# Supplementary material for: Osteocyte Egln1/Phd2 links oxygen sensing and biomineralization via FGF23
Source: Bone Res. 2023 Jan 18;11:7. doi: 10.1038/s41413-022-00241-w (PMC9845350; doi:10.1038/s41413-022-00241-w)
Supplement: Supplementary file 2 — Table S9 [file 41413_2022_241_MOESM2_ESM.xls]

## Sheet: Table S9. uFG vs uVeh
© 2000-2022 QIAGEN. All rights reserved.
Table S9. Significant Canonical Pathways (p<0.05) identified by IPA in FG-4592-treated MSC (uFG) vs vehicle-treated MSC (uVeh)
Ingenuity Canonical Pathways	-log(p-value)	Ratio	z-score	p-value
HIF1α Signaling	8.05	0.141	1.3	8.91251e-09
Glycolysis I	7.36	0.385	3.162	4.36516e-08
LPS/IL-1 Mediated Inhibition of RXR Function	6.59	0.124	1.633	2.5704e-07
LXR/RXR Activation	6.2	0.157	-0.471	6.30957e-07
Hepatic Fibrosis Signaling Pathway	5.4	0.0952	-1.461	3.98107e-06
NRF2-mediated Oxidative Stress Response	5.36	0.122	2.496	4.36516e-06
Osteoarthritis Pathway	5.24	0.114	-2.524	5.7544e-06
Acute Phase Response Signaling	5.19	0.122	-0.728	6.45654e-06
Hepatic Fibrosis / Hepatic Stellate Cell Activation	4.96	0.118	NaN	1.09648e-05
Tumor Microenvironment Pathway	4.82	0.119	0.655	1.51356e-05
Signaling by Rho Family GTPases	4.64	0.103	-2.236	2.29087e-05
Agranulocyte Adhesion and Diapedesis	4.22	0.109	NaN	6.0256e-05
Neuroinflammation Signaling Pathway	4.19	0.0933	-1.8	6.45654e-05
Gluconeogenesis I	4.15	0.269	2.646	7.07946e-05
Xenobiotic Metabolism Signaling	4.12	0.0941	NaN	7.58578e-05
Leukotriene Biosynthesis	3.74	0.357	-2.236	0.00018197
Role of Macrophages, Fibroblasts and Endothelial Cells in Rheumatoid Arthritis	3.48	0.086	NaN	0.000331131
Graft-versus-Host Disease Signaling	3.12	0.167	NaN	0.000758578
IL-6 Signaling	3.1	0.111	0	0.000794328
Caveolar-mediated Endocytosis Signaling	3.06	0.137	NaN	0.000870964
Cardiac Hypertrophy Signaling (Enhanced)	3	0.0724	-1.616	0.001
Toll-like Receptor Signaling	2.92	0.132	-0.378	0.00120226
Putrescine Degradation III	2.84	0.238	-1.342	0.00144544
4-hydroxyproline Degradation I	2.76	1	NaN	0.0017378
Role of Osteoblasts, Osteoclasts and Chondrocytes in Rheumatoid Arthritis	2.69	0.0872	NaN	0.00204174
Apelin Cardiac Fibroblast Signaling Pathway	2.65	0.217	1.342	0.00223872
FXR/RXR Activation	2.63	0.103	NaN	0.00234423
Xenobiotic Metabolism CAR Signaling Pathway	2.61	0.0899	-1.213	0.00245471
TR/RXR Activation	2.59	0.119	NaN	0.0025704
Aryl Hydrocarbon Receptor Signaling	2.57	0.0979	1.633	0.00269153
Coagulation System	2.52	0.171	-0.816	0.00301995
Axonal Guidance Signaling	2.5	0.0688	NaN	0.00316228
Ceramide Signaling	2.44	0.114	0.632	0.00363078
p38 MAPK Signaling	2.42	0.102	-2.111	0.00380189
Apelin Liver Signaling Pathway	2.4	0.192	-0.447	0.00398107
Colorectal Cancer Metastasis Signaling	2.31	0.0791	-0.728	0.00489779
Death Receptor Signaling	2.3	0.109	-2.53	0.00501187
Sucrose Degradation V (Mammalian)	2.3	0.333	NaN	0.00501187
Glutathione Biosynthesis	2.29	0.667	NaN	0.00512861
Role of Pattern Recognition Receptors in Recognition of Bacteria and Viruses	2.28	0.0909	0	0.00524807
Inhibition of Matrix Metalloproteases	2.28	0.154	2.449	0.00524807
Ovarian Cancer Signaling	2.26	0.0935	1	0.00549541
Granulocyte Adhesion and Diapedesis	2.22	0.0867	NaN	0.0060256
Tec Kinase Signaling	2.22	0.0867	-1.667	0.0060256
Ferroptosis Signaling Pathway	2.19	0.0952	1.155	0.00645654
Type II Diabetes Mellitus Signaling	2.18	0.0915	0	0.00660693
Glucocorticoid Receptor Signaling	2.18	0.0671	NaN	0.00660693
Communication between Innate and Adaptive Immune Cells	2.17	0.104	NaN	0.00676083
Xenobiotic Metabolism PXR Signaling Pathway	2.17	0.0833	-1	0.00676083
Atherosclerosis Signaling	2.16	0.0945	NaN	0.00691831
Endocannabinoid Cancer Inhibition Pathway	2.16	0.0909	-0.277	0.00691831
Cdc42 Signaling	2.15	0.0852	0.378	0.00707946
Oxidative Ethanol Degradation III	2.15	0.211	-1	0.00707946
Leukocyte Extravasation Signaling	2.15	0.0829	-2.673	0.00707946
TNFR2 Signaling	2.13	0.167	1	0.0074131
Dopamine Degradation	2.13	0.167	-1.342	0.0074131
White Adipose Tissue Browning Pathway	2.11	0.093	-0.905	0.00776247
Neuroprotective Role of THOP1 in Alzheimer's Disease	2.04	0.0948	0	0.00912011
γ-glutamyl Cycle	2.03	0.273	NaN	0.00933254
HMGB1 Signaling	2.03	0.0848	-0.632	0.00933254
IL-12 Signaling and Production in Macrophages	2.01	0.0902	NaN	0.00977237
Glutathione Redox Reactions II	2.01	0.5	NaN	0.00977237
Glutathione-mediated Detoxification	2.01	0.156	-1.342	0.00977237
Ethanol Degradation II	2.01	0.156	-1.342	0.00977237
3-phosphoinositide Biosynthesis	2.01	0.0843	0.277	0.00977237
Relaxin Signaling	1.97	0.0861	0.333	0.0107152
Crosstalk between Dendritic Cells and Natural Killer Cells	1.92	0.101	-0.447	0.0120226
PCP pathway	1.92	0.117	-1.89	0.0120226
Rac Signaling	1.91	0.0909	0.707	0.0123027
Cytotoxic T Lymphocyte-mediated Apoptosis of Target Cells	1.9	0.147	NaN	0.0125893
Altered T Cell and B Cell Signaling in Rheumatoid Arthritis	1.9	0.1	NaN	0.0125893
T Cell Receptor Signaling	1.88	0.0943	NaN	0.0131826
Reelin Signaling in Neurons	1.88	0.0902	1.265	0.0131826
Neurotrophin/TRK Signaling	1.86	0.105	1.414	0.0138038
RhoA Signaling	1.86	0.0894	-1.508	0.0138038
Ethanol Degradation IV	1.85	0.174	-1	0.0141254
Noradrenaline and Adrenaline Degradation	1.84	0.143	-1.342	0.0144544
Fatty Acid Activation	1.82	0.231	NaN	0.0151356
NAD Phosphorylation and Dephosphorylation	1.82	0.231	NaN	0.0151356
UDP-N-acetyl-D-galactosamine Biosynthesis II	1.82	0.231	NaN	0.0151356
T Cell Exhaustion Signaling Pathway	1.82	0.08	0	0.0151356
GP6 Signaling Pathway	1.81	0.088	-0.632	0.0154882
D-myo-inositol (1,4,5,6)-Tetrakisphosphate Biosynthesis	1.8	0.0845	0.302	0.0158489
D-myo-inositol (3,4,5,6)-tetrakisphosphate Biosynthesis	1.8	0.0845	0.302	0.0158489
Citrulline-Nitric Oxide Cycle	1.8	0.4	NaN	0.0158489
Glutathione Redox Reactions I	1.79	0.167	-1	0.0162181
Vitamin-C Transport	1.79	0.167	NaN	0.0162181
TNFR1 Signaling	1.76	0.12	0.447	0.017378
Renal Cell Carcinoma Signaling	1.74	0.1	0.447	0.018197
Colanic Acid Building Blocks Biosynthesis	1.73	0.214	NaN	0.0186209
Tryptophan Degradation X (Mammalian, via Tryptamine)	1.72	0.16	-1	0.0190546
Eicosanoid Signaling	1.7	0.106	NaN	0.0199526
UVB-Induced MAPK Signaling	1.69	0.115	0.816	0.0204174
IL-8 Signaling	1.68	0.075	0	0.020893
p53 Signaling	1.67	0.0918	-1.134	0.0213796
Gα12/13 Signaling	1.67	0.084	0.302	0.0213796
Superpathway of Citrulline Metabolism	1.65	0.2	NaN	0.0223872
Pyruvate Fermentation to Lactate	1.63	0.333	NaN	0.0234423
Glycogen Biosynthesis II (from UDP-D-Glucose)	1.63	0.333	NaN	0.0234423
Human Embryonic Stem Cell Pluripotency	1.59	0.0815	NaN	0.025704
IL-10 Signaling	1.58	0.1	NaN	0.0263027
EGF Signaling	1.58	0.109	0.816	0.0263027
Production of Nitric Oxide and Reactive Oxygen Species in Macrophages	1.56	0.0741	-0.277	0.0275423
ILK Signaling	1.55	0.0737	-1.265	0.0281838
MIF Regulation of Innate Immunity	1.53	0.119	1.342	0.0295121
Intrinsic Prothrombin Activation Pathway	1.53	0.119	NaN	0.0295121
FAK Signaling	1.53	0.0865	NaN	0.0295121
3-phosphoinositide Degradation	1.51	0.0769	0.302	0.030903
Semaphorin Neuronal Repulsive Signaling Pathway	1.5	0.0791	-0.302	0.0316228
PPAR Signaling	1.5	0.0857	1	0.0316228
Trehalose Degradation II (Trehalase)	1.5	0.286	NaN	0.0316228
γ-linolenate Biosynthesis II (Animals)	1.5	0.176	NaN	0.0316228
Mitochondrial L-carnitine Shuttle Pathway	1.5	0.176	NaN	0.0316228
Histamine Degradation	1.5	0.176	NaN	0.0316228
D-myo-inositol-5-phosphate Metabolism	1.5	0.0764	0.302	0.0316228
Integrin Signaling	1.47	0.0704	-2.138	0.0338844
Apelin Pancreas Signaling Pathway	1.45	0.114	0.447	0.0354813
Paxillin Signaling	1.44	0.0833	-1	0.0363078
Maturity Onset Diabetes of Young (MODY) Signaling	1.41	0.1	NaN	0.0389045
Synaptogenesis Signaling Pathway	1.41	0.0641	-0.229	0.0389045
Coronavirus Replication Pathway	1.41	0.111	2.236	0.0389045
Superpathway of Inositol Phosphate Compounds	1.4	0.0704	0.277	0.0398107
14-3-3-mediated Signaling	1.4	0.0787	1.134	0.0398107
Superoxide Radicals Degradation	1.39	0.25	NaN	0.040738
Salvage Pathways of Pyrimidine Deoxyribonucleotides	1.39	0.25	NaN	0.040738
PFKFB4 Signaling Pathway	1.38	0.109	0.447	0.0416869
Fatty Acid β-oxidation I	1.33	0.121	1	0.0467735
Molecular Mechanisms of Cancer	1.31	0.06	NaN	0.0489779
Protein Kinase A Signaling	1.31	0.06	-0.655	0.0489779
Fatty Acid α-oxidation	1.31	0.15	NaN	0.0489779
Inflammasome pathway	1.31	0.15	NaN	0.0489779
