# Supplementary material for: Osteocyte Egln1/Phd2 links oxygen sensing and biomineralization via FGF23
Source: Bone Res. 2023 Jan 18;11:7. doi: 10.1038/s41413-022-00241-w (PMC9845350; doi:10.1038/s41413-022-00241-w)
Supplement: Supplementary file 3 — Table S10 [file 41413_2022_241_MOESM3_ESM.xls]

## Sheet: Table S10. dFG vs dVeh
© 2000-2022 QIAGEN. All rights reserved.
Table S10. Significant Canonical Pathways (p<0.05) identified by IPA in FG-4592-treated Ocy (dFG) vs vehicle-treated Ocy (dVeh)
Ingenuity Canonical Pathways	-log(p-value)	Ratio	z-score	p-value
Osteoarthritis Pathway	10.7	0.173	0.522	1.99526e-11
HIF1α Signaling	9.74	0.171	1.521	1.8197e-10
Kinetochore Metaphase Signaling Pathway	9.12	0.228	-2.236	7.58578e-10
Hepatic Fibrosis / Hepatic Stellate Cell Activation	6.72	0.151	NaN	1.90546e-07
Glycolysis I	6.61	0.385	3.162	2.45471e-07
Axonal Guidance Signaling	6.42	0.105	NaN	3.80189e-07
Hepatic Fibrosis Signaling Pathway	6.31	0.114	0.164	4.89779e-07
Acute Phase Response Signaling	5.94	0.144	2	1.14815e-06
Tumor Microenvironment Pathway	5.6	0.142	1.4	2.51189e-06
Signaling by Rho Family GTPases	5.39	0.123	0.426	4.0738e-06
ILK Signaling	5	0.132	1.342	1e-05
Semaphorin Neuronal Repulsive Signaling Pathway	4.69	0.144	0	2.04174e-05
Role of Macrophages, Fibroblasts and Endothelial Cells in Rheumatoid Arthritis	4.67	0.108	NaN	2.13796e-05
RhoGDI Signaling	4.11	0.122	0	7.76247e-05
LPS/IL-1 Mediated Inhibition of RXR Function	3.77	0.111	0.816	0.000169824
Colorectal Cancer Metastasis Signaling	3.74	0.107	1.225	0.00018197
Relaxin Signaling	3.69	0.126	0.632	0.000204174
Protein Kinase A Signaling	3.58	0.0925	0.354	0.000263027
Cardiac Hypertrophy Signaling (Enhanced)	3.43	0.0865	1.859	0.000371535
Superpathway of Cholesterol Biosynthesis	3.34	0.241	-1.89	0.000457088
Estrogen Receptor Signaling	3.26	0.0945	0.898	0.000549541
Breast Cancer Regulation by Stathmin1	3.16	0.0814	1.155	0.000691831
Endocannabinoid Cancer Inhibition Pathway	3.08	0.119	0.243	0.000831764
Gα12/13 Signaling	3.06	0.122	-0.775	0.000870964
Bladder Cancer Signaling	2.96	0.134	NaN	0.00109648
Pancreatic Adenocarcinoma Signaling	2.96	0.128	1.508	0.00109648
IL-8 Signaling	2.95	0.105	1.886	0.00112202
γ-linolenate Biosynthesis II (Animals)	2.93	0.294	0.447	0.0011749
G-Protein Coupled Receptor Signaling	2.85	0.0949	NaN	0.00141254
GP6 Signaling Pathway	2.83	0.12	0.535	0.00147911
Gluconeogenesis I	2.82	0.231	2.449	0.00151356
CREB Signaling in Neurons	2.6	0.0772	0.926	0.00251189
TR/RXR Activation	2.51	0.131	NaN	0.0030903
Fatty Acid Activation	2.51	0.308	1	0.0030903
Agranulocyte Adhesion and Diapedesis	2.41	0.0984	NaN	0.00389045
Nitric Oxide Signaling in the Cardiovascular System	2.41	0.121	0.577	0.00389045
Leukotriene Biosynthesis	2.38	0.286	0	0.00416869
Synaptogenesis Signaling Pathway	2.37	0.0865	1.569	0.0042658
IL-6 Signaling	2.37	0.111	0.832	0.0042658
Ferroptosis Signaling Pathway	2.37	0.111	1.941	0.0042658
Toll-like Receptor Signaling	2.34	0.132	-0.378	0.00457088
Type II Diabetes Mellitus Signaling	2.29	0.106	-1.667	0.00512861
Actin Cytoskeleton Signaling	2.29	0.0925	-0.302	0.00512861
White Adipose Tissue Browning Pathway	2.28	0.109	0.535	0.00524807
Regulation of Actin-based Motility by Rho	2.27	0.117	-0.378	0.00537032
VDR/RXR Activation	2.26	0.128	-1	0.00549541
cAMP-mediated signaling	2.24	0.0917	1.091	0.0057544
Corticotropin Releasing Hormone Signaling	2.21	0.103	0	0.00616595
GNRH Signaling	2.21	0.0983	2.138	0.00616595
Regulation Of The Epithelial Mesenchymal Transition By Growth Factors Pathway	2.19	0.0957	-0.5	0.00645654
NRF2-mediated Oxidative Stress Response	2.16	0.0952	2.309	0.00691831
Ephrin Receptor Signaling	2.16	0.0952	1	0.00691831
Gαs Signaling	2.14	0.112	1.732	0.00724436
LXR/RXR Activation	2.12	0.107	1.732	0.00758578
RhoA Signaling	2.06	0.106	-0.577	0.00870964
Mitochondrial L-carnitine Shuttle Pathway	2.05	0.235	1	0.00891251
Salvage Pathways of Pyrimidine Ribonucleotides	2	0.112	-0.302	0.01
Stearate Biosynthesis I (Animals)	1.97	0.143	0	0.0107152
VEGF Signaling	1.97	0.111	0.333	0.0107152
Superpathway of Geranylgeranyldiphosphate Biosynthesis I (via Mevalonate)	1.96	0.222	-1	0.0109648
Molecular Mechanisms of Cancer	1.95	0.0775	NaN	0.0112202
PI3K/AKT Signaling	1.95	0.0924	2.449	0.0112202
Regulation of Cellular Mechanics by Calpain Protease	1.94	0.122	NaN	0.0114815
Cardiac β-adrenergic Signaling	1.92	0.0986	0	0.0120226
Inhibition of Matrix Metalloproteases	1.91	0.154	1.633	0.0123027
Tec Kinase Signaling	1.87	0.0925	-1.134	0.0134896
Production of Nitric Oxide and Reactive Oxygen Species in Macrophages	1.84	0.0899	0.258	0.0144544
FAK Signaling	1.82	0.106	NaN	0.0151356
Ketogenesis	1.82	0.273	NaN	0.0151356
γ-glutamyl Cycle	1.82	0.273	NaN	0.0151356
Regulation of the Epithelial-Mesenchymal Transition Pathway	1.78	0.0885	NaN	0.0165959
Xenobiotic Metabolism PXR Signaling Pathway	1.78	0.0885	2.183	0.0165959
Mitotic Roles of Polo-Like Kinase	1.77	0.121	-1.89	0.0169824
Eicosanoid Signaling	1.77	0.121	0	0.0169824
MSP-RON Signaling In Cancer Cells Pathway	1.77	0.097	0.832	0.0169824
PAK Signaling	1.76	0.104	0	0.017378
HGF Signaling	1.76	0.1	0.378	0.017378
RAR Activation	1.74	0.0876	NaN	0.018197
Sertoli Cell-Sertoli Cell Junction Signaling	1.74	0.0876	NaN	0.018197
Cardiac Hypertrophy Signaling	1.74	0.0833	1	0.018197
Rac Signaling	1.74	0.0992	0.378	0.018197
Xenobiotic Metabolism Signaling	1.74	0.0801	NaN	0.018197
Role of BRCA1 in DNA Damage Response	1.74	0.113	-1.89	0.018197
Renal Cell Carcinoma Signaling	1.74	0.113	0	0.018197
Oncostatin M Signaling	1.71	0.14	2.236	0.0194984
CXCR4 Signaling	1.68	0.0898	0	0.020893
AMPK Signaling	1.67	0.0845	1.732	0.0213796
Ovarian Cancer Signaling	1.65	0.0935	1.667	0.0223872
Myo-inositol Biosynthesis	1.64	0.4	NaN	0.0229087
Trans, trans-farnesyl Diphosphate Biosynthesis	1.64	0.4	NaN	0.0229087
Citrulline-Nitric Oxide Cycle	1.64	0.4	NaN	0.0229087
Glutamate Degradation III (via 4-aminobutyrate)	1.64	0.4	NaN	0.0229087
Folate Polyglutamylation	1.64	0.4	NaN	0.0229087
Circadian Rhythm Signaling	1.64	0.152	NaN	0.0229087
Opioid Signaling Pathway	1.62	0.081	1.147	0.0239883
FGF Signaling	1.61	0.107	1.667	0.0245471
Cholesterol Biosynthesis I	1.61	0.231	NaN	0.0245471
Cholesterol Biosynthesis II (via 24,25-dihydrolanosterol)	1.61	0.231	NaN	0.0245471
Cholesterol Biosynthesis III (via Desmosterol)	1.61	0.231	NaN	0.0245471
UDP-N-acetyl-D-galactosamine Biosynthesis II	1.61	0.231	NaN	0.0245471
Germ Cell-Sertoli Cell Junction Signaling	1.6	0.0877	NaN	0.0251189
Cancer Drug Resistance By Drug Efflux	1.6	0.121	NaN	0.0251189
P2Y Purigenic Receptor Signaling Pathway	1.59	0.0945	1.265	0.025704
Apelin Cardiac Fibroblast Signaling Pathway	1.59	0.174	1	0.025704
PFKFB4 Signaling Pathway	1.58	0.13	1.633	0.0263027
Phospholipase C Signaling	1.57	0.0789	1.508	0.0269153
Endothelin-1 Signaling	1.56	0.0851	0.775	0.0275423
Xenobiotic Metabolism CAR Signaling Pathway	1.55	0.0847	2	0.0281838
Coagulation System	1.54	0.143	-1.342	0.0288403
Glioma Invasiveness Signaling	1.53	0.11	-0.816	0.0295121
Semaphorin Signaling in Neurons	1.53	0.117	NaN	0.0295121
Mevalonate Pathway I	1.52	0.214	NaN	0.0301995
Colanic Acid Building Blocks Biosynthesis	1.52	0.214	NaN	0.0301995
Hypoxia Signaling in the Cardiovascular System	1.5	0.108	1.633	0.0316228
Cdc42 Signaling	1.5	0.0852	0.707	0.0316228
Cellular Effects of Sildenafil (Viagra)	1.5	0.0916	NaN	0.0316228
Pyruvate Fermentation to Lactate	1.48	0.333	NaN	0.0331131
UDP-N-acetyl-D-glucosamine Biosynthesis II	1.48	0.333	NaN	0.0331131
Zymosterol Biosynthesis	1.48	0.333	NaN	0.0331131
Glycogen Biosynthesis II (from UDP-D-Glucose)	1.48	0.333	NaN	0.0331131
Cell Cycle: G2/M DNA Damage Checkpoint Regulation	1.46	0.122	1.633	0.0346737
Phagosome Formation	1.45	0.0902	NaN	0.0354813
Superpathway of Citrulline Metabolism	1.44	0.2	NaN	0.0363078
Choline Biosynthesis III	1.44	0.2	NaN	0.0363078
Senescence Pathway	1.43	0.0764	0	0.0371535
Neuregulin Signaling	1.42	0.0952	0.447	0.0380189
Adrenomedullin signaling pathway	1.4	0.0812	-0.577	0.0398107
IL-1 Signaling	1.39	0.0978	NaN	0.040738
Gap Junction Signaling	1.39	0.0808	NaN	0.040738
Epithelial Adherens Junction Signaling	1.38	0.0855	NaN	0.0416869
Reelin Signaling in Neurons	1.37	0.0902	0.632	0.042658
Nicotine Degradation II	1.36	0.108	-0.378	0.0436516
Thyroid Cancer Signaling	1.36	0.101	0.707	0.0436516
CDK5 Signaling	1.35	0.0926	-1	0.0446684
Trehalose Degradation II (Trehalase)	1.35	0.286	NaN	0.0446684
Superpathway of Serine and Glycine Biosynthesis I	1.35	0.286	NaN	0.0446684
Role of Osteoblasts, Osteoclasts and Chondrocytes in Rheumatoid Arthritis	1.32	0.078	NaN	0.047863
α-Adrenergic Signaling	1.31	0.0947	0	0.0489779
Hereditary Breast Cancer Signaling	1.31	0.0857	NaN	0.0489779
