# Supplementary material for: Osteocyte Egln1/Phd2 links oxygen sensing and biomineralization via FGF23
Source: Bone Res. 2023 Jan 18;11:7. doi: 10.1038/s41413-022-00241-w (PMC9845350; doi:10.1038/s41413-022-00241-w)
Supplement: Supplementary file 4 — Table S2-S4 [file 41413_2022_241_MOESM4_ESM.xlsx]

## Sheet: Table S2 undiff_FGvsundiff_veh
Table S2. Significant differentially accessible regions (DAR) for FG-4592-treated MSC (undiff_FG) vs vehicle-treated MSC (undiff_veh) (FDR <0.05)
chr	start	end	ID	Gene	logFC	FDR
chr10	79712464	79714466	chr10:79712464-79714466	Hcn2	1.43645	1.62541e-10
chr6	125160467	125161793	chr6:125160467-125161793		1.39894	4.41758e-10
chr8	75101742	75102367	chr8:75101742-75102367	Mcm5	1.76654	6.77977e-10
chr18	12925761	12926165	chr18:12925761-12926165		-1.62793	1.53928e-09
chr8	71668026	71668862	chr8:71668026-71668862	Jak3	1.44379	4.55381e-09
chr8	40402678	40403540	chr8:40402678-40403540		-1.29991	5.96513e-09
chr9	59679973	59680793	chr9:59679973-59680793		1.40849	5.96513e-09
chr7	49275357	49276024	chr7:49275357-49276024		1.33252	5.96513e-09
chr1	125450174	125451057	chr1:125450174-125451057		1.3005	5.96513e-09
chr4	106908972	106909679	chr4:106908972-106909679	Ssbp3	-1.43382	9.9628e-09
chr7	110780327	110780960	chr7:110780327-110780960		1.51419	4.41933e-08
chr11	108170245	108171317	chr11:108170245-108171317		-1.18711	7.84489e-08
chr3	107743062	107744151	chr3:107743062-107744151		-1.31255	3.90513e-07
chr15	78954833	78955286	chr15:78954833-78955286		1.53674	8.05243e-07
chr5	37302672	37303315	chr5:37302672-37303315		-1.18561	8.48927e-07
chr8	125385426	125386112	chr8:125385426-125386112		-1.17245	9.58254e-07
chr19	5816002	5816209	chr19:5816002-5816209		1.43155	9.58254e-07
chr1	93211444	93212226	chr1:93211444-93212226		-1.10509	9.58254e-07
chr6	53496100	53497148	chr6:53496100-53497148		-1.10268	1.32219e-06
chr17	36844171	36845206	chr17:36844171-36845206		-1.08991	1.94869e-06
chr9	42206454	42207233	chr9:42206454-42207233		-1.30234	2.15664e-06
chr17	34507561	34508007	chr17:34507561-34508007		-1.33882	2.36187e-06
chr11	75051315	75052179	chr11:75051315-75052179		-1.13844	2.57221e-06
chr10	79701344	79701929	chr10:79701344-79701929	Bsg	1.21778	2.62772e-06
chr4	101418978	101420559	chr4:101418978-101420559	Ak4	1.40188	2.62772e-06
chr1	153127062	153127477	chr1:153127062-153127477		1.25493	2.70433e-06
chr9	21224975	21225754	chr9:21224975-21225754		1.2544	4.97863e-06
chr7	121933352	121934019	chr7:121933352-121934019		-1.11511	4.99082e-06
chr10	56391182	56393743	chr10:56391182-56393743		-1.40158	5.21095e-06
chr16	22877500	22878606	chr16:22877500-22878606		-1.13915	5.21095e-06
chr14	34133121	34133967	chr14:34133121-34133967		-1.20847	5.41541e-06
chr5	140565418	140566234	chr5:140565418-140566234	Grifin	-1.06088	7.35681e-06
chr11	55359064	55359935	chr11:55359064-55359935		-1.05042	8.43256e-06
chr5	23981994	23982579	chr5:23981994-23982579		1.23333	8.87294e-06
chr8	128679775	128680343	chr8:128679775-128680343	Itgb1	-1.17084	8.87294e-06
chr7	96181352	96182299	chr7:96181352-96182299		-1.21816	9.15896e-06
chr19	4244768	4245296	chr19:4244768-4245296		1.38281	1.36062e-05
chr4	150250873	150251470	chr4:150250873-150251470		1.46281	1.49625e-05
chr9	67144211	67144847	chr9:67144211-67144847		-1.15977	1.68166e-05
chr2	19579337	19580243	chr2:19579337-19580243		1.21969	1.68166e-05
chr6	128282223	128282690	chr6:128282223-128282690		1.28229	1.68166e-05
chr11	101189409	101190200	chr11:101189409-101190200		-1.09375	2.08055e-05
chr13	99483485	99483847	chr13:99483485-99483847		-1.59421	2.25156e-05
chr1	192789013	192789597	chr1:192789013-192789597		-1.00866	2.25156e-05
chr1	67045020	67045659	chr1:67045020-67045659	Lancl1	-1.28168	2.25256e-05
chr14	101955469	101956036	chr14:101955469-101956036		-1.16565	2.27339e-05
chr3	98206913	98207489	chr3:98206913-98207489		-1.22487	2.38826e-05
chr18	35103269	35103699	chr18:35103269-35103699		1.32555	2.55709e-05
chr6	117182018	117183675	chr6:117182018-117183675		-1.17209	2.68316e-05
chr5	113664209	113665108	chr5:113664209-113665108		1.09103	2.84973e-05
chr13	98654027	98654986	chr13:98654027-98654986		-1.31781	2.84973e-05
chr8	102978072	102978828	chr8:102978072-102978828		-1.17413	3.04131e-05
chr1	16661296	16661662	chr1:16661296-16661662	Tmem70/Tceb1	-0.996839	3.76631e-05
chr16	34927020	34927922	chr16:34927020-34927922		-1.04653	3.76631e-05
chr1	191802424	191803593	chr1:191802424-191803593		1.08003	4.10595e-05
chr9	75422055	75422815	chr9:75422055-75422815		1.16216	4.10595e-05
chr2	34938092	34939480	chr2:34938092-34939480		-1.00739	4.17704e-05
chr6	118825258	118826237	chr6:118825258-118826237		-0.976402	4.18804e-05
chr11	52379026	52379509	chr11:52379026-52379509		1.28631	4.87037e-05
chr12	26367140	26367758	chr12:26367140-26367758		-1.06037	4.88505e-05
chr7	19269351	19270341	chr7:19269351-19270341		-1.00922	4.88505e-05
chr1	43254917	43255364	chr1:43254917-43255364		-1.11869	4.9386e-05
chr11	109316223	109316566	chr11:109316223-109316566		1.49169	5.05699e-05
chr13	60130787	60131463	chr13:60130787-60131463		-1.3536	5.26885e-05
chr3	127786966	127787320	chr3:127786966-127787320	Alpk1/Tifa	-1.38986	6.3485e-05
chr4	133613922	133614830	chr4:133613922-133614830		0.998707	6.3485e-05
chr19	47698126	47698654	chr19:47698126-47698654	Col17a1	1.22546	6.70397e-05
chr11	79120621	79121598	chr11:79120621-79121598		-1.07956	7.31517e-05
chr18	6700878	6701528	chr18:6700878-6701528		1.11802	7.52963e-05
chr11	88313169	88313943	chr11:88313169-88313943		-0.996515	7.52963e-05
chr7	135659339	135660038	chr7:135659339-135660038	5830432E09Rik	-1.01565	7.71363e-05
chr2	148343433	148343782	chr2:148343433-148343782		1.47507	7.87584e-05
chr6	40739521	40740051	chr6:40739521-40740051		1.32772	7.89035e-05
chr2	26410841	26411567	chr2:26410841-26411567	Inpp5e	-1.16911	8.11282e-05
chr8	120494588	120495376	chr8:120494588-120495376		-0.984986	8.30822e-05
chr17	6180368	6181108	chr17:6180368-6181108		1.08759	8.30822e-05
chr1	64840962	64841338	chr1:64840962-64841338		-1.14445	8.30822e-05
chr7	66218182	66218881	chr7:66218182-66218881		-1.00824	8.37055e-05
chr6	142219750	142220833	chr6:142219750-142220833		-0.986794	8.47612e-05
chr16	93778457	93778745	chr16:93778457-93778745		1.31615	8.58566e-05
chr13	107676222	107677179	chr13:107676222-107677179		-0.993686	8.58566e-05
chr7	46856770	46857070	chr7:46856770-46857070	Ldhc	1.98309	8.58566e-05
chr19	5822591	5822905	chr19:5822591-5822905		1.09955	8.58566e-05
chr19	10495641	10496034	chr19:10495641-10496034		1.08893	8.7039e-05
chr8	25070096	25071293	chr8:25070096-25071293		-1.01394	8.76463e-05
chr17	49489003	49490150	chr17:49489003-49490150		-1.06652	8.76463e-05
chr17	26202663	26203877	chr17:26202663-26203877	Pdia2/Arhgdig/Rgs11	0.96154	8.76463e-05
chr15	82968943	82969998	chr15:82968943-82969998	Mir3080	-0.968483	9.22354e-05
chr5	38544345	38545528	chr5:38544345-38545528		-0.948305	9.22354e-05
chr6	52795897	52797061	chr6:52795897-52797061		-0.995305	9.22354e-05
chr17	91558216	91558687	chr17:91558216-91558687		1.2569	9.32943e-05
chr17	46918811	46919444	chr17:46918811-46919444		-1.01611	9.52352e-05
chr10	34479834	34480455	chr10:34479834-34480455	Frk	-0.964545	0.000111521
chr19	36194919	36195653	chr19:36194919-36195653		-1.11031	0.000126619
chr14	64664028	64664308	chr14:64664028-64664308		1.64167	0.00012723
chr2	122237552	122238393	chr2:122237552-122238393		-1.0424	0.000130725
chr4	129924562	129925146	chr4:129924562-129925146		-1.13116	0.000140024
chr19	37987838	37988995	chr19:37987838-37988995		0.95723	0.000140276
chr10	77984062	77985820	chr10:77984062-77985820		1.02371	0.000141599
chr17	33526157	33526882	chr17:33526157-33526882		-1.05002	0.000141599
chr4	123699236	123700125	chr4:123699236-123700125		-1.07255	0.000141906
chr7	109536414	109537244	chr7:109536414-109537244		-0.996227	0.000148616
chr19	5823253	5823680	chr19:5823253-5823680		0.997534	0.000149738
chr1	186577261	186577694	chr1:186577261-186577694		-1.00885	0.000149738
chr11	32374814	32375640	chr11:32374814-32375640		0.970864	0.000149738
chr10	96504382	96504725	chr10:96504382-96504725		1.47355	0.000149738
chr16	57863098	57864137	chr16:57863098-57864137		-0.979851	0.000149738
chr12	118940188	118940817	chr12:118940188-118940817		-1.02417	0.000150085
chr6	95668993	95669848	chr6:95668993-95669848		-0.901856	0.000160423
chr4	132652820	132653302	chr4:132652820-132653302		-0.954979	0.000170591
chr17	56081274	56081489	chr17:56081274-56081489	Ubxn6	-0.983681	0.000174836
chr5	142819854	142820458	chr5:142819854-142820458	Tnrc18	-1.13071	0.000174836
chr14	74736860	74737227	chr14:74736860-74737227		1.15054	0.000189242
chr9	90198389	90199374	chr9:90198389-90199374		-0.921994	0.000189242
chr4	9371977	9372617	chr4:9371977-9372617		1.25636	0.000189963
chr6	135385799	135386290	chr6:135385799-135386290		1.15395	0.000194148
chr18	37855841	37856408	chr18:37855841-37856408	Mir6979	0.974461	0.000194827
chr11	115274283	115274661	chr11:115274283-115274661	Grin2c	-1.00326	0.000196161
chr13	50359550	50360208	chr13:50359550-50360208		-1.27558	0.000206398
chr5	108567172	108568004	chr5:108567172-108568004		-0.984615	0.000207487
chr2	19682970	19683473	chr2:19682970-19683473		1.13729	0.000209639
chr5	136570188	136570533	chr5:136570188-136570533	Cux1	1.42561	0.000212216
chr7	132286662	132287581	chr7:132286662-132287581		1.00498	0.000224921
chr13	78200413	78200721	chr13:78200413-78200721	Nr2f1	-1.01484	0.000225658
chr7	118250268	118251036	chr7:118250268-118251036	Smg1	1.08724	0.000226263
chr6	148786126	148786585	chr6:148786126-148786585		1.33613	0.000226912
chr14	74733404	74733767	chr14:74733404-74733767		1.08547	0.000226912
chr12	86955709	86956344	chr12:86955709-86956344		1.03744	0.000229247
chr17	31687960	31688719	chr17:31687960-31688719		0.962572	0.000240703
chr13	67002875	67003714	chr13:67002875-67003714		-1.00706	0.000240703
chr11	50252067	50253238	chr11:50252067-50253238		-1.02565	0.000242305
chr15	102965036	102965292	chr15:102965036-102965292	Mir196a-2/Hoxc10	-1.12259	0.000242305
chr4	114595093	114596778	chr4:114595093-114596778		0.979717	0.000248262
chr1	97909431	97910174	chr1:97909431-97910174		-1.08038	0.000252348
chr11	3580143	3581250	chr11:3580143-3581250		1.00768	0.000252971
chr6	91559075	91559706	chr6:91559075-91559706		1.16611	0.000254032
chr9	90260493	90261488	chr9:90260493-90261488		-0.947414	0.000260556
chr17	83181086	83181480	chr17:83181086-83181480		1.30106	0.000260585
chr1	163264368	163265032	chr1:163264368-163265032		-1.11735	0.000260585
chr1	134913513	134913968	chr1:134913513-134913968		-1.08404	0.000266042
chr11	53794609	53795651	chr11:53794609-53795651		-0.95916	0.00026615
chr10	86280373	86280800	chr10:86280373-86280800		1.16279	0.000266558
chr4	63546502	63546932	chr4:63546502-63546932		-1.13309	0.000269891
chr11	20324947	20325582	chr11:20324947-20325582		0.977245	0.000279215
chr1	44580324	44580916	chr1:44580324-44580916		-1.00887	0.000280586
chr4	137783600	137784316	chr4:137783600-137784316		-0.869203	0.000290703
chr2	27246752	27247844	chr2:27246752-27247844	Sardh	-0.976019	0.000293686
chr13	13168441	13169102	chr13:13168441-13169102		1.32903	0.000302682
chr11	84172976	84173451	chr11:84172976-84173451	Gm11437	-0.993584	0.000310157
chr10	27010411	27010851	chr10:27010411-27010851		1.16923	0.000311907
chr15	76952398	76952809	chr15:76952398-76952809		-0.984714	0.000321709
chr19	41920978	41921190	chr19:41920978-41921190		1.88635	0.000325504
chr12	25190197	25190992	chr12:25190197-25190992		1.01878	0.000325504
chr8	86967806	86968504	chr8:86967806-86968504		-1.07047	0.000325504
chr1	170048162	170049165	chr1:170048162-170049165		-0.953598	0.000338434
chr16	22182251	22182682	chr16:22182251-22182682		1.2539	0.000338434
chr16	92272806	92273034	chr16:92272806-92273034		-1.13521	0.000338434
chr10	77634542	77635260	chr10:77634542-77635260	Mir1930	-0.903352	0.000367518
chr11	103201280	103202249	chr11:103201280-103202249		-0.970571	0.000367518
chr10	79704000	79705022	chr10:79704000-79705022	Bsg	-0.943123	0.000367518
chr10	58604434	58605346	chr10:58604434-58605346		-0.941848	0.000382868
chr11	82973656	82974985	chr11:82973656-82974985		-0.945285	0.000382868
chr19	5831312	5831550	chr19:5831312-5831550		1.11052	0.000394484
chr2	125484141	125484799	chr2:125484141-125484799		-1.13252	0.000401058
chr1	132208018	132208453	chr1:132208018-132208453		-0.971845	0.000401058
chr17	50161037	50161816	chr17:50161037-50161816		-0.952662	0.00042096
chr2	173353414	173354295	chr2:173353414-173354295		-0.866437	0.00042096
chr8	13529058	13530680	chr8:13529058-13530680		-1.04964	0.000435148
chr11	58249689	58249968	chr11:58249689-58249968		1.51602	0.000435148
chr8	128666505	128667312	chr8:128666505-128667312		0.954625	0.000435307
chr2	71626267	71626744	chr2:71626267-71626744		1.2944	0.000436341
chr5	151703908	151704626	chr5:151703908-151704626		1.22448	0.000446029
chr14	74751387	74752150	chr14:74751387-74752150		1.06995	0.000446029
chr8	110663047	110663753	chr8:110663047-110663753		-1.03534	0.000451558
chr6	37377466	37377706	chr6:37377466-37377706		1.60743	0.000459891
chr10	98508365	98509303	chr10:98508365-98509303		0.900703	0.000461348
chr3	8269904	8270549	chr3:8269904-8270549		1.05682	0.000462115
chr4	114533724	114534994	chr4:114533724-114534994		-0.937319	0.000463785
chr19	41921943	41922412	chr19:41921943-41922412		1.46675	0.000464268
chr17	23790318	23790739	chr17:23790318-23790739	Flywch2	1.33916	0.000464268
chr1	168198358	168198633	chr1:168198358-168198633		1.82645	0.000472062
chr13	24656518	24657553	chr13:24656518-24657553		0.925734	0.000476848
chr7	35036147	35036779	chr7:35036147-35036779		-0.904253	0.000478012
chr5	101847750	101848266	chr5:101847750-101848266		0.95315	0.000480162
chr14	45479115	45479744	chr14:45479115-45479744		0.941808	0.000488493
chr7	28419383	28419897	chr7:28419383-28419897		1.284	0.000516047
chr5	140148855	140149922	chr5:140148855-140149922		-0.869966	0.000516047
chrX	99241372	99242254	chrX:99241372-99242254		-0.895594	0.000533722
chr11	85618821	85619430	chr11:85618821-85619430		-1.11691	0.000533722
chr7	68420763	68421271	chr7:68420763-68421271		-1.16353	0.000559751
chr10	41292959	41293710	chr10:41292959-41293710		-0.85281	0.000559751
chr8	71132379	71133308	chr8:71132379-71133308		1.01739	0.000567299
chr6	91607507	91608266	chr6:91607507-91608266		-0.886845	0.00056977
chr5	4240067	4240655	chr5:4240067-4240655		-1.02092	0.00057658
chr2	84549318	84550256	chr2:84549318-84550256		0.943392	0.000582958
chr12	16477445	16478337	chr12:16477445-16478337		0.920581	0.000582958
chrX	42017904	42018451	chrX:42017904-42018451		-1.04677	0.000582958
chr10	77986033	77986413	chr10:77986033-77986413		1.39472	0.000582958
chr1	183865017	183865450	chr1:183865017-183865450		1.34116	0.000582958
chr2	131992389	131992830	chr2:131992389-131992830		-1.05997	0.000582958
chr4	58031531	58033464	chr4:58031531-58033464		0.844755	0.000582958
chr8	75101329	75101690	chr8:75101329-75101690	Mcm5	1.46353	0.000583527
chr17	80157269	80157666	chr17:80157269-80157666		1.24773	0.000585816
chr5	129415020	129415925	chr5:129415020-129415925		-0.923857	0.000595572
chr8	88537029	88537693	chr8:88537029-88537693		-1.01333	0.000599455
chr13	50399058	50400129	chr13:50399058-50400129		-0.962056	0.000618803
chr17	36681993	36682601	chr17:36681993-36682601	H2-M1	-0.982632	0.000634766
chr16	31290296	31291418	chr16:31290296-31291418		0.867337	0.000634766
chr19	5836957	5837361	chr19:5836957-5837361		0.873484	0.000634766
chr12	85764655	85765110	chr12:85764655-85765110		-1.04174	0.000636571
chr3	52903892	52904394	chr3:52903892-52904394		1.08962	0.00064571
chr12	21498663	21499902	chr12:21498663-21499902		-0.838372	0.00064571
chr9	40741869	40742341	chr9:40741869-40742341		-0.92257	0.000669078
chr11	117735946	117736250	chr11:117735946-117736250		1.35355	0.000690072
chr10	75588370	75588821	chr10:75588370-75588821	Ggt5	-1.02932	0.000698946
chr5	114569970	114570306	chr5:114569970-114570306		-1.20344	0.000700777
chr8	13538624	13539459	chr8:13538624-13539459		-0.951253	0.000706749
chr2	144487285	144488192	chr2:144487285-144488192		-0.839805	0.000706749
chr3	36095437	36095745	chr3:36095437-36095745		1.36428	0.000706935
chr2	124993893	124994368	chr2:124993893-124994368		-1.2724	0.000723446
chr19	3681139	3682076	chr19:3681139-3682076		0.91222	0.00072891
chr10	67911867	67913104	chr10:67911867-67913104	Zfp365	-0.891165	0.000739383
chr13	45761757	45762898	chr13:45761757-45762898		-0.8857	0.000793081
chr11	12171277	12171763	chr11:12171277-12171763		-0.905029	0.000801317
chr13	32509055	32510002	chr13:32509055-32510002		-0.846709	0.00080869
chr4	40941795	40942443	chr4:40941795-40942443	Chmp5	0.961945	0.00080869
chr6	100113494	100114282	chr6:100113494-100114282		-0.936437	0.000810966
chr2	46230767	46231464	chr2:46230767-46231464		1.12434	0.000812884
chr16	56665863	56666532	chr16:56665863-56666532		-0.922253	0.000821157
chr6	117176237	117176699	chr6:117176237-117176699		-0.940771	0.000833386
chr10	115307254	115307589	chr10:115307254-115307589		1.4154	0.000834126
chr4	63090613	63091910	chr4:63090613-63091910		-0.875224	0.000845835
chr2	151533756	151534017	chr2:151533756-151534017	Fkbp1a	1.32431	0.000848513
chr1	39845727	39846699	chr1:39845727-39846699		-0.871976	0.000868624
chr7	46855825	46856173	chr7:46855825-46856173	Ldhc	1.50489	0.000868624
chr13	34681687	34682421	chr13:34681687-34682421		-0.980738	0.00089167
chr2	90921007	90921525	chr2:90921007-90921525	Ptpmt1	-1.09392	0.000900092
chr5	121169646	121169954	chr5:121169646-121169954		1.29471	0.000900092
chr15	85319956	85320476	chr15:85319956-85320476		-0.868061	0.000926354
chr4	4821955	4822652	chr4:4821955-4822652		-0.913298	0.000930787
chr11	71985569	71986261	chr11:71985569-71986261		1.33235	0.000943281
chr10	56850416	56851251	chr10:56850416-56851251		-1.03567	0.000957752
chr5	118293991	118295130	chr5:118293991-118295130		-0.856781	0.000957752
chr4	140475241	140475728	chr4:140475241-140475728		1.10902	0.000957752
chr1	172524908	172525729	chr1:172524908-172525729		-0.879887	0.000960142
chr10	122782407	122783159	chr10:122782407-122783159		-0.901132	0.00096204
chr3	102506731	102507743	chr3:102506731-102507743		-0.929568	0.000962922
chr11	67509188	67510021	chr11:67509188-67510021		-1.02139	0.000971499
chr9	40321058	40322013	chr9:40321058-40322013		-0.961107	0.000974992
chrX	12951054	12951830	chrX:12951054-12951830		-1.02763	0.000975134
chr7	102479198	102480229	chr7:102479198-102480229	Olfr543	-0.917616	0.000988076
chr13	59718715	59719888	chr13:59718715-59719888		-0.918793	0.000988076
chr12	95619339	95619672	chr12:95619339-95619672		-1.47838	0.0010397
chr4	97844311	97845805	chr4:97844311-97845805		-0.843036	0.00106172
chr11	72847883	72848622	chr11:72847883-72848622		0.964733	0.00106678
chr19	24615725	24616339	chr19:24615725-24616339		1.21811	0.00106678
chr4	33242145	33242805	chr4:33242145-33242805		0.952577	0.00106955
chr1	181272703	181273373	chr1:181272703-181273373		-0.85803	0.0010831
chr18	61054458	61054762	chr18:61054458-61054762		-0.868019	0.00108586
chr13	46168701	46169214	chr13:46168701-46169214		-1.31835	0.00108626
chr4	119125375	119126298	chr4:119125375-119126298		-0.811201	0.00108626
chr9	102859220	102859742	chr9:102859220-102859742		-0.988065	0.00110057
chr13	73770988	73771668	chr13:73770988-73771668		-0.843273	0.00110057
chr18	73541610	73542479	chr18:73541610-73542479		0.925295	0.00110976
chr16	29816648	29817240	chr16:29816648-29817240		-0.840787	0.00110976
chr14	70570252	70570757	chr14:70570252-70570757	Nudt18	1.00884	0.00110976
chr15	78581270	78582296	chr15:78581270-78582296	Rac2	-0.838754	0.00110976
chr3	115714599	115715681	chr3:115714599-115715681	S1pr1	-0.861584	0.00110976
chr16	15049033	15049615	chr16:15049033-15049615		-1.02716	0.00110976
chr6	6307093	6308228	chr6:6307093-6308228		-0.997267	0.00111888
chr11	96919073	96919407	chr11:96919073-96919407	Prr15l/Cdk5rap3	1.02527	0.00111888
chr1	152115579	152116221	chr1:152115579-152116221		-0.872131	0.00111888
chr8	83898959	83900395	chr8:83898959-83900395	Adgrl1	-0.979778	0.0011793
chr16	44951382	44952329	chr16:44951382-44952329		0.809075	0.00119899
chr7	38111970	38112368	chr7:38111970-38112368	Ccne1	-0.981152	0.00120917
chr5	142959222	142959561	chr5:142959222-142959561	Fscn1	-0.905978	0.00120917
chr13	115080026	115080887	chr13:115080026-115080887		-0.829809	0.00120917
chr10	77376069	77376503	chr10:77376069-77376503		-0.903626	0.00121265
chr15	81802225	81803396	chr15:81802225-81803396	Tef	-0.926712	0.00121265
chr1	183865608	183865968	chr1:183865608-183865968		1.25418	0.00124174
chr18	30335117	30335710	chr18:30335117-30335710		0.978069	0.00124174
chr15	84654027	84654943	chr15:84654027-84654943		-0.856214	0.00125329
chr9	40920116	40920483	chr9:40920116-40920483		1.3962	0.00126164
chr1	165291604	165292132	chr1:165291604-165292132	Gpr161	0.939548	0.00127734
chr7	34317803	34318625	chr7:34317803-34318625		-0.929234	0.0012799
chr3	145215343	145216162	chr3:145215343-145216162		-0.989353	0.0012974
chr2	163595883	163597009	chr2:163595883-163597009	Ttpal	-0.832102	0.00132501
chr8	27278770	27280591	chr8:27278770-27280591		0.866608	0.00133391
chr1	54806055	54806937	chr1:54806055-54806937		-0.893937	0.001338
chr3	90446272	90447112	chr3:90446272-90447112		-0.851496	0.00138488
chr6	57571631	57572207	chr6:57571631-57572207	Herc6	-0.95833	0.00141054
chr9	50192133	50193014	chr9:50192133-50193014		-0.852108	0.00141054
chr8	56703785	56704419	chr8:56703785-56704419		-0.901565	0.00141054
chr12	118984734	118985855	chr12:118984734-118985855		-1.06349	0.00141375
chr3	107739434	107740279	chr3:107739434-107740279		-0.830266	0.00141597
chr12	111690899	111691976	chr12:111690899-111691976		-0.895194	0.00141597
chr11	22949043	22949600	chr11:22949043-22949600		0.918074	0.0014204
chr1	63696422	63697559	chr1:63696422-63697559	Dytn	0.909187	0.00149509
chr14	64412267	64412657	chr14:64412267-64412657		1.20523	0.00152459
chr10	91128740	91129174	chr10:91128740-91129174	Slc25a3	-1.08998	0.00157451
chr2	27917193	27917513	chr2:27917193-27917513		1.23807	0.00157451
chr8	119661010	119661580	chr8:119661010-119661580	Wfdc1	-0.822153	0.00157451
chr5	130142063	130142372	chr5:130142063-130142372	Kctd7	-1.00154	0.00157451
chr7	29303713	29304115	chr7:29303713-29304115	Dpf1	-0.911439	0.00157451
chr13	94152928	94153228	chr13:94152928-94153228		1.08028	0.00165332
chr16	37856094	37856659	chr16:37856094-37856659		0.874256	0.00166723
chr10	81329560	81330591	chr10:81329560-81330591		-0.857105	0.00169771
chr5	107213289	107214328	chr5:107213289-107214328		-0.807088	0.00169771
chr4	64235364	64236317	chr4:64235364-64236317		-0.860369	0.00170254
chr9	70080231	70080745	chr9:70080231-70080745		1.11084	0.00170254
chr7	35753890	35754835	chr7:35753890-35754835	Dpy19l3	-0.773794	0.00174866
chr2	139728783	139729990	chr2:139728783-139729990		-0.840786	0.00175932
chr11	35124844	35125606	chr11:35124844-35125606		-0.827884	0.00176107
chr13	45904533	45905344	chr13:45904533-45905344		-0.853394	0.00180622
chr6	51489688	51490235	chr6:51489688-51490235		-0.812406	0.00180698
chr4	114601592	114602064	chr4:114601592-114602064		1.09555	0.00181142
chr13	55973466	55974496	chr13:55973466-55974496		-0.816179	0.00181616
chr9	45849769	45850214	chr9:45849769-45850214		-0.996613	0.00181868
chr8	12710758	12711129	chr8:12710758-12711129		1.47203	0.00181868
chr2	45700323	45701222	chr2:45700323-45701222		-0.939209	0.00181868
chr17	24881662	24882053	chr17:24881662-24882053	Spsb3	-0.872445	0.00181868
chr4	138464587	138465187	chr4:138464587-138465187		-0.836741	0.00182622
chr2	75802960	75803745	chr2:75802960-75803745		-0.804337	0.00182622
chr15	36781821	36782525	chr15:36781821-36782525		-0.931501	0.0018519
chr10	4897596	4898121	chr10:4897596-4898121		1.19615	0.0018519
chr7	58691219	58691635	chr7:58691219-58691635		1.14128	0.0018519
chr16	20803270	20803958	chr16:20803270-20803958		-0.761972	0.0018519
chr5	90893828	90894775	chr5:90893828-90894775	Cxcl2	-1.06501	0.0018519
chrX	98347501	98348469	chrX:98347501-98348469		-0.87679	0.0018519
chr10	108325869	108326953	chr10:108325869-108326953	Pawr	-0.884129	0.0018519
chr16	57927632	57928832	chr16:57927632-57928832		-0.921316	0.0018519
chr10	93803241	93803634	chr10:93803241-93803634		1.2175	0.00190533
chr16	22358302	22359466	chr16:22358302-22359466		0.825111	0.00193924
chr8	13673110	13673435	chr8:13673110-13673435		-0.910206	0.00195368
chr8	61658747	61659139	chr8:61658747-61659139		-1.00417	0.00195995
chr12	84487450	84488358	chr12:84487450-84488358		-0.898393	0.00197492
chr16	56798732	56799295	chr16:56798732-56799295	Adgrg7	1.0667	0.00198797
chr5	124814755	124815264	chr5:124814755-124815264		-1.10491	0.00199692
chr14	74309353	74310206	chr14:74309353-74310206		0.868869	0.00199692
chr8	128464086	128465309	chr8:128464086-128465309		0.882836	0.00200131
chr11	79237713	79238748	chr11:79237713-79238748		-0.861496	0.00200131
chr18	27421288	27422084	chr18:27421288-27422084		0.900213	0.00200131
chr1	191981209	191981801	chr1:191981209-191981801		-0.890599	0.00202354
chr1	53782283	53782663	chr1:53782283-53782663		-1.10704	0.00204446
chr14	47944602	47945005	chr14:47944602-47945005		1.13311	0.00206939
chr5	32412284	32413539	chr5:32412284-32413539		-0.87205	0.00208086
chr2	21056824	21057662	chr2:21056824-21057662		-0.855605	0.00209515
chr15	43648826	43649739	chr15:43648826-43649739		-1.01027	0.00209729
chr1	132436395	132437532	chr1:132436395-132437532		-0.803769	0.00213709
chrX	73467473	73469152	chrX:73467473-73469152	Haus7	-0.859175	0.00217828
chr8	94569319	94569902	chr8:94569319-94569902		1.037	0.00217828
chr3	105061065	105062113	chr3:105061065-105062113	4930564D02Rik/Cttnbp2nl	-0.918906	0.00217828
chr3	84318814	84320045	chr3:84318814-84320045		0.801268	0.00218264
chr1	144238890	144239811	chr1:144238890-144239811		0.991994	0.00218613
chr11	50196793	50198024	chr11:50196793-50198024		0.776215	0.00218613
chr6	135384785	135385610	chr6:135384785-135385610		0.897365	0.00218613
chr9	55576469	55577032	chr9:55576469-55577032		-0.969172	0.00218613
chr11	58107063	58107350	chr11:58107063-58107350		-1.06529	0.00218613
chr15	35915175	35915791	chr15:35915175-35915791		-0.811776	0.00219888
chr2	29621163	29621537	chr2:29621163-29621537		1.17108	0.00220707
chrX	36988755	36990293	chrX:36988755-36990293	Sept6	-0.830875	0.00222866
chr7	16444572	16445235	chr7:16444572-16445235	Tmem160	-0.826573	0.00222866
chr14	61171460	61171879	chr14:61171460-61171879		0.909712	0.00223072
chr6	85906811	85907636	chr6:85906811-85907636	Tprkb/1700019G17Rik	-0.80625	0.0022417
chr14	25773039	25773676	chr14:25773039-25773676	Zcchc24	-0.808564	0.00228375
chr11	98930703	98931895	chr11:98930703-98931895	Rara	0.865617	0.00229442
chr1	35934993	35936029	chr1:35934993-35936029		-0.809976	0.00230002
chrX	53052464	53053504	chrX:53052464-53053504	Mir450b/Mir542/Mir351/Mir450-1/Mir450-2	-0.989647	0.00230908
chr14	60704694	60705586	chr14:60704694-60705586		-0.830893	0.00232101
chr15	97824107	97824782	chr15:97824107-97824782	Hdac7	0.831788	0.00233455
chr1	74028635	74029308	chr1:74028635-74029308		0.843219	0.00237176
chr19	37959640	37960427	chr19:37959640-37960427		0.948953	0.00237176
chr9	44637603	44638010	chr9:44637603-44638010		-1.04871	0.0023949
chr2	164742171	164742561	chr2:164742171-164742561	Dnttip1	1.10619	0.00244263
chr14	56359068	56359763	chr14:56359068-56359763	Atp12a	-0.87392	0.00249047
chr11	96825188	96825388	chr11:96825188-96825388	Nfe2l1	-0.953878	0.00250576
chr6	54276950	54277807	chr6:54276950-54277807		-0.875344	0.00252102
chr2	93791437	93792076	chr2:93791437-93792076		-0.759066	0.00253678
chr6	112229789	112230422	chr6:112229789-112230422		-0.837584	0.00253729
chr3	116221061	116222080	chr3:116221061-116222080		-0.870822	0.00255116
chr13	98684239	98685107	chr13:98684239-98685107		-0.815989	0.00259053
chr13	17854256	17855782	chr13:17854256-17855782		0.973635	0.00259053
chr12	16778643	16779551	chr12:16778643-16779551		0.840763	0.0026028
chr7	130636848	130638272	chr7:130636848-130638272		-0.864935	0.0026028
chr2	122317366	122317695	chr2:122317366-122317695	Duoxa1	1.16832	0.0026341
chr9	79589162	79589685	chr9:79589162-79589685		0.980819	0.00263529
chr5	37849218	37849859	chr5:37849218-37849859		1.06141	0.00263675
chr15	73622876	73623928	chr15:73622876-73623928		-0.778605	0.00268906
chr8	84634717	84635304	chr8:84634717-84635304		-0.79715	0.00269073
chr11	86571234	86572192	chr11:86571234-86572192		-0.859892	0.00269073
chr18	44076053	44076574	chr18:44076053-44076574		0.890219	0.00272488
chr15	44698905	44699660	chr15:44698905-44699660		0.901245	0.00272488
chr16	34941773	34942387	chr16:34941773-34942387	1700119H24Rik	-0.845723	0.00275479
chr7	18812175	18812972	chr7:18812175-18812972		-0.82557	0.00280704
chr1	135782794	135783087	chr1:135782794-135783087		1.23057	0.00284132
chr8	117454518	117454922	chr8:117454518-117454922	Mir7078	1.12127	0.00287349
chr2	90547390	90547759	chr2:90547390-90547759		0.899875	0.00292419
chr11	63099416	63099758	chr11:63099416-63099758		1.42604	0.00296122
chr11	68665242	68665886	chr11:68665242-68665886		-0.89169	0.00296122
chr16	26149118	26150136	chr16:26149118-26150136		0.796398	0.00296122
chr13	114446732	114447606	chr13:114446732-114447606		-0.958199	0.00296122
chr16	64777136	64777628	chr16:64777136-64777628	4930453N24Rik	1.26883	0.0029638
chr3	115793295	115794037	chr3:115793295-115794037		-0.919714	0.00296451
chr4	59895097	59895526	chr4:59895097-59895526		1.07113	0.00297551
chr19	45118235	45119117	chr19:45118235-45119117		-0.785952	0.00297952
chr16	56801019	56801497	chr16:56801019-56801497	Adgrg7	1.05688	0.00297952
chr7	140111735	140112578	chr7:140111735-140112578	Fuom	-0.857675	0.00297952
chr2	31749049	31749813	chr2:31749049-31749813		-0.858108	0.00297952
chr8	78741918	78743206	chr8:78741918-78743206		-0.764522	0.00297952
chr4	109612352	109613143	chr4:109612352-109613143		-0.855093	0.00297952
chr6	38975569	38976659	chr6:38975569-38976659		0.797193	0.00297952
chr9	41923999	41924540	chr9:41923999-41924540		-0.990358	0.00297952
chr2	75765559	75765801	chr2:75765559-75765801		1.29377	0.00297952
chr8	86888342	86888904	chr8:86888342-86888904	N4bp1	-0.873615	0.00297952
chr3	51954292	51955018	chr3:51954292-51955018		-0.804253	0.00300581
chr4	114614122	114614551	chr4:114614122-114614551		-0.938998	0.00300581
chr7	46029872	46030518	chr7:46029872-46030518	Abcc6/Nomo1	-0.752281	0.00307205
chr6	147116583	147117145	chr6:147116583-147117145		-0.754166	0.00308547
chr14	9547926	9548600	chr14:9547926-9548600		1.03078	0.00308547
chr11	3292860	3293282	chr11:3292860-3293282		0.9395	0.00310443
chr15	102198836	102199251	chr15:102198836-102199251	Zfp740/Csad	-0.921274	0.00315175
chr6	33468821	33469439	chr6:33468821-33469439		1.16833	0.00315175
chr11	80088114	80088607	chr11:80088114-80088607	Crlf3/Atad5	0.976817	0.00323246
chr10	83727719	83728893	chr10:83727719-83728893		-0.75681	0.00324052
chr5	118380266	118381692	chr5:118380266-118381692		-0.873483	0.0033223
chr7	141215392	141216790	chr7:141215392-141216790	Rassf7/Lmntd2	0.810309	0.0033223
chr7	63875537	63876249	chr7:63875537-63876249		-0.739232	0.0033314
chr8	69028586	69029372	chr8:69028586-69029372		1.05089	0.00335136
chr6	29271014	29271375	chr6:29271014-29271375	Hilpda/Fam71f2	1.02354	0.00335551
chr17	45628046	45628620	chr17:45628046-45628620		0.824679	0.00335551
chr4	9290691	9291063	chr4:9290691-9291063		1.06699	0.00335551
chr10	86100182	86101206	chr10:86100182-86101206		0.76941	0.00335551
chr2	80708530	80708826	chr2:80708530-80708826		1.53945	0.00335551
chr10	78236913	78237474	chr10:78236913-78237474		-0.772908	0.00335551
chr17	44770911	44771373	chr17:44770911-44771373	Supt3	1.10262	0.00338853
chr11	109884638	109885354	chr11:109884638-109885354		-0.812969	0.00338853
chr11	77503459	77503908	chr11:77503459-77503908		-0.744316	0.00342704
chr6	72761482	72762264	chr6:72761482-72762264		-0.757857	0.00342704
chr16	43577347	43577804	chr16:43577347-43577804		0.896088	0.00344697
chr1	90697092	90697681	chr1:90697092-90697681		-0.922086	0.00344796
chr8	64725941	64726977	chr8:64725941-64726977		0.769487	0.00344796
chr16	59517425	59518115	chr16:59517425-59518115		1.04551	0.00344796
chr10	117018242	117018835	chr10:117018242-117018835		0.81257	0.00347469
chr8	79907751	79908449	chr8:79907751-79908449		-0.870382	0.00347469
chr16	62680602	62680968	chr16:62680602-62680968		1.39333	0.00348161
chr17	26506026	26506338	chr17:26506026-26506338		-0.846914	0.00350416
chr12	54397927	54398533	chr12:54397927-54398533	Gm7550	1.08352	0.00356261
chr3	123018867	123019179	chr3:123018867-123019179		1.2197	0.003568
chr3	88210143	88210601	chr3:88210143-88210601	Mir3093/Mir9-1	1.03733	0.00357938
chr10	4107528	4108173	chr10:4107528-4108173		-0.847157	0.00357938
chr6	30636165	30636970	chr6:30636165-30636970	Cpa1	-0.850029	0.00357938
chr11	81764754	81765106	chr11:81764754-81765106		1.52649	0.00357938
chr6	99443336	99443987	chr6:99443336-99443987	Foxp1	-0.85405	0.00357938
chr13	70729858	70730495	chr13:70729858-70730495		-0.778761	0.00357938
chr16	27195463	27196313	chr16:27195463-27196313		-0.833241	0.00357938
chr2	173616457	173617172	chr2:173616457-173617172		0.914232	0.00357938
chr8	120014491	120015029	chr8:120014491-120015029		-0.845494	0.00359926
chr12	76367592	76367953	chr12:76367592-76367953	Zbtb1	-0.754907	0.00364316
chr17	35039235	35040021	chr17:35039235-35040021		0.790504	0.00364316
chr19	41919789	41920002	chr19:41919789-41920002		1.60258	0.00364316
chr12	98619482	98620079	chr12:98619482-98620079	Spata7	-0.997312	0.00369514
chr7	49087129	49087959	chr7:49087129-49087959		-0.882238	0.00372485
chr2	102986838	102987764	chr2:102986838-102987764		-0.825178	0.0037267
chr19	37920993	37921697	chr19:37920993-37921697		0.796873	0.0037267
chr17	49475183	49475704	chr17:49475183-49475704		-0.827902	0.00374108
chr11	90577136	90578281	chr11:90577136-90578281		-0.826389	0.00387707
chr4	154022229	154023122	chr4:154022229-154023122		-0.772034	0.00388849
chr19	53329137	53330399	chr19:53329137-53330399	Mxi1	-0.751039	0.00390297
chr8	106987573	106988018	chr8:106987573-106988018		1.09632	0.00391212
chr7	45456458	45457872	chr7:45456458-45457872		0.84949	0.00398129
chr7	112249349	112249860	chr7:112249349-112249860		0.992205	0.00401039
chr1	136328602	136329224	chr1:136328602-136329224		0.964667	0.00401787
chr5	96917530	96918355	chr5:96917530-96918355	Gm8013	-0.929108	0.00407679
chr7	99356467	99356985	chr7:99356467-99356985	Serpinh1	-0.818165	0.00413969
chr17	49477244	49477946	chr17:49477244-49477946		-0.755238	0.00413969
chr9	110685155	110685960	chr9:110685155-110685960		0.904436	0.00413969
chr2	165634532	165634963	chr2:165634532-165634963		-0.995643	0.00418365
chr16	22118681	22119326	chr16:22118681-22119326		0.998108	0.00418365
chr1	185648328	185648867	chr1:185648328-185648867		1.14452	0.00419066
chr16	94016509	94017143	chr16:94016509-94017143	Cldn14	0.976824	0.00421923
chr12	32884001	32884808	chr12:32884001-32884808		-0.895677	0.00425358
chr2	37370670	37371097	chr2:37370670-37371097		-1.03117	0.00425733
chr11	59418527	59419162	chr11:59418527-59419162		-0.867104	0.00426249
chr15	76264004	76264816	chr15:76264004-76264816	Spatc1	-0.891949	0.00428615
chr5	74190778	74191450	chr5:74190778-74191450	Rasl11b	-0.789145	0.00431219
chr8	93734857	93735461	chr8:93734857-93735461		-0.938399	0.00439245
chr2	139727927	139728613	chr2:139727927-139728613		-0.866039	0.00448596
chr18	12823820	12824580	chr18:12823820-12824580	Osbpl1a	0.808451	0.00448596
chr4	99930903	99931232	chr4:99930903-99931232		1.03704	0.00448905
chr6	35273250	35273928	chr6:35273250-35273928		0.922875	0.0046069
chr9	58152971	58153807	chr9:58152971-58153807		-0.847267	0.00460987
chrX	73875941	73876252	chrX:73875941-73876252		1.33562	0.00470524
chr2	12325231	12326309	chr2:12325231-12326309		-0.762997	0.00472659
chr15	73631879	73632801	chr15:73631879-73632801	Slc45a4	-0.76832	0.00473064
chr1	64753111	64753592	chr1:64753111-64753592		-0.871982	0.00473064
chr2	116920437	116920915	chr2:116920437-116920915		1.15225	0.00476122
chr16	10754338	10755235	chr16:10754338-10755235		0.793833	0.00476122
chr6	91532960	91534180	chr6:91532960-91534180		-0.82991	0.00476122
chr13	98001948	98002728	chr13:98001948-98002728		-0.8338	0.00479279
chr9	58157919	58159442	chr9:58157919-58159442	Islr	-0.800993	0.00479279
chr8	47850450	47850866	chr8:47850450-47850866		-0.924769	0.00479279
chr14	27347235	27347703	chr14:27347235-27347703		1.06969	0.00479279
chr11	105120440	105121143	chr11:105120440-105121143	Mettl2	0.722345	0.00479279
chr4	152354068	152354565	chr4:152354068-152354565		1.16492	0.00479665
chr17	5858256	5858747	chr17:5858256-5858747		1.14255	0.0048179
chr18	23821008	23821407	chr18:23821008-23821407		1.49139	0.00483023
chr9	116342043	116342360	chr9:116342043-116342360		1.2335	0.00484771
chr17	3466714	3467098	chr17:3466714-3467098		-0.893287	0.00484771
chr5	140383556	140384271	chr5:140383556-140384271		-0.744788	0.00484771
chr8	27177169	27177976	chr8:27177169-27177976	Rab11fip1	0.89929	0.00489156
chr8	13481298	13482548	chr8:13481298-13482548		-0.763333	0.00489235
chr4	95483488	95484246	chr4:95483488-95484246		-0.825855	0.00489661
chr9	61159061	61160050	chr9:61159061-61160050		-0.843315	0.00499808
chr1	120691520	120691995	chr1:120691520-120691995		0.973147	0.00500948
chr14	71128220	71129301	chr14:71128220-71129301		0.749835	0.00500948
chr9	114930572	114931044	chr9:114930572-114931044		-0.809349	0.00500987
chr17	33788657	33789217	chr17:33788657-33789217	Angptl4	0.902241	0.00501124
chr12	69760104	69760415	chr12:69760104-69760415		-1.07768	0.00501541
chr16	93220510	93220961	chr16:93220510-93220961		0.996127	0.00506072
chr16	18525556	18525869	chr16:18525556-18525869		1.40134	0.00507192
chr8	13594743	13595380	chr8:13594743-13595380		0.839769	0.00516158
chr12	33202445	33203030	chr12:33202445-33203030		-0.763061	0.00516477
chr4	141076043	141076548	chr4:141076043-141076548		-0.926062	0.00516512
chr6	135398796	135399261	chr6:135398796-135399261		1.0559	0.00517621
chr9	107523220	107523555	chr9:107523220-107523555		1.05749	0.00523686
chr9	86453668	86454298	chr9:86453668-86454298		1.00173	0.00526918
chr9	85439656	85440203	chr9:85439656-85440203		-1.04392	0.00526918
chr10	111724445	111725571	chr10:111724445-111725571		-0.793195	0.00528763
chr10	70915290	70916048	chr10:70915290-70916048		0.940307	0.00528763
chr11	120229929	120230337	chr11:120229929-120230337	Bahcc1	-0.793454	0.00528766
chr11	53929602	53930082	chr11:53929602-53930082		1.12762	0.00528766
chr18	60866674	60867415	chr18:60866674-60867415		0.850317	0.00528766
chr1	127347888	127349048	chr1:127347888-127349048		-0.880198	0.00529554
chr6	145714133	145714466	chr6:145714133-145714466		1.2371	0.00537616
chr4	72001149	72001615	chr4:72001149-72001615		-0.895979	0.00542446
chr1	135672042	135673005	chr1:135672042-135673005		-0.762308	0.00542446
chr9	71303137	71303865	chr9:71303137-71303865		-0.944213	0.00543711
chr11	116617599	116617971	chr11:116617599-116617971		-0.856648	0.00543711
chr2	32620608	32621954	chr2:32620608-32621954	Ak1	-0.794624	0.00543711
chr1	170042986	170043522	chr1:170042986-170043522		0.916503	0.00543733
chr14	78382986	78384123	chr14:78382986-78384123		-0.782179	0.00544085
chr15	102362656	102363567	chr15:102362656-102363567		-0.835016	0.00547136
chr18	37835317	37836997	chr18:37835317-37836997		-0.766034	0.00547136
chr5	110978351	110978788	chr5:110978351-110978788		-0.80558	0.00548267
chr13	97510489	97511671	chr13:97510489-97511671		-0.749491	0.00549709
chr15	50102279	50103493	chr15:50102279-50103493		-0.827982	0.00558065
chr12	33235169	33236811	chr12:33235169-33236811		0.705877	0.00564289
chr12	109798450	109799828	chr12:109798450-109799828		-0.778977	0.00569521
chr7	28567296	28567704	chr7:28567296-28567704	Mir7049	1.257	0.00571785
chr19	29204195	29205068	chr19:29204195-29205068		-0.802038	0.00571785
chr1	135538439	135539216	chr1:135538439-135539216		-0.72021	0.00574941
chr4	94056593	94056964	chr4:94056593-94056964		1.10909	0.00574941
chr7	99154742	99155821	chr7:99154742-99155821		-0.844377	0.00578773
chr1	131548405	131549318	chr1:131548405-131549318		-0.749669	0.00580036
chr4	44097741	44098420	chr4:44097741-44098420		-0.84237	0.00588332
chr4	44224205	44225017	chr4:44224205-44225017	Mir5106	0.862589	0.0059164
chr4	59290795	59291550	chr4:59290795-59291550		0.868831	0.0059164
chr10	121205879	121206873	chr10:121205879-121206873		-0.73811	0.00592748
chr16	13333788	13334465	chr16:13333788-13334465		0.907505	0.00592989
chr4	118061843	118062708	chr4:118061843-118062708		0.870952	0.00593123
chr1	135273375	135273703	chr1:135273375-135273703		1.21872	0.00594395
chr18	35212643	35213401	chr18:35212643-35213401		0.844837	0.00596391
chr6	84656677	84657563	chr6:84656677-84657563		-0.837653	0.0059772
chr7	119974246	119974724	chr7:119974246-119974724		0.99359	0.00601356
chr4	154245257	154245887	chr4:154245257-154245887		-0.785499	0.00606599
chr14	101646024	101646673	chr14:101646024-101646673	Uchl3/Commd6	0.93005	0.00609092
chr2	173338627	173339224	chr2:173338627-173339224		-0.759538	0.00609742
chr7	118462711	118463702	chr7:118462711-118463702		0.715696	0.00615462
chr1	77847710	77848632	chr1:77847710-77848632		-0.864133	0.00615462
chr14	47868308	47868761	chr14:47868308-47868761		0.964139	0.00622844
chr19	11614362	11615006	chr19:11614362-11615006	Ms4a6d	-0.870858	0.00624145
chr1	135111241	135111707	chr1:135111241-135111707	Lgr6	-0.835844	0.00624145
chr8	109142340	109143081	chr8:109142340-109143081		1.02212	0.00624348
chr4	141535350	141535559	chr4:141535350-141535559		-1.02174	0.00627291
chr3	8270771	8271422	chr3:8270771-8271422		0.874569	0.00627291
chr14	16861463	16862244	chr14:16861463-16862244		-0.869512	0.00627291
chr15	102959679	102960208	chr15:102959679-102960208	Hoxc10	-0.836105	0.00628271
chr6	6826889	6827542	chr6:6826889-6827542		-0.716155	0.00628634
chr18	80044572	80045405	chr18:80044572-80045405	Pard6g	-0.77318	0.00636252
chr10	121858899	121859228	chr10:121858899-121859228		1.32055	0.00638195
chr2	173367973	173368865	chr2:173367973-173368865		-0.778491	0.00642384
chr5	129416453	129416770	chr5:129416453-129416770		-1.13196	0.00642579
chr8	46445953	46446761	chr8:46445953-46446761		0.861667	0.00646913
chrX	157496382	157496799	chrX:157496382-157496799	Sms	-1.19109	0.0065151
chr10	68917904	68918525	chr10:68917904-68918525		-0.95175	0.00653883
chr5	137349538	137350566	chr5:137349538-137350566	Ephb4	-0.711443	0.00653883
chr14	99310039	99310642	chr14:99310039-99310642		1.15362	0.0065556
chr15	57980686	57981354	chr15:57980686-57981354	Fam83a	-0.77088	0.0065556
chr17	26187971	26188795	chr17:26187971-26188795		-0.745052	0.00657951
chr8	70371524	70372683	chr8:70371524-70372683	Comp	-0.827148	0.00658182
chr1	183147351	183147767	chr1:183147351-183147767	Disp1	-0.748764	0.00658491
chr10	86193834	86194424	chr10:86193834-86194424		0.842836	0.00659378
chr2	148401968	148402710	chr2:148401968-148402710		0.765779	0.0066253
chr8	13489900	13490962	chr8:13489900-13490962		-0.707603	0.00673141
chr16	11783348	11783828	chr16:11783348-11783828		1.00314	0.00675512
chr14	11883311	11884247	chr14:11883311-11884247		0.911267	0.00677729
chr8	71665524	71666058	chr8:71665524-71666058		0.775711	0.00677729
chr7	38060890	38061796	chr7:38060890-38061796		-0.699415	0.00677729
chr9	59681628	59682266	chr9:59681628-59682266		0.913214	0.00678268
chr14	29017716	29018504	chr14:29017716-29018504	Lrtm1	-0.749081	0.00679516
chr12	79942483	79943491	chr12:79942483-79943491	9430078K24Rik	-0.885369	0.00681611
chr2	51288441	51289299	chr2:51288441-51289299		-0.804371	0.00684949
chr7	145089214	145089636	chr7:145089214-145089636		0.878582	0.00686124
chr9	48611053	48611698	chr9:48611053-48611698	Nnmt	-0.847815	0.00686124
chr10	79818296	79818543	chr10:79818296-79818543	Misp	1.16392	0.0068778
chr1	170079444	170080465	chr1:170079444-170080465		0.773351	0.00689781
chrX	136269938	136270355	chrX:136269938-136270355	Ngfrap1	-1.13419	0.00690591
chr15	36400425	36401394	chr15:36400425-36401394		0.79813	0.0070315
chr17	81132610	81133078	chr17:81132610-81133078		-1.0401	0.00703325
chr1	190997979	190998591	chr1:190997979-190998591		0.817566	0.00703325
chrX	12996455	12997198	chrX:12996455-12997198		-0.91848	0.00703325
chr12	68770747	68771011	chr12:68770747-68771011		1.34486	0.007035
chr13	3750385	3751171	chr13:3750385-3751171		-0.722291	0.00704211
chr5	106573959	106574961	chr5:106573959-106574961		-0.785665	0.00709184
chr15	101081116	101081712	chr15:101081116-101081712		0.997202	0.007108
chr11	109795253	109796204	chr11:109795253-109796204		-0.730223	0.00710979
chr16	76561700	76562412	chr16:76561700-76562412		0.950389	0.00710979
chr8	121051819	121052566	chr8:121051819-121052566		-0.731591	0.00712441
chr9	67012134	67012903	chr9:67012134-67012903		-0.83334	0.0071617
chr4	118304951	118305361	chr4:118304951-118305361		-0.908746	0.00718031
chr4	83214787	83216078	chr4:83214787-83216078		-0.722238	0.00721738
chr8	64535824	64536415	chr8:64535824-64536415		0.839565	0.00725824
chr18	75659997	75660478	chr18:75659997-75660478		-0.740181	0.00725824
chr14	105606461	105607561	chr14:105606461-105607561		0.793546	0.00726087
chr6	35259565	35259843	chr6:35259565-35259843		1.45566	0.0072897
chr4	43018001	43018497	chr4:43018001-43018497	Fancg	0.954954	0.00732167
chr2	25562389	25562861	chr2:25562389-25562861		0.875603	0.00732167
chr14	31422992	31424031	chr14:31422992-31424031		-0.780525	0.00737905
chr15	77879800	77880099	chr15:77879800-77880099		1.0014	0.00737909
chr13	97657726	97658068	chr13:97657726-97658068		-1.18416	0.00737909
chr15	61220861	61221206	chr15:61220861-61221206		1.34311	0.00739313
chr10	128665822	128666211	chr10:128665822-128666211		1.17304	0.00739625
chr6	32795560	32796367	chr6:32795560-32796367		0.812576	0.00744725
chr17	45944698	45945534	chr17:45944698-45945534		-0.793836	0.00744804
chr6	100510119	100511109	chr6:100510119-100511109		-0.750271	0.00744804
chr18	67364340	67364859	chr18:67364340-67364859		-0.758532	0.00751793
chr5	134225723	134226079	chr5:134225723-134226079		-1.04168	0.00758019
chr2	79038500	79039117	chr2:79038500-79039117		0.9755	0.0076139
chr6	115813840	115814671	chr6:115813840-115814671	Rpl32/Snora7a	-0.734249	0.00762544
chr9	90255782	90256327	chr9:90255782-90256327		-0.740741	0.00766148
chr11	8779169	8779851	chr11:8779169-8779851		-0.845396	0.00766148
chr1	138617927	138618330	chr1:138617927-138618330		-0.726299	0.00769651
chr15	77815549	77816425	chr15:77815549-77816425		-0.833671	0.00771722
chr19	47280840	47281279	chr19:47280840-47281279	Mir6995	-0.798905	0.00771722
chr2	18441977	18442704	chr2:18441977-18442704		-0.87402	0.00774388
chr1	182918688	182919573	chr1:182918688-182919573		-0.791951	0.00775266
chr10	67846022	67846350	chr10:67846022-67846350		1.11067	0.00775266
chr10	108320075	108320992	chr10:108320075-108320992		-0.818282	0.00783754
chr12	95547233	95547747	chr12:95547233-95547747		-0.890545	0.00785338
chr10	89530917	89531737	chr10:89530917-89531737		-0.722473	0.00787692
chr1	72593099	72594025	chr1:72593099-72594025		-0.797544	0.00792962
chr1	92634960	92635588	chr1:92634960-92635588		0.874112	0.00799445
chr13	6009525	6010141	chr13:6009525-6010141		0.949723	0.00799445
chr5	142380446	142381002	chr5:142380446-142381002		-0.823052	0.00803101
chr8	107467703	107468195	chr8:107467703-107468195		1.06019	0.00807846
chr12	73399306	73400112	chr12:73399306-73400112		-0.760225	0.00810752
chr10	93620323	93621216	chr10:93620323-93621216		0.74851	0.00816062
chr11	21428566	21429209	chr11:21428566-21429209		0.766679	0.00820958
chr1	86913164	86913432	chr1:86913164-86913432		1.61048	0.00821196
chr2	73925082	73925463	chr2:73925082-73925463		-0.975076	0.00821196
chr16	58756052	58756643	chr16:58756052-58756643		-0.951639	0.00821541
chr5	113872592	113873462	chr5:113872592-113873462		-0.740194	0.00821541
chr2	60789323	60790024	chr2:60789323-60790024		0.956254	0.00822685
chrX	135087131	135087593	chrX:135087131-135087593		-1.21964	0.00822685
chr11	59431759	59432944	chr11:59431759-59432944		-0.770374	0.00827225
chr2	148861383	148862113	chr2:148861383-148862113		-0.87898	0.00827225
chr7	120722751	120723078	chr7:120722751-120723078		1.31929	0.00833865
chr4	54893538	54893738	chr4:54893538-54893738		1.6866	0.00835009
chr11	8529885	8530895	chr11:8529885-8530895		0.718297	0.00838093
chr19	32198499	32198907	chr19:32198499-32198907		0.929463	0.00838093
chr6	149330208	149330739	chr6:149330208-149330739		0.935377	0.00838988
chr6	4436359	4437267	chr6:4436359-4437267		-0.852728	0.00838988
chr3	66895766	66896359	chr3:66895766-66896359		-0.889724	0.00840884
chr3	95689580	95689893	chr3:95689580-95689893	Adamtsl4	-0.95853	0.00840884
chr6	72241207	72242028	chr6:72241207-72242028	Atoh8	-0.730722	0.00849068
chr14	78329821	78331273	chr14:78329821-78331273		-0.728033	0.00849466
chr4	149710448	149710938	chr4:149710448-149710938	Pik3cd	-0.720022	0.00849826
chr4	133504126	133504656	chr4:133504126-133504656	Trnp1	-1.01474	0.00850381
chr1	63032674	63033347	chr1:63032674-63033347		-0.871056	0.00850381
chr14	55714910	55715741	chr14:55714910-55715741	Tgm1	0.717725	0.00850381
chr1	106821980	106822602	chr1:106821980-106822602		-0.870094	0.00854919
chr7	35034814	35035763	chr7:35034814-35035763		-0.728371	0.00859243
chr15	102100083	102101247	chr15:102100083-102101247	Tns2	-0.776307	0.00859243
chr12	113027578	113027778	chr12:113027578-113027778		1.11997	0.00861092
chr11	113346154	113346494	chr11:113346154-113346494		1.35496	0.00861092
chr19	17244594	17244981	chr19:17244594-17244981		0.965351	0.00861622
chr14	18343570	18343998	chr14:18343570-18343998		-0.880356	0.00861622
chr11	89985260	89985939	chr11:89985260-89985939		0.828259	0.00863663
chr7	127564127	127565120	chr7:127564127-127565120	Phkg2	-0.784552	0.00863663
chr7	97446325	97447570	chr7:97446325-97447570	Kctd14	-0.716245	0.00863663
chr15	89296489	89296917	chr15:89296489-89296917		0.836698	0.00867452
chr11	3311885	3312395	chr11:3311885-3312395		-0.699512	0.0087382
chr16	94215981	94216290	chr16:94215981-94216290		1.4879	0.00886118
chr19	34254206	34255944	chr19:34254206-34255944	Acta2	-0.731914	0.0088705
chr8	91392219	91392881	chr8:91392219-91392881		-0.896516	0.0088705
chr3	107740600	107740982	chr3:107740600-107740982		-0.804799	0.00889441
chr17	10370380	10371383	chr17:10370380-10371383		-0.684357	0.00889441
chr6	146630938	146631352	chr6:146630938-146631352		-0.920611	0.00893373
chr7	80457089	80458250	chr7:80457089-80458250		-0.729642	0.00893373
chr1	93209966	93210765	chr1:93209966-93210765		-0.750211	0.00893373
chr6	135322635	135323928	chr6:135322635-135323928		0.707823	0.00893373
chr8	70648892	70649746	chr8:70648892-70649746		-0.707379	0.00893373
chr4	17232698	17233316	chr4:17232698-17233316		0.932936	0.00895678
chr8	90122123	90122684	chr8:90122123-90122684		1.10584	0.00895678
chr1	194598672	194599164	chr1:194598672-194599164		1.14244	0.00895678
chr6	135090687	135091119	chr6:135090687-135091119		-0.807142	0.00897355
chrX	140527189	140527794	chrX:140527189-140527794		-0.862545	0.00897355
chr1	90724501	90724993	chr1:90724501-90724993		1.06752	0.00901266
chr19	40238082	40238855	chr19:40238082-40238855		-0.75096	0.00902936
chr12	42532214	42532671	chr12:42532214-42532671		1.15836	0.00904819
chr14	76698423	76699364	chr14:76698423-76699364		-0.744915	0.00904819
chr1	120207475	120208074	chr1:120207475-120208074		-0.749456	0.00906258
chr4	64720996	64721391	chr4:64720996-64721391		-1.18027	0.00909004
chr3	9609519	9610418	chr3:9609519-9610418	Zfp704	-0.722636	0.00912805
chr1	160100920	160101429	chr1:160100920-160101429		-0.777151	0.00912805
chr19	27196764	27197377	chr19:27196764-27197377		0.966245	0.00912805
chr8	34583495	34584056	chr8:34583495-34584056		1.20504	0.00912805
chr4	52420961	52421322	chr4:52420961-52421322		1.25151	0.00917088
chr6	17119523	17119922	chr6:17119523-17119922		1.03644	0.00917088
chr11	120240291	120240646	chr11:120240291-120240646		-0.845346	0.00920087
chr4	47462166	47462410	chr4:47462166-47462410		1.64827	0.00930729
chr14	14067644	14068764	chr14:14067644-14068764		-0.760953	0.00930729
chr12	81822062	81822801	chr12:81822062-81822801		-0.767117	0.00932326
chr14	50930485	50931882	chr14:50930485-50931882	Osgep/Tmem55b	-0.768343	0.00936032
chr2	90532219	90532737	chr2:90532219-90532737		1.01687	0.00937108
chr14	17862349	17863128	chr14:17862349-17863128		-0.709578	0.00937108
chr16	28664632	28664927	chr16:28664632-28664927		1.38749	0.00941041
chr3	38094360	38095337	chr3:38094360-38095337		-1.07014	0.00941041
chr7	107727100	107727978	chr7:107727100-107727978		-0.757428	0.00941204
chr11	89365805	89366372	chr11:89365805-89366372		-0.786356	0.00941204
chr16	86516251	86516501	chr16:86516251-86516501		1.25701	0.00944184
chr7	141381035	141381423	chr7:141381035-141381423		1.05349	0.00944184
chr12	8859311	8860513	chr12:8859311-8860513		-0.752917	0.00945063
chr18	4369168	4370027	chr18:4369168-4370027	Mtpap	0.773599	0.00945063
chr2	112443164	112443978	chr2:112443164-112443978		0.740977	0.00945063
chr3	102534782	102535134	chr3:102534782-102535134		1.13982	0.00945063
chr1	192851575	192852121	chr1:192851575-192852121	Gm15867/Sertad4	-0.706002	0.00945063
chr16	31113640	31114066	chr16:31113640-31114066		0.857981	0.00945749
chr16	38153909	38154530	chr16:38153909-38154530		0.837442	0.00945749
chr2	172348579	172348989	chr2:172348579-172348989		-0.729312	0.00945887
chr9	9126900	9127810	chr9:9126900-9127810		-0.752108	0.00945887
chr11	5836187	5836483	chr11:5836187-5836483		-0.918877	0.00945887
chr18	52513808	52515516	chr18:52513808-52515516		0.749724	0.00945887
chr9	48575757	48576000	chr9:48575757-48576000		1.5738	0.00945887
chr3	99311955	99312634	chr3:99311955-99312634		-0.772454	0.00945887
chr19	24016753	24018276	chr19:24016753-24018276		-0.679556	0.00946129
chr11	98783108	98783740	chr11:98783108-98783740	Nr1d1	-0.803537	0.0094651
chr19	32617444	32617805	chr19:32617444-32617805	Papss2	1.27527	0.00947099
chr6	120454428	120455179	chr6:120454428-120455179	Il17ra	-0.749995	0.00947099
chr13	98435344	98435851	chr13:98435344-98435851	2310005E17Rik	1.21968	0.00947099
chr2	118533024	118533443	chr2:118533024-118533443		-0.820595	0.00948455
chr1	87879481	87880498	chr1:87879481-87880498		-0.725966	0.00950899
chr12	81918802	81919645	chr12:81918802-81919645		1.04515	0.00951277
chr7	65367950	65368241	chr7:65367950-65368241		1.08167	0.00951858
chr18	59300737	59301300	chr18:59300737-59301300		-0.815442	0.00958051
chr6	12470774	12471331	chr6:12470774-12471331		1.01681	0.0096091
chr13	5886911	5887177	chr13:5886911-5887177		1.20891	0.00963225
chr12	35734219	35734841	chr12:35734219-35734841		0.773608	0.00966428
chr12	110065903	110067159	chr12:110065903-110067159		-0.695673	0.00966428
chr9	123809593	123810122	chr9:123809593-123810122		0.830723	0.00966428
chr2	129262882	129263730	chr2:129262882-129263730		0.715568	0.00966428
chr1	16241028	16241486	chr1:16241028-16241486		1.10475	0.00966428
chr11	43991405	43992713	chr11:43991405-43992713		-0.746281	0.00966428
chr19	27904715	27905025	chr19:27904715-27905025		1.33898	0.00970815
chr9	41508801	41509204	chr9:41508801-41509204		1.00667	0.00970815
chr6	54325027	54325841	chr6:54325027-54325841	Prr15	-0.769923	0.00974428
chr3	79158287	79158615	chr3:79158287-79158615		-1.1237	0.00974428
chr6	149137833	149138504	chr6:149137833-149138504	Mettl20	0.803894	0.00976473
chr1	193362700	193362990	chr1:193362700-193362990		1.11026	0.0097765
chr10	123011282	123012072	chr10:123011282-123012072		0.906086	0.0097765
chr7	30661689	30661939	chr7:30661689-30661939		1.40227	0.00987131
chr19	5838528	5839217	chr19:5838528-5839217		0.829894	0.00988078
chr4	141286672	141287293	chr4:141286672-141287293		-0.826796	0.00990136
chr2	52179640	52180084	chr2:52179640-52180084		-0.85223	0.00994252
chr5	118516453	118516906	chr5:118516453-118516906		-0.771589	0.00994252
chr7	27118064	27118670	chr7:27118064-27118670	Cyp2f2	-0.924989	0.0100798
chr13	100750554	100751269	chr13:100750554-100751269	Mrps36	-0.924048	0.0100798
chr7	38217328	38218120	chr7:38217328-38218120		-0.679689	0.0101354
chr16	20371561	20372510	chr16:20371561-20372510		0.740968	0.0101748
chr2	148428516	148429428	chr2:148428516-148429428		0.975435	0.0101845
chr5	113782623	113784415	chr5:113782623-113784415		-0.752693	0.0101904
chr17	65597264	65598381	chr17:65597264-65598381		-0.70663	0.0102368
chr1	45492160	45492616	chr1:45492160-45492616		1.11196	0.0102645
chr18	4522492	4523745	chr18:4522492-4523745		0.77767	0.0103538
chr3	58136053	58136457	chr3:58136053-58136457		1.27724	0.0103538
chr16	4642162	4642591	chr16:4642162-4642591		-0.744453	0.0103733
chr6	55179494	55180249	chr6:55179494-55180249	Inmt	-0.69962	0.0104409
chr11	72233866	72234626	chr11:72233866-72234626		-0.696587	0.0105082
chr16	68800121	68800412	chr16:68800121-68800412		1.67494	0.0105082
chr6	67052081	67052301	chr6:67052081-67052301		1.99891	0.010512
chr1	45309051	45309385	chr1:45309051-45309385	Col3a1	1.12085	0.0105379
chr14	46994697	46995145	chr14:46994697-46995145	Samd4	-0.833034	0.0105423
chr12	31270855	31272016	chr12:31270855-31272016		-0.718452	0.0107108
chr9	121959695	121960770	chr9:121959695-121960770		-0.757786	0.0107488
chr1	80618702	80619387	chr1:80618702-80619387		-0.832337	0.0107901
chr9	88289642	88290001	chr9:88289642-88290001		-1.37878	0.0108087
chr17	28706754	28707465	chr17:28706754-28707465		-0.861212	0.0108207
chr7	65774578	65775029	chr7:65774578-65775029		1.28864	0.0108207
chr15	78835075	78835703	chr15:78835075-78835703	Cdc42ep1	-0.783407	0.0108344
chr5	64864557	64865137	chr5:64864557-64865137		0.725604	0.0108481
chr17	57105258	57105655	chr17:57105258-57105655	Tnfsf9	0.966132	0.0108817
chr15	23580455	23580926	chr15:23580455-23580926		0.973691	0.0109088
chr15	59111631	59111879	chr15:59111631-59111879		1.82891	0.0109221
chr1	37122113	37122797	chr1:37122113-37122797		-0.744721	0.0109724
chr8	114673391	114673779	chr8:114673391-114673779		1.09707	0.0109724
chr9	61352498	61352797	chr9:61352498-61352797		1.24901	0.0110008
chr11	99138881	99140037	chr11:99138881-99140037		-0.819346	0.011023
chr3	65844158	65844804	chr3:65844158-65844804		0.714992	0.011023
chr12	95484303	95484873	chr12:95484303-95484873		1.00164	0.0110362
chr3	55044496	55044915	chr3:55044496-55044915		-0.972324	0.0111189
chr4	9763444	9763782	chr4:9763444-9763782	4930412C18Rik	1.12286	0.0111189
chr4	140914578	140915664	chr4:140914578-140915664		-0.777429	0.0112364
chrX	12164531	12165527	chrX:12164531-12165527	Bcor/2900008C10Rik	-0.788195	0.0112656
chr10	79837909	79838439	chr10:79837909-79838439		-0.734919	0.0113503
chr8	26748293	26749206	chr8:26748293-26749206		-0.713511	0.0113643
chr4	9218298	9218566	chr4:9218298-9218566		1.39642	0.0113842
chr2	109520368	109520834	chr2:109520368-109520834		1.04134	0.0116154
chr7	49207297	49207578	chr7:49207297-49207578		-0.907736	0.0116628
chr8	34101007	34102274	chr8:34101007-34102274		-0.726829	0.0116628
chr16	25373959	25375111	chr16:25373959-25375111		0.715444	0.0116628
chr4	59714547	59715047	chr4:59714547-59715047		1.08849	0.011739
chr4	21857110	21857947	chr4:21857110-21857947	4930528A17Rik	-0.783445	0.0117737
chr16	30063427	30064522	chr16:30063427-30064522	Hes1	-0.789902	0.0117737
chr2	132004699	132005129	chr2:132004699-132005129		0.725157	0.0117762
chr17	67916701	67917306	chr17:67916701-67917306		0.958687	0.0118645
chr9	49662977	49663789	chr9:49662977-49663789		-0.803959	0.0118645
chr17	23346179	23346451	chr17:23346179-23346451		1.34587	0.0118645
chr4	155838309	155839112	chr4:155838309-155839112	Mxra8/Dvl1	-0.941238	0.0118645
chr16	23332523	23333069	chr16:23332523-23333069		1.08103	0.0118697
chr17	87550194	87551207	chr17:87550194-87551207		-0.770082	0.0119794
chr8	87938251	87939706	chr8:87938251-87939706		-0.734397	0.0119794
chr8	79962942	79963339	chr8:79962942-79963339		1.04047	0.0119948
chr1	171262518	171263624	chr1:171262518-171263624	B4galt3	-0.790073	0.0119948
chr15	23564964	23565396	chr15:23564964-23565396		1.02122	0.0119948
chr10	56774263	56775102	chr10:56774263-56775102		-0.992678	0.0119948
chr11	102958461	102958784	chr11:102958461-102958784		1.31747	0.0120017
chr15	43845274	43845936	chr15:43845274-43845936		-0.74893	0.0120017
chr17	27982639	27983358	chr17:27982639-27983358		-0.738332	0.0120444
chr12	26398365	26399092	chr12:26398365-26399092		-0.708061	0.0120546
chr11	3905365	3905776	chr11:3905365-3905776		0.748461	0.0120546
chr9	106338427	106339592	chr9:106338427-106339592		-0.676372	0.0120546
chr1	183778295	183779079	chr1:183778295-183779079		0.784626	0.0120591
chr4	128652509	128653217	chr4:128652509-128653217	Phc2	-0.74078	0.0120792
chr16	30065037	30065447	chr16:30065037-30065447	Hes1	-0.742345	0.0120792
chr11	117267443	117267689	chr11:117267443-117267689		-0.786942	0.0120792
chr5	64282352	64282941	chr5:64282352-64282941		1.04664	0.0122124
chr1	78862266	78862747	chr1:78862266-78862747		-0.804307	0.0122246
chr6	100641576	100642025	chr6:100641576-100642025		-0.8084	0.0122246
chr4	45138451	45138863	chr4:45138451-45138863		0.965128	0.0122246
chr4	56664735	56665258	chr4:56664735-56665258		1.06897	0.0122246
chr14	24960002	24961594	chr14:24960002-24961594		-0.719896	0.0122341
chr4	64971052	64971369	chr4:64971052-64971369		1.39371	0.0122396
chr17	67930420	67931812	chr17:67930420-67931812		-0.762851	0.0122396
chr12	107812670	107813298	chr12:107812670-107813298		-0.737525	0.0122396
chr1	92041686	92042849	chr1:92041686-92042849		-0.761144	0.0122633
chr7	67287494	67287934	chr7:67287494-67287934		1.04035	0.0122633
chr16	15090883	15091861	chr16:15090883-15091861		-0.689586	0.0122634
chr9	7784489	7784997	chr9:7784489-7784997		-0.986207	0.0122841
chr3	116161891	116162932	chr3:116161891-116162932		-0.768533	0.0123559
chr4	8866053	8866410	chr4:8866053-8866410		1.17852	0.0123559
chr11	68467961	68468491	chr11:68467961-68468491		1.00197	0.012394
chr10	85011205	85011542	chr10:85011205-85011542		1.11903	0.012394
chr4	130809709	130810205	chr4:130809709-130810205		-0.782626	0.0124148
chr10	60350844	60351123	chr10:60350844-60351123		-0.756864	0.012478
chr9	61319691	61320012	chr9:61319691-61320012		0.98964	0.012478
chr17	80132707	80133084	chr17:80132707-80133084		0.926038	0.012478
chr16	21605758	21606244	chr16:21605758-21606244		1.19689	0.0125027
chr12	20614442	20615694	chr12:20614442-20615694		-0.777993	0.0125572
chr3	129572960	129574048	chr3:129572960-129574048		-0.705369	0.0125927
chr5	142901407	142902634	chr5:142901407-142902634	Fbxl18	-0.747196	0.012637
chr4	105095126	105095928	chr4:105095126-105095928		-0.726706	0.0126837
chr4	32100941	32101177	chr4:32100941-32101177		1.62577	0.0127021
chr1	105641571	105641915	chr1:105641571-105641915		1.64524	0.0127143
chr1	150131629	150132178	chr1:150131629-150132178		0.92463	0.0127143
chr7	16155150	16155728	chr7:16155150-16155728		-0.8429	0.0127513
chr13	56664299	56665282	chr13:56664299-56665282		0.756684	0.0127601
chr6	117312942	117314361	chr6:117312942-117314361		-0.768522	0.0128461
chr6	35027205	35027694	chr6:35027205-35027694		0.963128	0.0129485
chr11	4497459	4497995	chr11:4497459-4497995		0.850738	0.0129485
chr13	48965542	48966293	chr13:48965542-48966293	Fam120aos	-0.815516	0.0129485
chr7	141682204	141682526	chr7:141682204-141682526	Muc2	-1.11776	0.0129485
chr12	8054745	8055069	chr12:8054745-8055069		1.20207	0.0129674
chr5	124506593	124507745	chr5:124506593-124507745		-0.656918	0.0129674
chr17	80468401	80468888	chr17:80468401-80468888		0.857261	0.0129674
chr16	94917464	94917843	chr16:94917464-94917843		1.14034	0.0129674
chr16	5221461	5221812	chr16:5221461-5221812		1.09182	0.0130108
chr14	30907685	30908236	chr14:30907685-30908236		-0.721416	0.0130854
chr14	24606672	24607535	chr14:24606672-24607535		0.77707	0.013088
chr17	31782273	31782567	chr17:31782273-31782567		1.11279	0.013104
chr2	157421929	157422553	chr2:157421929-157422553	Src	0.902043	0.013122
chr4	67264729	67265570	chr4:67264729-67265570		-0.841792	0.0131229
chr19	18603138	18603397	chr19:18603138-18603397		1.45272	0.0131229
chr8	121619152	121620119	chr8:121619152-121620119		-0.68993	0.0131229
chr8	83347245	83347538	chr8:83347245-83347538	Mgat4d	1.70961	0.0131229
chr12	40009707	40010157	chr12:40009707-40010157		1.1455	0.0131229
chr1	118437835	118438652	chr1:118437835-118438652		-0.699539	0.0131229
chr16	25599048	25599969	chr16:25599048-25599969		-0.755076	0.0131229
chr9	50729534	50729980	chr9:50729534-50729980	Dixdc1	-0.759344	0.0131229
chr9	64018581	64018791	chr9:64018581-64018791		-0.802745	0.0131785
chr5	140648093	140648418	chr5:140648093-140648418		-0.816424	0.0131785
chr14	62370641	62371370	chr14:62370641-62371370		-0.834748	0.0131785
chr4	14898488	14899217	chr4:14898488-14899217		0.837408	0.0131993
chr1	58346921	58347341	chr1:58346921-58347341		1.13204	0.0132084
chr14	21278927	21279499	chr14:21278927-21279499		1.00326	0.0132084
chr5	108696487	108697018	chr5:108696487-108697018		-0.822211	0.0132451
chr10	61669909	61670255	chr10:61669909-61670255		0.967782	0.0132933
chr1	107505911	107506266	chr1:107505911-107506266	Serpinb2	1.04154	0.0133022
chr8	22454148	22454903	chr8:22454148-22454903		1.09491	0.0133022
chr11	95632499	95632913	chr11:95632499-95632913		0.910137	0.0133022
chr1	39965456	39965792	chr1:39965456-39965792		1.047	0.0133156
chr3	155875640	155876068	chr3:155875640-155876068		0.852912	0.0133156
chr15	101107901	101108477	chr15:101107901-101108477	Ankrd33	-0.741598	0.0133224
chr1	174701835	174702396	chr1:174701835-174702396		-0.886875	0.0133747
chr13	71653336	71654162	chr13:71653336-71654162		-0.796987	0.0133802
chr1	170006151	170007021	chr1:170006151-170007021		-0.693594	0.0133802
chr16	65115576	65115991	chr16:65115576-65115991	Htr1f	1.15327	0.0134287
chr13	60820782	60821270	chr13:60820782-60821270		0.876644	0.0134287
chr18	5509858	5510587	chr18:5509858-5510587		0.902894	0.0134287
chr15	67128576	67128776	chr15:67128576-67128776		1.80544	0.0134287
chr6	116980273	116981074	chr6:116980273-116981074		-0.798694	0.0134443
chr14	7899564	7901222	chr14:7899564-7901222		-0.738303	0.0134444
chr6	136499253	136499717	chr6:136499253-136499717		0.936719	0.0134932
chr18	32399703	32400361	chr18:32399703-32400361		0.795727	0.0134932
chr16	77602190	77603033	chr16:77602190-77603033		0.828032	0.0134932
chr9	94300289	94300851	chr9:94300289-94300851		-0.972109	0.0134932
chr15	37317766	37318183	chr15:37317766-37318183		1.01392	0.0134932
chr18	60722488	60723351	chr18:60722488-60723351	Ndst1	0.756267	0.0134932
chr15	59733921	59734746	chr15:59733921-59734746		0.822464	0.0134932
chr8	93337119	93337606	chr8:93337119-93337606	Ces1g	-0.808373	0.0135057
chr4	105133421	105134051	chr4:105133421-105134051		-0.744783	0.0135284
chr13	107691909	107692891	chr13:107691909-107692891		-0.778101	0.0135646
chr7	43790903	43791276	chr7:43790903-43791276	Klk8/Klk9	1.08541	0.0136005
chr15	26374266	26375224	chr15:26374266-26375224		0.718588	0.0136005
chr3	115646968	115647535	chr3:115646968-115647535		0.944468	0.0136094
chr5	125019085	125019490	chr5:125019085-125019490		-0.78308	0.0136567
chr3	115848706	115849646	chr3:115848706-115849646		-0.827413	0.0136617
chr19	7254714	7254920	chr19:7254714-7254920		1.5641	0.0136864
chr9	63702419	63703155	chr9:63702419-63703155		-0.697833	0.0136864
chr5	96911488	96912422	chr5:96911488-96912422	Gm8013	0.741947	0.0136976
chr5	140735253	140735757	chr5:140735253-140735757		0.761764	0.0137004
chr7	67213535	67213957	chr7:67213535-67213957	Lysmd4	1.18846	0.0137018
chr12	8047866	8048284	chr12:8047866-8048284		-0.824356	0.0137018
chr9	44721191	44721799	chr9:44721191-44721799		-0.712696	0.0137046
chr19	5809744	5810945	chr19:5809744-5810945	Malat1	0.69691	0.0137176
chr2	120007504	120008218	chr2:120007504-120008218	Mir7665	0.661572	0.0137176
chrX	106187764	106188108	chrX:106187764-106188108		0.922788	0.013785
chrX	20950136	20951152	chrX:20950136-20951152	Elk1	-0.692252	0.013785
chr7	67461661	67462872	chr7:67461661-67462872		-0.680807	0.013785
chr9	66974724	66975663	chr9:66974724-66975663	Lactb	-0.702748	0.013801
chr4	46076787	46077092	chr4:46076787-46077092		1.36324	0.013803
chr5	143057685	143058535	chr5:143057685-143058535		-0.73572	0.013803
chr16	24282080	24282823	chr16:24282080-24282823		-0.768709	0.0138223
chr6	113616030	113616230	chr6:113616030-113616230	Vhl	1.68127	0.0139286
chrX	36744564	36745181	chrX:36744564-36745181		-0.850178	0.0139475
chrX	159043443	159043829	chrX:159043443-159043829		-0.914685	0.0139522
chr9	95640018	95640496	chr9:95640018-95640496		0.936056	0.01397
chr11	103142401	103142942	chr11:103142401-103142942		-0.878566	0.0140164
chr5	105354134	105354388	chr5:105354134-105354388	Gbp11	1.46044	0.0140164
chr6	87330981	87331678	chr6:87330981-87331678		-0.733705	0.0140183
chr10	128490247	128490632	chr10:128490247-128490632	A430046D13Rik	-0.737749	0.0140183
chr4	106827501	106828550	chr4:106827501-106828550		-0.733701	0.0140183
chr11	30160673	30161719	chr11:30160673-30161719		0.69797	0.0140363
chr15	78834209	78834824	chr15:78834209-78834824	Cdc42ep1	-0.720961	0.0141004
chr2	167866432	167867531	chr2:167866432-167867531		-0.711599	0.0141968
chr17	6174476	6174855	chr17:6174476-6174855		1.00914	0.0142489
chr7	138885134	138886252	chr7:138885134-138886252		0.802645	0.0142861
chr12	111455176	111456273	chr12:111455176-111456273		0.674436	0.0143138
chr8	89527129	89527491	chr8:89527129-89527491		1.05343	0.0143138
chr16	10106615	10106880	chr16:10106615-10106880		1.51408	0.0143138
chr14	62887959	62888499	chr14:62887959-62888499		0.815451	0.0144201
chr6	142338761	142339940	chr6:142338761-142339940	Pyroxd1	-0.684478	0.0145104
chr13	37398803	37400200	chr13:37398803-37400200		-0.808798	0.0145408
chr15	56420761	56421037	chr15:56420761-56421037		1.12069	0.0145408
chr8	24990268	24990523	chr8:24990268-24990523		1.41493	0.0145408
chr5	35921273	35922359	chr5:35921273-35922359		-0.763732	0.0145408
chr3	60602722	60603514	chr3:60602722-60603514		0.762311	0.0145955
chr19	43475699	43476024	chr19:43475699-43476024		-0.744895	0.0145955
chr11	50487875	50488268	chr11:50487875-50488268		1.04065	0.0145955
chr13	52061789	52062289	chr13:52061789-52062289		0.738468	0.0146136
chr15	97767359	97768517	chr15:97767359-97768517	Rapgef3	-0.706605	0.0146136
chr12	72012823	72013024	chr12:72012823-72013024		1.68911	0.0146136
chr16	22428695	22429646	chr16:22428695-22429646		0.736057	0.0146142
chr18	9503574	9505280	chr18:9503574-9505280		0.746284	0.0146159
chr8	79789347	79790148	chr8:79789347-79790148		-0.814203	0.0146197
chr19	37993334	37994232	chr19:37993334-37994232		0.950431	0.0146453
chr7	139156471	139157168	chr7:139156471-139157168		0.733643	0.0146929
chr15	91010209	91010985	chr15:91010209-91010985		0.753776	0.0147065
chr8	57468596	57469164	chr8:57468596-57469164		-0.829417	0.0147065
chr10	5923224	5923424	chr10:5923224-5923424	Rgs17	-1.15288	0.01474
chr11	45508468	45510038	chr11:45508468-45510038		-0.918008	0.0147665
chr11	32196561	32197112	chr11:32196561-32197112	Snrnp25	0.886548	0.0147665
chr14	17863626	17864286	chr14:17863626-17864286		-0.704345	0.0147665
chr16	34440855	34442068	chr16:34440855-34442068		-0.789969	0.0147665
chr16	57893053	57894236	chr16:57893053-57894236		-0.648847	0.0148042
chr3	87905882	87906984	chr3:87905882-87906984	Hdgf	-0.710199	0.0148277
chr7	63405861	63406399	chr7:63405861-63406399		-0.939473	0.0148277
chr5	111261707	111262313	chr5:111261707-111262313		0.808224	0.0148493
chr10	95544076	95545820	chr10:95544076-95545820		-0.750722	0.0148858
chr6	32706094	32706695	chr6:32706094-32706695		1.0989	0.0149063
chr7	49297063	49297738	chr7:49297063-49297738		-0.697609	0.0149396
chr8	22496888	22497428	chr8:22496888-22497428		-0.827454	0.0149746
chr5	125020969	125021846	chr5:125020969-125021846		-0.686592	0.0149776
chr8	46581614	46582192	chr8:46581614-46582192		1.02885	0.0150264
chr18	6106492	6107230	chr18:6106492-6107230		-0.739866	0.0150367
chr11	112847918	112848240	chr11:112847918-112848240		0.756067	0.0150908
chr18	53076297	53077564	chr18:53076297-53077564		-0.74131	0.0150908
chr19	6815108	6815323	chr19:6815108-6815323		1.52232	0.0151421
chr19	60799766	60800112	chr19:60799766-60800112	Eif3a	1.30348	0.0151679
chr9	64447039	64447882	chr9:64447039-64447882		-0.776105	0.0152018
chr1	90470935	90471449	chr1:90470935-90471449		1.00528	0.0152362
chr9	118762689	118763342	chr9:118762689-118763342		-0.882688	0.0152639
chr7	111709197	111709495	chr7:111709197-111709495		1.26617	0.0152817
chr15	10338486	10338971	chr15:10338486-10338971		-0.955883	0.0153017
chr4	121986890	121987238	chr4:121986890-121987238		1.14593	0.0153242
chr11	89132434	89132659	chr11:89132434-89132659		1.34283	0.0153242
chr15	101861418	101861649	chr15:101861418-101861649		1.70849	0.0153242
chr3	36468846	36469298	chr3:36468846-36469298	1810062G17Rik	0.711126	0.0153242
chr2	115548283	115548830	chr2:115548283-115548830		0.923067	0.0153303
chr3	9123064	9123624	chr3:9123064-9123624		-0.782625	0.0153303
chr11	57454158	57455040	chr11:57454158-57455040		-0.68518	0.0153303
chr16	34937329	34938017	chr16:34937329-34938017		-0.690234	0.0153597
chr4	154910650	154911664	chr4:154910650-154911664		-0.699758	0.0155035
chr7	141477929	141478695	chr7:141477929-141478695	Polr2l	-0.706157	0.0155276
chr10	99639458	99639926	chr10:99639458-99639926		-0.798288	0.0155276
chr5	92707837	92708709	chr5:92707837-92708709		-0.750153	0.0155276
chr6	146341267	146342015	chr6:146341267-146342015		0.918588	0.0155276
chr4	44195785	44196561	chr4:44195785-44196561		-0.845936	0.015531
chr8	118830216	118830967	chr8:118830216-118830967		-0.734884	0.015548
chr10	83178173	83178453	chr10:83178173-83178453		1.22891	0.0155664
chr7	64064428	64065446	chr7:64064428-64065446		-0.696486	0.0155809
chr13	32471674	32472069	chr13:32471674-32472069		-0.999302	0.0156026
chr9	31262180	31262961	chr9:31262180-31262961	Gm7244	-0.748398	0.0156432
chr7	96152858	96153452	chr7:96152858-96153452		-0.707114	0.0157093
chr4	19716665	19717141	chr4:19716665-19717141	Wwp1	-0.688176	0.0157432
chr14	26563014	26563361	chr14:26563014-26563361		1.02762	0.0157432
chr8	92430253	92430676	chr8:92430253-92430676		1.2703	0.0157551
chr2	84545715	84546081	chr2:84545715-84546081		0.999404	0.0157871
chr2	125032707	125033598	chr2:125032707-125033598		-0.741149	0.0158625
chr5	121124399	121125039	chr5:121124399-121125039		-1.04867	0.0158727
chr15	78493282	78494003	chr15:78493282-78494003		-0.672193	0.0158727
chr5	93113936	93115328	chr5:93113936-93115328		-0.82418	0.0158727
chrX	95902761	95903022	chrX:95902761-95903022		1.23815	0.0158727
chr9	83482196	83482560	chr9:83482196-83482560		-0.962905	0.0158842
chr8	12510551	12511125	chr8:12510551-12511125		1.00698	0.0160004
chr8	124926039	124927112	chr8:124926039-124927112		-0.68328	0.0160281
chr7	105738876	105739388	chr7:105738876-105739388	Rrp8	-0.748339	0.0160334
chr14	8333313	8333513	chr14:8333313-8333513		1.84473	0.016211
chr8	11797040	11798760	chr8:11797040-11798760		0.669957	0.016211
chr18	61644516	61646655	chr18:61644516-61646655		-0.715506	0.016211
chr7	105480087	105480451	chr7:105480087-105480451		0.711928	0.0162227
chr14	17674341	17674726	chr14:17674341-17674726		1.29641	0.0162227
chr1	127721764	127721978	chr1:127721764-127721978	Acmsd	1.51396	0.0162726
chr11	46819713	46820302	chr11:46819713-46820302		1.06238	0.0163311
chr2	4578170	4578706	chr2:4578170-4578706		-0.774698	0.0163511
chr18	64645493	64646188	chr18:64645493-64646188		-0.83717	0.0163511
chr18	44461581	44462323	chr18:44461581-44462323		0.794619	0.0163602
chr19	55322708	55322942	chr19:55322708-55322942	Zdhhc6	1.78597	0.0163655
chr18	83887104	83887364	chr18:83887104-83887364		1.3092	0.016422
chr18	75657446	75658229	chr18:75657446-75658229		-0.687148	0.0164488
chr12	40247920	40248423	chr12:40247920-40248423		0.767868	0.0164821
chr11	18877281	18878307	chr11:18877281-18878307		-0.721646	0.016487
chr13	59735163	59735586	chr13:59735163-59735586	Spata31d1d	-0.695354	0.0164882
chr15	73645549	73646351	chr15:73645549-73646351		-0.664879	0.0164882
chr1	182067974	182068671	chr1:182067974-182068671		0.730815	0.0166264
chr3	52192559	52193349	chr3:52192559-52193349		-0.796589	0.0166323
chr1	150003744	150004428	chr1:150003744-150004428		0.929774	0.016643
chr3	97227176	97228353	chr3:97227176-97228353	Bcl9	-0.7111	0.016643
chr16	32201334	32202148	chr16:32201334-32202148		1.07166	0.0166841
chr8	106723872	106724646	chr8:106723872-106724646		-0.816854	0.0166841
chr9	56131849	56132549	chr9:56131849-56132549		-0.751348	0.0166841
chr6	72008040	72008507	chr6:72008040-72008507		0.94965	0.0167988
chr15	66997499	66998863	chr15:66997499-66998863		0.740726	0.0168283
chr5	118742765	118743664	chr5:118742765-118743664		-0.720978	0.0168301
chr6	53381298	53381544	chr6:53381298-53381544		1.25164	0.0169339
chr1	92978486	92978945	chr1:92978486-92978945	Gpr35	0.831782	0.0169339
chr2	160930945	160931565	chr2:160930945-160931565		1.17008	0.0170877
chr2	72881356	72882021	chr2:72881356-72882021		0.779151	0.0171594
chr10	42310144	42310542	chr10:42310144-42310542		1.24889	0.0172608
chr2	149775722	149775922	chr2:149775722-149775922		1.71198	0.0173175
chr17	31669950	31670750	chr17:31669950-31670750	Cryaa	-0.698486	0.0173175
chr5	77301221	77301991	chr5:77301221-77301991	Polr2b	-0.715572	0.0173907
chr16	20353556	20354399	chr16:20353556-20354399		0.84949	0.0173907
chr19	42118510	42119060	chr19:42118510-42119060		0.817714	0.0174358
chr1	118494516	118494835	chr1:118494516-118494835		1.15752	0.0174375
chr8	95226486	95227579	chr8:95226486-95227579		-0.745593	0.0175531
chr6	147080765	147081194	chr6:147080765-147081194	Klhl42	1.27468	0.0175709
chr4	137276767	137277593	chr4:137276767-137277593	Wnt4	-0.773443	0.0175773
chr11	73235976	73236890	chr11:73235976-73236890		-0.685713	0.0175773
chr8	123747297	123748226	chr8:123747297-123748226		-0.789345	0.0175773
chr8	92051677	92052112	chr8:92051677-92052112		0.999784	0.0175773
chr8	91995608	91996133	chr8:91995608-91996133		-0.836208	0.0175851
chr4	96591042	96592147	chr4:96591042-96592147	Cyp2j9	-0.684844	0.0175851
chr5	32728708	32729284	chr5:32728708-32729284		0.834531	0.0175851
chr2	26603659	26604797	chr2:26603659-26604797	Agpat2	-0.748101	0.0175851
chr8	46966192	46967034	chr8:46966192-46967034		0.942036	0.0175851
chr5	66817215	66818019	chr5:66817215-66818019		-0.729124	0.0175851
chr4	64544223	64545383	chr4:64544223-64545383		-0.718022	0.0175851
chr15	6574274	6575050	chr15:6574274-6575050	Fyb	-0.7057	0.0175851
chr11	43919540	43920379	chr11:43919540-43920379		0.665064	0.0175851
chr11	121697619	121697957	chr11:121697619-121697957	Metrnl	0.797217	0.0175851
chr11	69875899	69876605	chr11:69875899-69876605		-0.778748	0.0175851
chr7	73402678	73403131	chr7:73402678-73403131		-0.862756	0.0175851
chr19	36490797	36491283	chr19:36490797-36491283		0.988022	0.0175851
chr5	140619285	140621093	chr5:140619285-140621093		-0.672851	0.0175851
chr19	41921407	41921776	chr19:41921407-41921776		0.961642	0.0175851
chr8	49255734	49256406	chr8:49255734-49256406		1.12797	0.0175851
chr16	94591072	94591914	chr16:94591072-94591914		-0.635715	0.0175851
chr11	117318671	117319219	chr11:117318671-117319219		-0.667971	0.0176102
chr11	35844183	35844788	chr11:35844183-35844788	Rars	0.909426	0.0176513
chr9	89669903	89670272	chr9:89669903-89670272		-0.825797	0.0177025
chr10	95700457	95701095	chr10:95700457-95701095		0.842125	0.017797
chr15	87616889	87617541	chr15:87616889-87617541	Fam19a5	0.812603	0.0178341
chr12	95962318	95963473	chr12:95962318-95963473		-0.7508	0.0178341
chr6	54669353	54669659	chr6:54669353-54669659		1.32785	0.0178757
chr16	5004274	5004580	chr16:5004274-5004580	Smim22/Sept12	1.36027	0.0178829
chr3	126547747	126548237	chr3:126547747-126548237		-0.850146	0.0178885
chr16	14479613	14480099	chr16:14479613-14480099		0.947862	0.0179274
chr19	57130604	57131013	chr19:57130604-57131013		0.751702	0.0179274
chr5	29568847	29569905	chr5:29568847-29569905	Ube3c	-0.719559	0.0180105
chr16	22282254	22282454	chr16:22282254-22282454		1.54913	0.0180844
chr10	121902662	121903292	chr10:121902662-121903292		0.776437	0.0180844
chr1	54713275	54714182	chr1:54713275-54714182		0.833447	0.0180966
chr12	110937472	110937828	chr12:110937472-110937828		1.02739	0.0181932
chr3	104320321	104320919	chr3:104320321-104320919		-0.856295	0.0182011
chr6	88763669	88764111	chr6:88763669-88764111		0.740452	0.0183372
chr9	64105134	64106077	chr9:64105134-64106077		-0.692312	0.0184277
chr7	101754451	101754903	chr7:101754451-101754903		-0.912212	0.0184551
chr1	179573617	179574205	chr1:179573617-179574205		0.782953	0.0184722
chr12	107799941	107800411	chr12:107799941-107800411		1.1668	0.0184722
chr5	38146559	38147010	chr5:38146559-38147010		0.7839	0.0185008
chr1	127419639	127420034	chr1:127419639-127420034		0.961611	0.0185129
chr5	151393766	151395168	chr5:151393766-151395168		-0.713869	0.0186033
chr10	83699369	83699713	chr10:83699369-83699713		1.08229	0.0186033
chr9	109097489	109098372	chr9:109097489-109098372		-0.691193	0.0186033
chr1	118268638	118268989	chr1:118268638-118268989		1.21405	0.0186033
chr3	122348615	122349861	chr3:122348615-122349861		0.774524	0.0187391
chr4	8605415	8606129	chr4:8605415-8606129		-0.757298	0.0187391
chr11	18596841	18597550	chr11:18596841-18597550		-0.6661	0.0187391
chr16	42681485	42681792	chr16:42681485-42681792		1.33723	0.0187391
chr14	60427979	60428812	chr14:60427979-60428812		0.767057	0.0187895
chr9	118873414	118874305	chr9:118873414-118874305		-0.742748	0.0187895
chr15	66988431	66988839	chr15:66988431-66988839		1.21582	0.0187895
chr16	58932539	58933355	chr16:58932539-58933355	Olfr181	0.785969	0.0187895
chr15	38259069	38260393	chr15:38259069-38260393		-0.664867	0.0187895
chr13	3562120	3562733	chr13:3562120-3562733		-0.781221	0.0187895
chr14	74315289	74315558	chr14:74315289-74315558		1.23661	0.0187895
chr2	122366975	122367645	chr2:122366975-122367645		-0.709981	0.0187895
chr14	121256788	121257314	chr14:121256788-121257314		-0.789392	0.0187895
chr1	157501046	157501269	chr1:157501046-157501269	Sec16b	1.38923	0.0188672
chr14	72268887	72269348	chr14:72268887-72269348		1.27124	0.0188743
chrX	157051632	157052112	chrX:157051632-157052112		-0.830185	0.018951
chr14	25371425	25372207	chr14:25371425-25372207		-0.796964	0.018951
chr4	55530152	55530591	chr4:55530152-55530591		-0.641032	0.0189722
chr5	4017610	4018284	chr5:4017610-4018284		-0.769827	0.0190295
chr11	7423344	7424231	chr11:7423344-7424231		0.628949	0.0190517
chr1	50890448	50890875	chr1:50890448-50890875		1.08272	0.0190715
chr4	9901449	9901867	chr4:9901449-9901867		1.15552	0.0190728
chr7	58701504	58702010	chr7:58701504-58702010		0.920383	0.0190728
chr5	124922405	124923371	chr5:124922405-124923371		-0.714049	0.0190887
chr18	63714678	63715073	chr18:63714678-63715073		1.16989	0.0191376
chr6	128969656	128970155	chr6:128969656-128970155	Clec2g	0.925353	0.0191723
chr8	85958242	85958786	chr8:85958242-85958786		-1.02718	0.0192751
chr15	64330841	64331690	chr15:64330841-64331690		0.716545	0.0193504
chr4	46297238	46297524	chr4:46297238-46297524		1.11452	0.0193617
chr12	69416824	69417182	chr12:69416824-69417182		0.882142	0.0193617
chr7	110698395	110699159	chr7:110698395-110699159		0.776851	0.0193617
chr4	117997273	117998169	chr4:117997273-117998169		-0.663892	0.0193617
chr4	59319328	59319785	chr4:59319328-59319785		0.696544	0.0193617
chr8	113640368	113640697	chr8:113640368-113640697	Syce1l	-0.822819	0.0193617
chr11	95789565	95789871	chr11:95789565-95789871		0.998953	0.0193617
chr16	46702703	46703678	chr16:46702703-46703678		0.824286	0.0193617
chr12	17509966	17510740	chr12:17509966-17510740		-0.640612	0.0193617
chr17	43251146	43252306	chr17:43251146-43252306		-0.660669	0.0193617
chr11	103399800	103400370	chr11:103399800-103400370		0.933959	0.0193617
chr6	100162986	100163976	chr6:100162986-100163976		-0.687293	0.0193617
chr17	44248970	44249210	chr17:44248970-44249210		1.43695	0.0194285
chr8	33977344	33977872	chr8:33977344-33977872		1.03606	0.0194393
chr13	95012367	95013282	chr13:95012367-95013282		-0.710819	0.0194707
chr1	119790619	119791145	chr1:119790619-119791145		-0.829689	0.019494
chr15	54999433	55000210	chr15:54999433-55000210		0.828235	0.0195441
chr12	17430801	17432288	chr12:17430801-17432288		-0.645215	0.0195441
chr1	87035372	87036791	chr1:87035372-87036791		-0.673879	0.0195513
chr18	68955895	68956257	chr18:68955895-68956257	4930546C10Rik	1.27559	0.0195513
chr15	85523237	85524161	chr15:85523237-85524161		-0.725163	0.0196597
chr4	136808004	136808998	chr4:136808004-136808998		-0.618031	0.0196749
chr14	16328313	16329154	chr14:16328313-16329154		-0.687565	0.0196749
chr4	9004442	9004763	chr4:9004442-9004763		1.1568	0.0197068
chr7	28849607	28850601	chr7:28849607-28850601		-0.66324	0.0197788
chr15	66951677	66952177	chr15:66951677-66952177		1.02308	0.0197788
chr4	59301048	59301826	chr4:59301048-59301826		0.671762	0.0197878
chr6	120112215	120112720	chr6:120112215-120112720		-0.793682	0.0197878
chr2	21253681	21254824	chr2:21253681-21254824		0.811615	0.0197878
chr14	75807715	75808368	chr14:75807715-75808368		-0.693519	0.0198037
chr6	90795648	90796313	chr6:90795648-90796313		0.748195	0.0198347
chr18	64750615	64751207	chr18:64750615-64751207		0.910206	0.0198366
chr4	56418953	56419922	chr4:56418953-56419922		0.69044	0.0198473
chr15	53517717	53517956	chr15:53517717-53517956		1.55217	0.0198473
chr10	88167349	88168021	chr10:88167349-88168021		1.15008	0.019849
chr16	4539237	4539951	chr16:4539237-4539951		-0.672612	0.0198634
chr4	64684411	64685244	chr4:64684411-64685244		-0.70984	0.0198634
chr9	110697343	110697897	chr9:110697343-110697897		0.802484	0.0199637
chr16	92285101	92285785	chr16:92285101-92285785	Kcne2	0.803034	0.0199637
chr2	46050043	46050668	chr2:46050043-46050668		0.912436	0.0199669
chr17	66969131	66969781	chr17:66969131-66969781		0.888886	0.0199984
chr3	152127213	152127884	chr3:152127213-152127884		0.809326	0.0200558
chr6	34452978	34453810	chr6:34452978-34453810		0.684586	0.0200558
chr16	8879960	8880160	chr16:8879960-8880160		1.37192	0.0200714
chr16	59509783	59510282	chr16:59509783-59510282		0.834427	0.0200716
chr19	43480064	43480832	chr19:43480064-43480832		-0.731485	0.0200716
chr10	110740060	110740500	chr10:110740060-110740500	E2f7	0.935446	0.0200727
chr19	53658045	53658440	chr19:53658045-53658440		1.29747	0.0200971
chr5	103705814	103706288	chr5:103705814-103706288		0.870692	0.0200971
chr15	101128304	101129321	chr15:101128304-101129321	Acvrl1	0.870124	0.0202222
chr9	65636963	65637353	chr9:65636963-65637353		1.08679	0.0202441
chr3	38297071	38297926	chr3:38297071-38297926		-0.706775	0.0202861
chr14	47361532	47362482	chr14:47361532-47362482		0.702019	0.0202861
chr1	172506986	172507416	chr1:172506986-172507416		-0.660149	0.0202873
chr4	34582538	34583232	chr4:34582538-34583232		0.897175	0.020356
chr12	35288014	35288429	chr12:35288014-35288429		-0.746843	0.0203643
chr12	26316104	26316724	chr12:26316104-26316724		-0.749115	0.0203643
chrX	77433028	77434107	chrX:77433028-77434107		-0.664432	0.0203643
chr8	120190691	120191553	chr8:120190691-120191553		-0.708385	0.0204186
chr13	52334930	52335325	chr13:52334930-52335325		-0.992379	0.0204744
chr10	80165649	80166138	chr10:80165649-80166138	1600002K03Rik/Cirbp	-0.705492	0.0204744
chr5	124748963	124749598	chr5:124748963-124749598		-0.867009	0.0205005
chr1	125419893	125420419	chr1:125419893-125420419		-0.767904	0.0205868
chr16	70326647	70326919	chr16:70326647-70326919		1.11755	0.0205914
chr17	31065775	31066539	chr17:31065775-31066539		-0.733753	0.0205914
chr2	164735523	164735805	chr2:164735523-164735805		1.12984	0.0205914
chr2	92678285	92678937	chr2:92678285-92678937		0.734568	0.0206674
chr6	89351424	89352100	chr6:89351424-89352100		-0.633226	0.0207786
chr19	5819564	5819835	chr19:5819564-5819835		0.709647	0.020829
chr1	56454532	56455352	chr1:56454532-56455352		-0.757886	0.0208476
chrX	169062627	169063105	chrX:169062627-169063105		-0.780075	0.0208476
chr2	5102720	5103435	chr2:5102720-5103435		-0.85746	0.0208476
chrX	11720571	11720862	chrX:11720571-11720862		-0.985423	0.0208476
chr10	42170359	42171525	chr10:42170359-42171525		-0.689644	0.0208476
chr2	125598318	125599252	chr2:125598318-125599252		0.704386	0.0208476
chr5	111971064	111972274	chr5:111971064-111972274		-0.647759	0.0208575
chr10	29253965	29254185	chr10:29253965-29254185		1.2596	0.0208902
chr17	86156997	86157656	chr17:86156997-86157656		0.905881	0.0209387
chr17	32270835	32271541	chr17:32270835-32271541		-0.772077	0.0209429
chr2	30595774	30596096	chr2:30595774-30596096		-0.859789	0.020949
chr17	25756558	25757515	chr17:25756558-25757515	Msln	0.694607	0.020949
chr7	139272677	139273965	chr7:139272677-139273965		-0.651415	0.020949
chr2	73919372	73920091	chr2:73919372-73920091	Atp5g3	-0.731237	0.0209546
chr5	32726048	32726569	chr5:32726048-32726569		0.747529	0.0209571
chr7	98385190	98385528	chr7:98385190-98385528		1.0106	0.0209673
chr17	35771653	35772041	chr17:35771653-35772041	4833427F10Rik	0.921556	0.0209673
chr11	83045710	83045910	chr11:83045710-83045910	Slfn10-ps	1.26325	0.0209673
chr2	32585451	32585711	chr2:32585451-32585711	St6galnac4	0.850595	0.0209954
chr10	80649219	80649587	chr10:80649219-80649587		0.929248	0.0210194
chr4	138865076	138865455	chr4:138865076-138865455	Pla2g5	1.00085	0.0210257
chr4	135989966	135990241	chr4:135989966-135990241	Pithd1	0.936587	0.0210257
chr3	88035626	88036113	chr3:88035626-88036113	Gpatch4/Hapln2	0.84226	0.0210257
chr2	109578993	109579321	chr2:109578993-109579321		1.10517	0.0210365
chr16	97068061	97068406	chr16:97068061-97068406		1.12363	0.0210365
chr14	121292401	121292883	chr14:121292401-121292883		0.980499	0.0210642
chr17	50002102	50002679	chr17:50002102-50002679		0.774307	0.0210642
chr10	81401537	81402697	chr10:81401537-81402697		-0.706889	0.0210642
chr4	58333364	58333748	chr4:58333364-58333748		1.13299	0.0210642
chr15	99369845	99370795	chr15:99369845-99370795	Fmnl3	-0.679413	0.0210887
chr16	56848068	56848327	chr16:56848068-56848327		1.17557	0.0211271
chr4	136147523	136147964	chr4:136147523-136147964		-0.723141	0.0212594
chr1	177982938	177983859	chr1:177982938-177983859	Gm16432	-0.695207	0.021279
chr14	105328276	105329290	chr14:105328276-105329290		-0.683245	0.021279
chr10	99789252	99790093	chr10:99789252-99790093		-0.795017	0.0213866
chr3	36531392	36531735	chr3:36531392-36531735	Gm11549	-1.00518	0.0213866
chr18	11584738	11585433	chr18:11584738-11585433		0.801349	0.02143
chr17	46101215	46101732	chr17:46101215-46101732	Mrps18a	-0.674527	0.02143
chr6	113679892	113680521	chr6:113679892-113680521		0.920466	0.0214394
chr4	33423490	33424325	chr4:33423490-33424325		-0.79856	0.0214394
chr8	124045878	124046182	chr8:124045878-124046182		1.00979	0.0214394
chr18	11316977	11317951	chr18:11316977-11317951		-0.676094	0.0214394
chr19	9022602	9023709	chr19:9022602-9023709		-0.721685	0.0215403
chr13	52105943	52106567	chr13:52105943-52106567		0.707947	0.0215444
chr8	26722686	26723156	chr8:26722686-26723156		0.828272	0.0216356
chr17	23725884	23727240	chr17:23725884-23727240	Pkmyt1	-0.714503	0.0217011
chr2	32924595	32925128	chr2:32924595-32925128		0.743195	0.0217011
chr15	9094404	9094702	chr15:9094404-9094702		1.4206	0.0217284
chr11	12200725	12201623	chr11:12200725-12201623		0.661367	0.0217403
chr16	94687301	94687835	chr16:94687301-94687835		1.0389	0.0217403
chr1	45872058	45872625	chr1:45872058-45872625		-0.869964	0.0217421
chr2	105726713	105727363	chr2:105726713-105727363		-0.827027	0.0217781
chr2	61804988	61805398	chr2:61804988-61805398		1.04118	0.0217912
chr2	166357730	166358504	chr2:166357730-166358504		0.643928	0.0218236
chr11	107782588	107783463	chr11:107782588-107783463		0.780381	0.0218314
chr2	127639045	127639946	chr2:127639045-127639946		-0.698477	0.0218494
chr11	33563686	33564811	chr11:33563686-33564811		-0.650876	0.0218582
chr5	110417108	110417311	chr5:110417108-110417311		1.43013	0.0218934
chr11	8147586	8148107	chr11:8147586-8148107		0.995599	0.0219152
chr9	60187425	60187973	chr9:60187425-60187973		-0.861387	0.021919
chr18	67441026	67441658	chr18:67441026-67441658		0.797103	0.0219558
chr2	152119464	152119960	chr2:152119464-152119960		1.05954	0.0220423
chr6	41025838	41027464	chr6:41025838-41027464		-0.675505	0.0220423
chr5	109548484	109549162	chr5:109548484-109549162		-0.649473	0.0220423
chr14	21706701	21707793	chr14:21706701-21707793		-0.736056	0.0220423
chr15	103788180	103788754	chr15:103788180-103788754		0.959634	0.0221079
chr6	83710762	83711934	chr6:83710762-83711934	Vax2/Vax2os	-0.629618	0.0221378
chr11	101524935	101525172	chr11:101524935-101525172		1.44188	0.0221506
chr8	92747694	92748659	chr8:92747694-92748659		-0.64882	0.0221661
chr15	82940329	82941327	chr15:82940329-82941327		0.661102	0.0221661
chr18	61058373	61058917	chr18:61058373-61058917		-0.677104	0.0221684
chr1	89730924	89731193	chr1:89730924-89731193		1.37562	0.0221752
chr13	3773488	3773721	chr13:3773488-3773721		1.07769	0.0221778
chr17	73062746	73063098	chr17:73062746-73063098		1.05547	0.0222037
chr2	79510880	79512302	chr2:79510880-79512302		0.773844	0.0222546
chrX	147538384	147539118	chrX:147538384-147539118		-0.734185	0.0223176
chr4	129149379	129149701	chr4:129149379-129149701		1.2357	0.0223916
chr2	156323865	156325126	chr2:156323865-156325126		-0.665737	0.0224039
chr3	30260995	30261420	chr3:30260995-30261420		-0.754123	0.0224039
chr2	118544319	118544864	chr2:118544319-118544864		-0.694446	0.0224039
chr4	45683068	45683804	chr4:45683068-45683804	Gm829	0.654913	0.0224142
chr4	94106959	94107324	chr4:94106959-94107324		-0.987891	0.0224142
chr15	3905388	3906030	chr15:3905388-3906030		0.886269	0.0224142
chr14	76616156	76616755	chr14:76616156-76616755		0.707286	0.0224142
chr12	107938477	107938928	chr12:107938477-107938928		1.15219	0.0224142
chr9	32671868	32672877	chr9:32671868-32672877		-0.705095	0.0224288
chr8	57505551	57505889	chr8:57505551-57505889	Hmgb2/2500002B13Rik	1.04481	0.0224568
chr2	168050246	168050720	chr2:168050246-168050720		0.954359	0.0224884
chr16	13975135	13975361	chr16:13975135-13975361		1.4173	0.0225791
chr4	43551530	43552029	chr4:43551530-43552029		-0.935088	0.0226092
chr7	89787741	89788145	chr7:89787741-89788145		1.00895	0.0226092
chr2	28792360	28793554	chr2:28792360-28793554		-0.674576	0.0226092
chr3	40510602	40511100	chr3:40510602-40511100		0.967618	0.0226092
chr11	100536548	100536816	chr11:100536548-100536816	Acly/Ttc25	1.22177	0.0226092
chr2	54435820	54437353	chr2:54435820-54437353	Galnt13	-0.66153	0.0226499
chr3	87171325	87171639	chr3:87171325-87171639		-0.806582	0.0227083
chr6	85973235	85973649	chr6:85973235-85973649		0.942852	0.0227083
chr2	153002131	153002426	chr2:153002131-153002426		1.30305	0.0227083
chr5	20196712	20197738	chr5:20196712-20197738		-0.703932	0.0227083
chr7	84227833	84228857	chr7:84227833-84228857		-0.762497	0.0227262
chr15	31724268	31724885	chr15:31724268-31724885		0.877233	0.0227277
chr2	152792367	152793147	chr2:152792367-152793147		-0.659244	0.0227401
chr19	9055167	9055510	chr19:9055167-9055510		-0.714753	0.0227519
chr11	32250948	32251718	chr11:32250948-32251718		0.811973	0.0227519
chr4	47586992	47587770	chr4:47586992-47587770		-0.66119	0.0227519
chr2	178841741	178842244	chr2:178841741-178842244		1.12233	0.0227577
chr7	143557039	143557932	chr7:143557039-143557932	Nap1l4	-0.622622	0.0227817
chr16	56799432	56799836	chr16:56799432-56799836	Adgrg7	1.04087	0.0227817
chr7	98390504	98392129	chr7:98390504-98392129		0.655042	0.0227817
chr10	80637397	80637887	chr10:80637397-80637887		0.839777	0.0227839
chr17	72339416	72340051	chr17:72339416-72340051		0.732652	0.0227839
chr1	16720997	16721255	chr1:16720997-16721255		1.24494	0.0227839
chr7	84279190	84279868	chr7:84279190-84279868		-0.664508	0.0227839
chr5	122166595	122167278	chr5:122166595-122167278		0.69138	0.0227839
chr2	165841651	165842151	chr2:165841651-165842151		0.720359	0.0227839
chr12	30001977	30002340	chr12:30001977-30002340		1.03317	0.0227839
chr9	97018004	97019214	chr9:97018004-97019214	Spsb4	-0.649985	0.0227839
chr2	157073676	157074021	chr2:157073676-157074021		-0.709366	0.0227839
chr2	91894719	91895076	chr2:91894719-91895076		0.975913	0.0228068
chr9	55560967	55561512	chr9:55560967-55561512		-0.902049	0.0228263
chr9	63959143	63960625	chr9:63959143-63960625		-0.710045	0.0228491
chr7	65410558	65411159	chr7:65410558-65411159		-0.638931	0.0228576
chr13	37193821	37194648	chr13:37193821-37194648		0.813003	0.0228576
chr3	142410988	142411326	chr3:142410988-142411326		-1.0716	0.0228576
chr10	40263479	40264092	chr10:40263479-40264092	Gtf3c6	0.682881	0.0228612
chrX	106839390	106840302	chrX:106839390-106840302		-0.83711	0.0228612
chr15	78832417	78833253	chr15:78832417-78833253	Cdc42ep1	-0.751474	0.0229691
chr9	21149631	21150282	chr9:21149631-21150282	Cdc37	-0.70974	0.0229691
chr14	66974164	66974842	chr14:66974164-66974842		0.828226	0.0229691
chr13	99066839	99067819	chr13:99066839-99067819		0.74199	0.0229691
chr8	88555343	88556358	chr8:88555343-88556358		-0.736742	0.0229691
chr5	64336753	64337506	chr5:64336753-64337506		-0.724136	0.0229691
chr4	9674247	9675330	chr4:9674247-9675330	Asph	-0.688199	0.023015
chr5	25180952	25181837	chr5:25180952-25181837	Galntl5	-0.647577	0.0230342
chr17	53900370	53900574	chr17:53900370-53900574		1.43892	0.0230342
chr19	40232795	40233330	chr19:40232795-40233330		-0.832301	0.0230599
chr13	115879952	115881158	chr13:115879952-115881158		0.761359	0.023346
chr11	85599871	85600706	chr11:85599871-85600706		-0.746727	0.0233703
chr5	102929437	102930474	chr5:102929437-102930474		0.873276	0.0233703
chr1	73025322	73025749	chr1:73025322-73025749	Tnp1	1.14977	0.0233703
chr8	107172095	107172662	chr8:107172095-107172662		1.11357	0.0233703
chr10	63236766	63236966	chr10:63236766-63236966	Herc4	1.47686	0.0233703
chr8	6320074	6320703	chr8:6320074-6320703		-0.742595	0.0233703
chr2	145880739	145882120	chr2:145880739-145882120		-0.643052	0.0233793
chr8	69270686	69271479	chr8:69270686-69271479	D130040H23Rik	-0.645393	0.0233793
chrX	98380030	98380875	chrX:98380030-98380875		-0.728499	0.0234109
chr1	120148758	120149076	chr1:120148758-120149076		1.61956	0.0234349
chr3	84330231	84330498	chr3:84330231-84330498		1.00491	0.0234349
chr6	145005160	145005843	chr6:145005160-145005843		-0.778164	0.0235159
chr12	87481510	87481981	chr12:87481510-87481981	Snw1	1.05134	0.0235943
chr3	131524273	131524679	chr3:131524273-131524679		1.16207	0.0237488
chr4	17163568	17164079	chr4:17163568-17164079		0.83722	0.0237925
chr11	120000017	120000549	chr11:120000017-120000549		1.04632	0.0238754
chr15	67080583	67081039	chr15:67080583-67081039		1.27646	0.0240402
chr15	102233949	102234220	chr15:102233949-102234220	Itgb7	-0.88176	0.0240478
chr13	48237457	48238247	chr13:48237457-48238247		-0.711862	0.0240478
chr4	109735539	109736247	chr4:109735539-109736247		-0.71347	0.0240478
chr15	26460879	26461790	chr15:26460879-26461790		-0.778527	0.0240901
chr2	118529084	118530229	chr2:118529084-118530229		-0.686989	0.0240902
chr3	147343179	147343755	chr3:147343179-147343755		1.23933	0.0240902
chr13	50829908	50830247	chr13:50829908-50830247		-0.994728	0.0240902
chr19	55396826	55397176	chr19:55396826-55397176		1.2621	0.0241111
chrX	169794319	169795432	chrX:169794319-169795432		-0.732455	0.0241259
chr4	152067895	152068721	chr4:152067895-152068721		-0.682491	0.0241308
chr5	111058901	111060728	chr5:111058901-111060728		-0.683071	0.0241598
chr4	134166330	134166606	chr4:134166330-134166606		1.08338	0.0241598
chr8	61623664	61623864	chr8:61623664-61623864		1.68072	0.0241598
chr1	52802930	52803179	chr1:52802930-52803179		1.20685	0.0241598
chr1	54669009	54669697	chr1:54669009-54669697		-0.669056	0.0241954
chr7	35029709	35030050	chr7:35029709-35030050		-0.813499	0.0241954
chr1	64950187	64950699	chr1:64950187-64950699		0.880486	0.0242693
chr9	104056192	104056805	chr9:104056192-104056805	Acad11	-0.872248	0.0243245
chr12	81790849	81791149	chr12:81790849-81791149	Map3k9	0.949229	0.024437
chr16	65893042	65893418	chr16:65893042-65893418		1.0583	0.024437
chr3	159660732	159661168	chr3:159660732-159661168		0.880491	0.0244381
chr8	41389224	41389569	chr8:41389224-41389569		1.02387	0.0244406
chr18	24776885	24777336	chr18:24776885-24777336		-0.803257	0.0244406
chr5	32739006	32739494	chr5:32739006-32739494		0.875277	0.0244406
chr1	94074481	94075269	chr1:94074481-94075269		-0.75547	0.0244406
chr15	85735009	85736037	chr15:85735009-85736037	Ppara	-0.666557	0.0244406
chr15	84729279	84729479	chr15:84729279-84729479	Gm20556	1.38361	0.0244406
chr14	75054538	75055334	chr14:75054538-75055334		0.840224	0.0244406
chr11	89937414	89938043	chr11:89937414-89938043		-0.859167	0.0244436
chr4	50932383	50932726	chr4:50932383-50932726		1.24851	0.0245184
chr16	11442548	11443500	chr16:11442548-11443500		0.687355	0.0245395
chrX	133302444	133303049	chrX:133302444-133303049		-0.950503	0.0245395
chr11	50631861	50632838	chr11:50631861-50632838		-0.650222	0.0245395
chr15	5537311	5537806	chr15:5537311-5537806		0.936895	0.0245395
chr4	40852313	40852710	chr4:40852313-40852710	Mir5123	0.717391	0.0245395
chr15	96641171	96641689	chr15:96641171-96641689		0.952973	0.0245395
chr15	78371044	78371656	chr15:78371044-78371656		-0.739541	0.0245585
chr2	13226053	13226351	chr2:13226053-13226351		1.25868	0.0245585
chr8	33674349	33674722	chr8:33674349-33674722		1.00521	0.0245585
chr7	18947951	18948569	chr7:18947951-18948569		0.977831	0.0245585
chr18	44620112	44620406	chr18:44620112-44620406		1.14233	0.0245585
chr10	17599198	17599677	chr10:17599198-17599677		0.932962	0.0245585
chr3	57277229	57277885	chr3:57277229-57277885		0.779749	0.0245585
chr7	143785056	143785330	chr7:143785056-143785330	Mrgpre	-0.80207	0.0245585
chr19	25428282	25428783	chr19:25428282-25428783		0.912692	0.0245585
chr9	61965009	61966217	chr9:61965009-61966217		-0.630651	0.02457
chrX	164381646	164382520	chrX:164381646-164382520		-0.626918	0.0245792
chr13	46180555	46181354	chr13:46180555-46181354		-0.725902	0.024584
chr7	142658387	142658669	chr7:142658387-142658669	Mir483/Igf2/Igf2os	1.36516	0.0245881
chr6	89876957	89877407	chr6:89876957-89877407	Vmn1r43	1.04837	0.0245904
chr3	88526092	88526596	chr3:88526092-88526596	Mex3a	-0.683548	0.0245904
chr4	59231236	59231599	chr4:59231236-59231599		1.14978	0.0246244
chr4	66933781	66934136	chr4:66933781-66934136		1.1788	0.0246322
chr9	32518517	32519639	chr9:32518517-32519639		-0.650493	0.0246404
chr6	29031875	29032563	chr6:29031875-29032563		0.820073	0.0246404
chr1	163670468	163671745	chr1:163670468-163671745		-0.617171	0.0246404
chr11	115956419	115957075	chr11:115956419-115957075		0.651919	0.0246404
chr12	51988540	51989077	chr12:51988540-51989077		0.711305	0.0246404
chr2	164394276	164394478	chr2:164394276-164394478	Rbpjl	1.38827	0.0246404
chr17	50152014	50152286	chr17:50152014-50152286		1.25697	0.0246404
chr16	24077083	24077848	chr16:24077083-24077848		0.800215	0.0246404
chr10	127430604	127430804	chr10:127430604-127430804		1.21188	0.0246404
chr11	55455543	55455863	chr11:55455543-55455863		0.923744	0.024663
chr8	94801535	94801962	chr8:94801535-94801962	Ccl17	1.01088	0.0246636
chr1	151643741	151644099	chr1:151643741-151644099		1.39917	0.0246776
chr3	138745573	138746077	chr3:138745573-138746077		0.769095	0.0247966
chr10	82959231	82959729	chr10:82959231-82959729		-0.7301	0.0248219
chr9	59134116	59135154	chr9:59134116-59135154		-0.673829	0.0248285
chr15	26845662	26845921	chr15:26845662-26845921		1.42606	0.0248723
chr8	64616691	64616936	chr8:64616691-64616936		1.17363	0.0248723
chr5	91501354	91501815	chr5:91501354-91501815		0.854084	0.0249181
chr12	79511188	79512381	chr12:79511188-79512381		-0.698526	0.024967
chr10	7207361	7207889	chr10:7207361-7207889		-0.679218	0.024967
chr17	27707844	27708528	chr17:27707844-27708528		-0.702544	0.024967
chr1	187133839	187135122	chr1:187133839-187135122		0.673414	0.0250141
chr6	100059427	100060613	chr6:100059427-100060613		-0.654133	0.0250141
chr11	76477189	76477556	chr11:76477189-76477556	Abr	0.728255	0.0250288
chr3	89929003	89929324	chr3:89929003-89929324		1.14032	0.0250288
chrX	49124804	49125404	chrX:49124804-49125404		-0.918125	0.025136
chr16	5221994	5222782	chr16:5221994-5222782	AU021092	0.731293	0.0251473
chr17	44767379	44767775	chr17:44767379-44767775	Supt3	1.07444	0.025225
chr7	63896497	63897854	chr7:63896497-63897854		-0.642559	0.025225
chr7	6143925	6144711	chr7:6143925-6144711		-0.694238	0.025272
chr5	138256982	138257567	chr5:138256982-138257567	6330418K02Rik	-0.632276	0.0252786
chr12	119019398	119020340	chr12:119019398-119020340		-0.708852	0.0253095
chr9	64612226	64612893	chr9:64612226-64612893		-0.720254	0.0253181
chr7	131173948	131174906	chr7:131173948-131174906	5430419D17Rik	-0.701394	0.0253332
chr4	58307425	58308047	chr4:58307425-58308047		0.758196	0.0253332
chr2	11365300	11366149	chr2:11365300-11366149		-0.672808	0.0253332
chr6	85410680	85411324	chr6:85410680-85411324		-0.668043	0.0253332
chr4	62684130	62685088	chr4:62684130-62685088		-0.614064	0.0253942
chr6	137404184	137404698	chr6:137404184-137404698	Ptpro	0.98561	0.0253942
chr12	69500599	69500931	chr12:69500599-69500931		-0.716919	0.0253942
chr14	62416447	62417382	chr14:62416447-62417382		-0.647833	0.0254259
chr18	5818871	5819418	chr18:5818871-5819418		-0.648547	0.0254259
chr4	136266489	136267252	chr4:136266489-136267252		-0.627019	0.0255065
chr1	135374256	135375692	chr1:135374256-135375692	Shisa4	-0.681235	0.0255912
chr6	34459444	34459848	chr6:34459444-34459848		0.892794	0.0256416
chr3	19000047	19000626	chr3:19000047-19000626		-0.792466	0.0256734
chr14	74819890	74820765	chr14:74819890-74820765		0.702947	0.0256734
chr8	88564345	88564926	chr8:88564345-88564926		-0.733131	0.0256783
chr2	70151918	70152310	chr2:70151918-70152310		-0.901641	0.0256791
chr11	100032213	100032579	chr11:100032213-100032579	Krt33b	1.40502	0.0256875
chr2	29337830	29338075	chr2:29337830-29338075	Med27	1.39471	0.0257246
chr14	66319429	66320480	chr14:66319429-66320480		-0.648173	0.0257323
chr10	81563519	81564539	chr10:81563519-81564539		-0.652443	0.0257338
chr16	9219365	9219649	chr16:9219365-9219649		1.23315	0.0257338
chr15	78948492	78948765	chr15:78948492-78948765		0.880204	0.0257338
chr7	82838796	82840017	chr7:82838796-82840017		-0.644394	0.0257338
chr12	73410942	73411518	chr12:73410942-73411518	D830013O20Rik	-0.735961	0.0257338
chr2	28132039	28132895	chr2:28132039-28132895		0.688194	0.0257528
chr1	177030313	177031129	chr1:177030313-177031129		-0.711019	0.0257528
chr6	73298137	73298345	chr6:73298137-73298345		1.69326	0.0257651
chr1	43436255	43437189	chr1:43436255-43437189	Nck2	0.687597	0.0257651
chr3	113574176	113574970	chr3:113574176-113574970	Amy1	-0.795668	0.0257802
chr9	56938410	56938949	chr9:56938410-56938949		-0.851438	0.0258025
chr19	36698219	36698556	chr19:36698219-36698556	1500017E21Rik	0.858919	0.0258288
chr8	70447504	70448488	chr8:70447504-70448488	Crtc1	-0.637941	0.0258288
chr4	11032948	11033327	chr4:11032948-11033327		1.05345	0.0258288
chr14	64408198	64408647	chr14:64408198-64408647		0.994829	0.0258566
chr16	77707945	77708268	chr16:77707945-77708268		1.12628	0.0258566
chr19	29267163	29267457	chr19:29267163-29267457		1.13749	0.0258566
chr18	57096667	57097223	chr18:57096667-57097223		-0.842537	0.0258566
chr18	75845817	75846556	chr18:75845817-75846556		0.849921	0.0258566
chr4	41356706	41357677	chr4:41356706-41357677		0.761605	0.0258636
chr2	164496305	164496836	chr2:164496305-164496836	Pigt	-0.680111	0.0258821
chr5	24598607	24598875	chr5:24598607-24598875		-0.813477	0.0258893
chr8	17600431	17601155	chr8:17600431-17601155		0.751261	0.0259076
chr8	10899623	10900078	chr8:10899623-10900078	4833411C07Rik	1.07264	0.0259091
chr12	20989897	20991152	chr12:20989897-20991152		-0.618747	0.0259091
chr5	110801950	110802683	chr5:110801950-110802683		0.693986	0.0259398
chr5	151251767	151252040	chr5:151251767-151252040		1.34064	0.0259398
chr2	118837524	118838101	chr2:118837524-118838101		0.677981	0.0259705
chr16	36933757	36934962	chr16:36933757-36934962	Hcls1	-0.65847	0.0260318
chr9	63716060	63716722	chr9:63716060-63716722		-0.645237	0.0260387
chr8	114615249	114616592	chr8:114615249-114616592		-0.651873	0.0260526
chr1	171374919	171375260	chr1:171374919-171375260		-0.709212	0.0260526
chr16	8529777	8530460	chr16:8529777-8530460		0.88283	0.0260526
chr10	121499997	121500503	chr10:121499997-121500503		-0.769622	0.0260526
chr12	84222392	84223168	chr12:84222392-84223168	Elmsan1	-0.672688	0.0260526
chr17	45986616	45987245	chr17:45986616-45987245		0.925891	0.0260693
chr19	42179797	42180162	chr19:42179797-42180162		1.2023	0.0260733
chr14	66808610	66809757	chr14:66808610-66809757		0.774081	0.0261664
chr2	127434414	127434698	chr2:127434414-127434698		1.38199	0.0261664
chr4	88760401	88760848	chr4:88760401-88760848	Gm13283	-0.669993	0.0261664
chr14	70329718	70330420	chr14:70329718-70330420		-0.651082	0.0264133
chr4	40289100	40289492	chr4:40289100-40289492	Ndufb6	0.946354	0.0265028
chr19	23987094	23987882	chr19:23987094-23987882		-0.693534	0.026509
chr4	6068018	6068650	chr4:6068018-6068650		0.916255	0.0265806
chr7	19817150	19818039	chr7:19817150-19818039		-0.647595	0.0266646
chr4	151851975	151852689	chr4:151851975-151852689		-0.893375	0.0266646
chr1	161328004	161328315	chr1:161328004-161328315		1.03399	0.0266776
chr11	60699364	60700289	chr11:60699364-60700289	Llgl1	-0.658287	0.0268075
chr17	66048795	66049191	chr17:66048795-66049191		1.06222	0.0268662
chr7	46745819	46746883	chr7:46745819-46746883	Saa2/Saa1	-0.633571	0.0268841
chr19	59400099	59401108	chr19:59400099-59401108		0.609145	0.0269013
chr2	153899128	153899419	chr2:153899128-153899419	Bpifb6	1.21634	0.0269013
chr6	137142205	137143274	chr6:137142205-137143274		-0.694839	0.0269013
chr8	120215280	120216214	chr8:120215280-120216214		-0.63236	0.026919
chr12	111186303	111187478	chr12:111186303-111187478	4930595D18Rik	0.655797	0.0269481
chr18	65616074	65616691	chr18:65616074-65616691		0.802605	0.0269749
chr5	118467886	118468880	chr5:118467886-118468880		-0.687136	0.0269934
chr10	94010007	94010861	chr10:94010007-94010861		-0.7268	0.0270115
chr5	103856339	103857060	chr5:103856339-103857060		-0.714786	0.0270867
chr11	50634967	50635244	chr11:50634967-50635244		-0.788752	0.0271299
chr15	43479626	43479995	chr15:43479626-43479995	Gm10373	-0.804481	0.0271299
chr6	30590931	30591241	chr6:30590931-30591241		1.28765	0.0272402
chr5	151054414	151054942	chr5:151054414-151054942		1.01782	0.0272902
chr1	194345367	194346139	chr1:194345367-194346139		-0.709401	0.0272902
chr2	45777110	45777991	chr2:45777110-45777991		0.786527	0.0272902
chr4	135020335	135020535	chr4:135020335-135020535		1.52207	0.0272902
chr15	43736446	43737384	chr15:43736446-43737384		-0.714227	0.0272902
chr11	78920264	78920886	chr11:78920264-78920886	Nos2	0.713007	0.0272902
chr18	74917507	74918122	chr18:74917507-74918122		-0.786762	0.0272902
chr14	12415786	12416151	chr14:12415786-12416151		1.10375	0.0272902
chr16	65585209	65585609	chr16:65585209-65585609		1.12113	0.0273557
chr16	14258706	14259325	chr16:14258706-14259325		-0.667142	0.027385
chr2	152010663	152011367	chr2:152010663-152011367		-0.657504	0.0274193
chr17	67315321	67315521	chr17:67315321-67315521		1.49107	0.0274251
chr16	96169397	96169745	chr16:96169397-96169745		1.09187	0.0274342
chr16	31538077	31539081	chr16:31538077-31539081		-0.724201	0.027468
chr4	108779846	108781055	chr4:108779846-108781055		-0.706606	0.027565
chr4	63315889	63316691	chr4:63315889-63316691		-0.629231	0.027565
chr7	143769302	143769990	chr7:143769302-143769990	Mrgprg	-0.689135	0.027565
chr12	71446233	71447080	chr12:71446233-71447080		0.920934	0.027565
chr17	66750192	66751168	chr17:66750192-66751168		0.655053	0.027565
chr4	131867187	131867478	chr4:131867187-131867478	Srsf4	1.48901	0.027565
chr8	127614040	127614702	chr8:127614040-127614702		0.740807	0.0276176
chr14	27249177	27249836	chr14:27249177-27249836		0.746498	0.027733
chr6	86019805	86020227	chr6:86019805-86020227	Add2	-0.780969	0.027733
chrX	37572590	37573074	chrX:37572590-37573074	Rhox3f	-0.906479	0.027733
chr6	67076099	67076914	chr6:67076099-67076914		-0.66081	0.027733
chr12	24734765	24735078	chr12:24734765-24735078		1.12316	0.027733
chr10	70222268	70222546	chr10:70222268-70222546		1.10646	0.0277797
chr11	22001367	22002337	chr11:22001367-22002337	Otx1	-0.637697	0.0278062
chr4	49477215	49477544	chr4:49477215-49477544		1.11718	0.0278226
chr15	57847420	57848677	chr15:57847420-57848677		-0.733658	0.0278261
chr1	128079064	128079607	chr1:128079064-128079607		0.721077	0.027862
chr11	107001796	107002098	chr11:107001796-107002098	Kpna2	-0.785873	0.027862
chr13	60069953	60070374	chr13:60069953-60070374		-0.818997	0.0278689
chr16	25583349	25584251	chr16:25583349-25584251		-0.70824	0.0278689
chr2	117985510	117986036	chr2:117985510-117986036		0.965014	0.0278689
chr13	36489894	36490094	chr13:36489894-36490094		1.60981	0.0278689
chr1	152826071	152826793	chr1:152826071-152826793		-0.693097	0.0278718
chr11	44906274	44907230	chr11:44906274-44907230		-0.760679	0.0278718
chr6	121085764	121086038	chr6:121085764-121086038	Mical3	1.16645	0.0279057
chr3	6985799	6986489	chr3:6985799-6986489		-0.83716	0.0279087
chr14	73612332	73613153	chr14:73612332-73613153		-0.84474	0.0279087
chr15	54820574	54821543	chr15:54820574-54821543		-0.688924	0.0279087
chr17	79285171	79285935	chr17:79285171-79285935		0.698746	0.0280094
chr17	67335005	67335394	chr17:67335005-67335394		1.21139	0.0280446
chr8	102739038	102739268	chr8:102739038-102739268		1.44025	0.0280446
chr12	32493009	32493209	chr12:32493009-32493209		1.39902	0.0280446
chr6	118336596	118337572	chr6:118336596-118337572		0.595184	0.0280446
chr10	85972747	85973394	chr10:85972747-85973394		0.748983	0.0280446
chr10	100155525	100156274	chr10:100155525-100156274		-0.875689	0.0280446
chr2	27699258	27700142	chr2:27699258-27700142	Rxra	-0.618777	0.0281064
chr18	67590169	67590686	chr18:67590169-67590686		0.976881	0.0281064
chr17	30522657	30523214	chr17:30522657-30523214		0.71186	0.0281322
chr7	92950727	92951167	chr7:92950727-92951167		0.833685	0.0281673
chrX	98264116	98264332	chrX:98264116-98264332		-1.4045	0.0281721
chr8	26351706	26353058	chr8:26351706-26353058		-0.694218	0.0282039
chr1	174640898	174641509	chr1:174640898-174641509		0.959632	0.0282039
chr6	83442645	83442892	chr6:83442645-83442892	Tet3	0.835708	0.0282143
chr11	5250867	5251404	chr11:5250867-5251404	Mir3079	0.894791	0.0282635
chr5	98607379	98607752	chr5:98607379-98607752		1.5492	0.0282852
chr8	13530843	13531417	chr8:13530843-13531417		-0.647843	0.0282852
chr11	59707523	59708715	chr11:59707523-59708715		-0.735929	0.0282999
chr13	109813868	109814682	chr13:109813868-109814682		-0.756771	0.028319
chr11	75012930	75013512	chr11:75012930-75013512		-0.747302	0.028381
chr15	78785920	78787392	chr15:78785920-78787392		-0.72155	0.0284055
chr6	12994498	12995301	chr6:12994498-12995301		-0.655851	0.0284231
chr11	65476044	65476822	chr11:65476044-65476822		-0.690882	0.0284791
chr2	122236386	122236668	chr2:122236386-122236668		-0.895862	0.0285081
chr3	51593327	51593904	chr3:51593327-51593904		-0.702626	0.0285081
chr5	57714728	57716232	chr5:57714728-57716232	Pcdh7	-0.6255	0.0285081
chr7	105501812	105502251	chr7:105501812-105502251		0.965503	0.0285413
chr6	117180578	117180898	chr6:117180578-117180898		-0.848912	0.0285413
chr11	73281407	73282092	chr11:73281407-73282092		-0.607941	0.0285436
chr10	115333591	115334348	chr10:115333591-115334348		-0.671584	0.0285725
chr4	149623622	149623833	chr4:149623622-149623833		1.39113	0.0286417
chr18	75430827	75431713	chr18:75430827-75431713		-0.627893	0.0286417
chr14	121053011	121053521	chr14:121053011-121053521		-0.701161	0.0286417
chr9	104131139	104132011	chr9:104131139-104132011	Ackr4	-0.640625	0.0286417
chr4	48191553	48191918	chr4:48191553-48191918		0.984586	0.0286611
chr4	55790963	55791527	chr4:55790963-55791527		0.833517	0.0286611
chr2	118375763	118376284	chr2:118375763-118376284	Gpr176	0.633392	0.028856
chr3	103862649	103863002	chr3:103862649-103863002		1.06833	0.028856
chr7	45916616	45917077	chr7:45916616-45917077		-0.672938	0.0288827
chr10	79106046	79106948	chr10:79106046-79106948	2610008E11Rik	-0.632122	0.0289115
chr3	103801782	103802570	chr3:103801782-103802570	Gm15471/Ap4b1	-0.654269	0.0289734
chr4	153956756	153957987	chr4:153956756-153957987	BC039966/A430005L14Rik	-0.668875	0.0289734
chr15	34388870	34389363	chr15:34388870-34389363		-0.832572	0.0289734
chr4	81129058	81130600	chr4:81129058-81130600		-0.687207	0.0291104
chr7	82423368	82424048	chr7:82423368-82424048		-0.796231	0.0291104
chr13	17438761	17439300	chr13:17438761-17439300		-0.893561	0.0291104
chr6	28866266	28866567	chr6:28866266-28866567		1.25157	0.0291242
chr8	15072368	15073318	chr8:15072368-15073318		0.694604	0.0291371
chr4	24814989	24815333	chr4:24814989-24815333		1.12557	0.029195
chr2	121866395	121867814	chr2:121866395-121867814	Casc4	-0.651095	0.0292269
chr16	87621307	87621507	chr16:87621307-87621507		1.44399	0.0293535
chr4	6347086	6347706	chr4:6347086-6347706		0.868255	0.0293535
chr1	133223235	133223530	chr1:133223235-133223530		1.08735	0.0293846
chr16	56769393	56769715	chr16:56769393-56769715		1.21448	0.0293846
chr10	21399058	21399555	chr10:21399058-21399555		0.950764	0.0294117
chr12	86612046	86613100	chr12:86612046-86613100		0.712468	0.0294117
chr8	3600260	3601019	chr8:3600260-3601019		-0.600954	0.0294117
chr16	4212899	4213523	chr16:4212899-4213523	Crebbp	-0.63259	0.0294117
chr9	14641372	14642912	chr9:14641372-14642912		-0.631483	0.0294117
chr1	14462438	14462972	chr1:14462438-14462972		0.736242	0.0294117
chr2	173453839	173454078	chr2:173453839-173454078		1.07715	0.0294117
chr1	177711276	177711748	chr1:177711276-177711748		0.661655	0.0294117
chr16	79152790	79153057	chr16:79152790-79153057		1.32525	0.0294117
chr5	52681572	52682307	chr5:52681572-52682307		-1.01112	0.0294117
chrX	166285238	166285548	chrX:166285238-166285548		-0.987408	0.0294244
chr4	119105678	119106156	chr4:119105678-119106156	Slc2a1	0.643074	0.0294705
chr1	92654495	92655261	chr1:92654495-92655261	Otos	-0.617801	0.0294717
chr2	33282818	33284252	chr2:33282818-33284252		-0.607097	0.0294887
chr11	77893691	77894608	chr11:77893691-77894608	Pipox	-0.667351	0.0294887
chr5	134680194	134680738	chr5:134680194-134680738	Limk1	0.734357	0.0294887
chr17	28048222	28048802	chr17:28048222-28048802		-0.626257	0.0294957
chr11	55060879	55061226	chr11:55060879-55061226		1.27995	0.0295496
chr6	94613107	94613622	chr6:94613107-94613622	Mir7041	0.971719	0.0296883
chr17	87018308	87018508	chr17:87018308-87018508	Cript	1.50801	0.0297145
chr16	31155126	31155519	chr16:31155126-31155519		1.03945	0.0297145
chr6	134186186	134187107	chr6:134186186-134187107		-0.607923	0.0297145
chr2	18676405	18677425	chr2:18676405-18677425	Bmi1	-0.653912	0.0297145
chr16	8627563	8628079	chr16:8627563-8628079	Pmm2	0.95984	0.0297145
chr1	90387925	90388469	chr1:90387925-90388469		-0.767701	0.0297145
chr16	59533194	59533426	chr16:59533194-59533426		1.3455	0.0297236
chr2	26646665	26647284	chr2:26646665-26647284	Snora43/Snora17/Snhg7	-0.622534	0.0297236
chr4	135520449	135520912	chr4:135520449-135520912		1.11813	0.0297236
chr19	53894816	53895231	chr19:53894816-53895231	Pdcd4	-0.680696	0.0297236
chr8	12909517	12909834	chr8:12909517-12909834	Mcf2l	1.16019	0.0297236
chr2	148626884	148627563	chr2:148626884-148627563		-0.674429	0.0297625
chr4	64016981	64017777	chr4:64016981-64017777		0.884342	0.0297783
chr10	75589138	75590158	chr10:75589138-75590158	Ggt5	-0.623642	0.0297903
chr4	8960022	8960222	chr4:8960022-8960222		1.31621	0.0297903
chr1	181067581	181067838	chr1:181067581-181067838		1.21305	0.0297903
chr18	12090367	12091178	chr18:12090367-12091178		0.918146	0.0297903
chr16	10857339	10858004	chr16:10857339-10858004		0.704932	0.0297903
chr10	117229900	117230149	chr10:117229900-117230149	Yeats4	1.36184	0.0297903
chr7	29211015	29212208	chr7:29211015-29212208		-0.638437	0.0297903
chr9	123808998	123809362	chr9:123808998-123809362		1.11054	0.0297903
chr19	23028025	23028742	chr19:23028025-23028742		-0.810773	0.0297903
chr4	63521736	63522455	chr4:63521736-63522455		0.799543	0.0297903
chr9	101280986	101281186	chr9:101280986-101281186		1.4914	0.0297903
chr12	28344503	28345049	chr12:28344503-28345049		0.808118	0.0297903
chr11	30672745	30673415	chr11:30672745-30673415		0.70236	0.0297903
chr10	88342553	88342995	chr10:88342553-88342995		1.1767	0.0298011
chr12	100353519	100354375	chr12:100353519-100354375		0.759067	0.0298805
chr16	32803145	32804233	chr16:32803145-32804233	Muc20	-0.615882	0.0298805
chr8	26943204	26944058	chr8:26943204-26944058		-0.736367	0.0298805
chr12	116708124	116708325	chr12:116708124-116708325		1.37613	0.029883
chr14	57529383	57529755	chr14:57529383-57529755		-0.85355	0.0299243
chr11	54884812	54885398	chr11:54884812-54885398		-0.644832	0.0299243
chr4	40012624	40012881	chr4:40012624-40012881		1.4529	0.0299243
chr18	82792148	82793094	chr18:82792148-82793094		-0.655035	0.0300608
chr11	116247118	116247757	chr11:116247118-116247757	Evpl	0.805335	0.0300612
chr4	52615558	52615758	chr4:52615558-52615758		1.43472	0.0300612
chr10	80259952	80260187	chr10:80259952-80260187	Dazap1	-0.733788	0.0300838
chr4	100885810	100886573	chr4:100885810-100886573		-0.64615	0.0300838
chr3	102574355	102574772	chr3:102574355-102574772		0.934209	0.0301028
chr8	120685193	120685557	chr8:120685193-120685557		0.937145	0.030141
chr4	44350784	44351183	chr4:44350784-44351183		1.14574	0.0301561
chr9	48786784	48787294	chr9:48786784-48787294		-0.830777	0.0301561
chr6	92013577	92014219	chr6:92013577-92014219		0.792199	0.0301561
chr4	136134255	136135785	chr4:136134255-136135785	Id3	-0.686889	0.0301561
chr18	39929095	39929639	chr18:39929095-39929639		0.733852	0.0301899
chr5	142642491	142643114	chr5:142642491-142643114		-0.686302	0.0301899
chr15	75803127	75803447	chr15:75803127-75803447		1.32252	0.0302075
chr8	121133952	121134799	chr8:121133952-121134799		0.619869	0.0302089
chr1	64305138	64306080	chr1:64305138-64306080		-0.726805	0.0302242
chr9	62684203	62685367	chr9:62684203-62685367		-0.69899	0.0302401
chr17	84691181	84691801	chr17:84691181-84691801	Abcg5	0.793633	0.0302502
chr9	90268999	90269889	chr9:90268999-90269889		-0.622589	0.0302502
chr7	118827833	118828497	chr7:118827833-118828497		0.636858	0.0302502
chr5	134678822	134679159	chr5:134678822-134679159	Limk1	0.899809	0.0302502
chr10	60349084	60349466	chr10:60349084-60349466		-0.658084	0.0302502
chr8	61662433	61663218	chr8:61662433-61663218		-0.737321	0.0302502
chr8	105493083	105493929	chr8:105493083-105493929		-0.784129	0.0302502
chr8	13461898	13463446	chr8:13461898-13463446		-0.734603	0.0302502
chr10	106023621	106024517	chr10:106023621-106024517		-0.751254	0.0302502
chr14	61887797	61888419	chr14:61887797-61888419		0.793586	0.0303787
chr11	119661432	119661872	chr11:119661432-119661872		0.830886	0.0304095
chr8	69114889	69115281	chr8:69114889-69115281		1.10298	0.0304229
chr5	54224679	54225604	chr5:54224679-54225604		-0.665135	0.0304229
chr7	19693141	19694124	chr7:19693141-19694124	Apoc1	-0.663771	0.0304229
chr4	11536930	11537421	chr4:11536930-11537421		0.852109	0.0304229
chr18	24629801	24630405	chr18:24629801-24630405		0.745565	0.0304229
chr9	57168458	57168771	chr9:57168458-57168771	1700041C23Rik	0.778596	0.0304229
chr1	40840019	40841337	chr1:40840019-40841337		0.593562	0.0304229
chr15	54842884	54843334	chr15:54842884-54843334		0.874793	0.0304229
chr11	82022516	82022802	chr11:82022516-82022802		0.963518	0.0304229
chr4	44626268	44626575	chr4:44626268-44626575		0.933745	0.0304229
chr15	96768187	96768961	chr15:96768187-96768961		-0.643691	0.0304229
chr18	24931211	24931757	chr18:24931211-24931757		-0.738173	0.0304229
chr18	70697319	70698420	chr18:70697319-70698420		-0.668996	0.0304229
chr15	99549865	99550209	chr15:99549865-99550209		0.984233	0.0304405
chr9	63490197	63490570	chr9:63490197-63490570		-0.848792	0.0304758
chr15	25802314	25802635	chr15:25802314-25802635		1.06811	0.0304758
chr5	111877160	111877914	chr5:111877160-111877914		-0.628212	0.0305117
chr2	32914509	32915358	chr2:32914509-32915358		-0.648699	0.0305846
chr4	47276393	47276871	chr4:47276393-47276871		1.06066	0.0305867
chr16	34076145	34076486	chr16:34076145-34076486		0.9028	0.0307026
chr17	57361412	57361612	chr17:57361412-57361612		1.57354	0.0307158
chr6	117788483	117789463	chr6:117788483-117789463		-0.685982	0.0307915
chr1	164898768	164899719	chr1:164898768-164899719		-0.618732	0.0307915
chr16	23320097	23320449	chr16:23320097-23320449		1.1258	0.0307915
chr4	45851534	45852047	chr4:45851534-45852047		-0.619578	0.0307915
chr7	84332456	84333267	chr7:84332456-84333267		-0.711635	0.0307915
chr7	107722431	107722980	chr7:107722431-107722980		0.660704	0.0308025
chrX	47930594	47930945	chrX:47930594-47930945		-0.777991	0.0308025
chr18	82820858	82821239	chr18:82820858-82821239		-0.878145	0.030855
chr3	100605284	100605626	chr3:100605284-100605626		1.00658	0.0309477
chr1	160261854	160262234	chr1:160261854-160262234		0.821328	0.0309765
chr4	24537713	24538052	chr4:24537713-24538052		-0.972734	0.0310579
chr12	25143202	25143921	chr12:25143202-25143921		-0.637439	0.0310579
chr6	73182325	73183431	chr6:73182325-73183431		-0.630374	0.0310989
chr4	45663756	45664809	chr4:45663756-45664809		0.854585	0.0311283
chr13	114795458	114795658	chr13:114795458-114795658		1.36829	0.0311588
chr19	43916539	43917047	chr19:43916539-43917047		0.755275	0.0311786
chrX	137166773	137167858	chrX:137166773-137167858		-0.770135	0.0312716
chr16	59628304	59628512	chr16:59628304-59628512	4930547E14Rik	1.68122	0.0312738
chr2	127854389	127855240	chr2:127854389-127855240	Acoxl	-0.645371	0.0312757
chr6	135228561	135229021	chr6:135228561-135229021		0.958184	0.0313179
chr9	14842326	14842789	chr9:14842326-14842789		-0.812203	0.0313643
chr16	20020512	20021443	chr16:20020512-20021443		-0.681929	0.0313643
chr16	90918030	90918330	chr16:90918030-90918330		1.15692	0.0313942
chr8	122345476	122345745	chr8:122345476-122345745		0.985345	0.0314322
chr4	8919452	8919829	chr4:8919452-8919829		1.10016	0.0314322
chr6	117595806	117596812	chr6:117595806-117596812		-0.721162	0.0314322
chr17	86407616	86408808	chr17:86407616-86408808		-0.636558	0.0314322
chr13	17943591	17944760	chr13:17943591-17944760	Rala	-0.630123	0.0314322
chr18	55073182	55074340	chr18:55073182-55074340		-0.667007	0.0314692
chr1	186673627	186673827	chr1:186673627-186673827		1.40433	0.0315191
chr11	111057411	111058071	chr11:111057411-111058071	Kcnj2	1.01236	0.0315204
chr7	31088099	31088590	chr7:31088099-31088590		-0.666188	0.0316589
chr3	86038608	86038988	chr3:86038608-86038988		-0.764093	0.0317013
chr14	117908209	117909621	chr14:117908209-117909621		-0.693013	0.0317156
chr17	27306403	27306638	chr17:27306403-27306638		1.35887	0.0317289
chr11	112776126	112776394	chr11:112776126-112776394	Sox9	1.30175	0.0317532
chr6	129329473	129329743	chr6:129329473-129329743		1.458	0.0317581
chr8	91332661	91333327	chr8:91332661-91333327		-0.735248	0.0318913
chr15	66871627	66872199	chr15:66871627-66872199		-0.715491	0.0318931
chr4	19880682	19881277	chr4:19880682-19881277		0.939662	0.031974
chr10	20076754	20077617	chr10:20076754-20077617		0.7368	0.031974
chr3	18291193	18291654	chr3:18291193-18291654		1.20755	0.031974
chr2	19048360	19049368	chr2:19048360-19049368		-0.684839	0.031974
chr11	79039257	79039983	chr11:79039257-79039983		-0.626276	0.031974
chr8	47723424	47724176	chr8:47723424-47724176	Cdkn2aip	-0.670107	0.0319806
chr10	128895482	128897329	chr10:128895482-128897329	Gdf11	-0.681266	0.0319806
chr9	67611377	67612472	chr9:67611377-67612472		-0.715161	0.0319806
chr11	62831783	62832309	chr11:62831783-62832309		0.770964	0.0319806
chr9	75934253	75934736	chr9:75934253-75934736		-0.797254	0.0320935
chr11	46454583	46454977	chr11:46454583-46454977	Havcr2	0.952541	0.0320935
chr2	73902351	73902831	chr2:73902351-73902831	Atf2	-0.82248	0.0320935
chr1	106900849	106901818	chr1:106900849-106901818		-0.731737	0.0321066
chr3	100394024	100395571	chr3:100394024-100395571		-0.619551	0.0321281
chr4	46702831	46703032	chr4:46702831-46703032		1.36084	0.0322042
chr4	47553384	47553584	chr4:47553384-47553584		1.51072	0.0322068
chr7	127885988	127886578	chr7:127885988-127886578	Zfp668	0.720393	0.0322167
chr19	36214482	36214915	chr19:36214482-36214915		-0.847903	0.0322167
chr7	108941276	108941967	chr7:108941276-108941967		0.715708	0.0322487
chr2	158305879	158307272	chr2:158305879-158307272	Lbp	-0.607019	0.0322563
chr3	142826717	142827148	chr3:142826717-142827148		0.884134	0.0322582
chr10	94356647	94357200	chr10:94356647-94357200		0.942879	0.0322582
chr16	25158099	25159071	chr16:25158099-25159071		-0.59429	0.0322582
chr2	136742793	136742993	chr2:136742793-136742993		1.59814	0.0322933
chr2	79603344	79603726	chr2:79603344-79603726		0.855512	0.032294
chr5	97111135	97112060	chr5:97111135-97112060	Paqr3	-0.630778	0.0322956
chr1	43729991	43731076	chr1:43729991-43731076	1500015O10Rik	-0.632085	0.0322956
chr12	11307291	11307513	chr12:11307291-11307513		1.24562	0.0323209
chr11	8456601	8456858	chr11:8456601-8456858		-0.923693	0.0323999
chr16	25385061	25386152	chr16:25385061-25386152		-0.696144	0.0323999
chr6	145417731	145418479	chr6:145417731-145418479		-0.685951	0.0324096
chr1	72070464	72070778	chr1:72070464-72070778		0.904307	0.0324096
chr4	71968724	71969644	chr4:71968724-71969644		-0.657303	0.0324217
chr19	20558863	20559612	chr19:20558863-20559612	C730002L08Rik	0.736014	0.0324379
chr14	12548299	12548596	chr14:12548299-12548596		1.26616	0.0324423
chr4	49596930	49598020	chr4:49596930-49598020	Tmem246	-0.60392	0.0325679
chr14	45563433	45564133	chr14:45563433-45564133		-0.65336	0.0326356
chr16	49915734	49916082	chr16:49915734-49916082		0.90288	0.0327177
chr11	79080724	79082036	chr11:79080724-79082036		-0.719086	0.032754
chr18	67908246	67908493	chr18:67908246-67908493		1.45388	0.0327731
chr3	90574495	90575762	chr3:90574495-90575762		0.612692	0.0328138
chr18	43333817	43334017	chr18:43333817-43334017		1.44975	0.0328264
chr8	95036754	95037999	chr8:95036754-95037999		-0.677353	0.0328389
chr7	38253375	38253870	chr7:38253375-38253870		0.845522	0.0329108
chr9	54642259	54643213	chr9:54642259-54643213		0.706402	0.0329828
chr8	104408354	104409169	chr8:104408354-104409169		-0.632702	0.032989
chr6	118367292	118368287	chr6:118367292-118368287		0.685072	0.032989
chr4	21755199	21755874	chr4:21755199-21755874		0.765099	0.0330217
chr6	21215384	21215622	chr6:21215384-21215622	Kcnd2	1.21256	0.0330502
chr19	60124630	60125232	chr19:60124630-60125232		0.806399	0.0330871
chr14	11680110	11681049	chr14:11680110-11681049		0.638649	0.0331174
chr4	141329977	141330703	chr4:141329977-141330703		-0.646452	0.0331174
chrX	136022531	136023079	chrX:136022531-136023079		-0.833827	0.0331174
chr9	78625832	78626654	chr9:78625832-78626654		0.680664	0.0331177
chr5	76346020	76346870	chr5:76346020-76346870		0.621015	0.0331177
chr16	43360169	43360433	chr16:43360169-43360433		-0.804754	0.0331177
chr4	132994797	132995104	chr4:132994797-132995104		1.3545	0.0331411
chr11	113000944	113001623	chr11:113000944-113001623		0.698744	0.0331418
chr1	151828532	151828811	chr1:151828532-151828811		1.35283	0.0331524
chr16	25941457	25942716	chr16:25941457-25942716		0.612537	0.0331599
chr5	148679347	148679592	chr5:148679347-148679592		1.35322	0.033276
chr6	6247478	6248132	chr6:6247478-6248132		1.0513	0.0333058
chr12	10329407	10330110	chr12:10329407-10330110		0.682538	0.0334089
chr2	3748308	3749648	chr2:3748308-3749648		-0.593954	0.0334089
chr11	54017667	54018050	chr11:54017667-54018050		0.989048	0.0334089
chr17	65655723	65655953	chr17:65655723-65655953		1.41623	0.0334089
chr5	88983009	88983682	chr5:88983009-88983682		0.701327	0.0334089
chr11	19629724	19630097	chr11:19629724-19630097		1.18493	0.0334089
chr12	10411445	10411797	chr12:10411445-10411797		1.06972	0.0334089
chr2	163166270	163166618	chr2:163166270-163166618		1.09683	0.0334694
chr1	135702278	135703360	chr1:135702278-135703360		-0.701349	0.0334704
chr7	99414863	99415440	chr7:99414863-99415440		-0.645175	0.0334704
chr9	122188657	122189054	chr9:122188657-122189054		-0.66182	0.0334704
chr4	121211352	121211552	chr4:121211352-121211552		1.02458	0.0334704
chr13	97584165	97584827	chr13:97584165-97584827		-0.744943	0.0334704
chr18	11904841	11905752	chr18:11904841-11905752		-0.654739	0.0334704
chr4	21618555	21618838	chr4:21618555-21618838		1.31003	0.0334704
chr2	71652474	71652891	chr2:71652474-71652891		0.873978	0.0334704
chr1	177588323	177589257	chr1:177588323-177589257		-0.672075	0.0334704
chr6	100879369	100879691	chr6:100879369-100879691		1.1473	0.0334704
chrX	18138243	18138798	chrX:18138243-18138798	Dusp21	-0.975998	0.0335828
chr4	126211936	126212453	chr4:126211936-126212453	Thrap3	-0.777964	0.0335944
chr7	84088132	84088549	chr7:84088132-84088549	Cemip	0.790517	0.0336723
chr2	37768853	37769347	chr2:37768853-37769347	Crb2	-0.628631	0.0336723
chr10	23851998	23852470	chr10:23851998-23852470		-0.854683	0.0336723
chr18	9834078	9834674	chr18:9834078-9834674		-0.708649	0.0336723
chr13	52821580	52823237	chr13:52821580-52823237		-0.67534	0.0336723
chr10	20170333	20170867	chr10:20170333-20170867		-0.660526	0.0336723
chr12	27468146	27468494	chr12:27468146-27468494		1.0954	0.0336723
chr8	82800548	82801031	chr8:82800548-82801031		-0.730141	0.0336953
chr2	90887372	90887723	chr2:90887372-90887723		1.0903	0.0337266
chr4	13750300	13750647	chr4:13750300-13750647	Runx1t1	1.16306	0.0337657
chr6	40613907	40614169	chr6:40613907-40614169	Tas2r138	1.45519	0.0337657
chr8	61655717	61656504	chr8:61655717-61656504		-0.75071	0.0337691
chr2	60699982	60700495	chr2:60699982-60700495		0.739129	0.0337739
chr14	76059433	76059928	chr14:76059433-76059928		-0.742501	0.0337739
chr5	140609499	140609849	chr5:140609499-140609849		-0.692081	0.0337739
chr3	115699184	115699422	chr3:115699184-115699422		-1.22713	0.0337739
chr5	142384930	142385651	chr5:142384930-142385651		-0.630136	0.0338209
chrX	140510796	140511634	chrX:140510796-140511634		-0.620707	0.0338562
chr4	41368975	41369388	chr4:41368975-41369388		0.856155	0.0338654
chr10	78236257	78236762	chr10:78236257-78236762		-0.60466	0.0338654
chr2	151915719	151916904	chr2:151915719-151916904		-0.666903	0.0338654
chr17	79099611	79100249	chr17:79099611-79100249		-0.674241	0.0338654
chr13	93970098	93970502	chr13:93970098-93970502		-0.773171	0.0338654
chr2	131635890	131636489	chr2:131635890-131636489		-0.688583	0.0338654
chr8	61459691	61460127	chr8:61459691-61460127		1.12796	0.0339288
chr2	173451701	173452472	chr2:173451701-173452472		-0.618894	0.0339652
chr7	28356841	28357528	chr7:28356841-28357528		-0.6462	0.0339652
chr10	5967086	5968030	chr10:5967086-5968030		0.692679	0.0339652
chr5	93152004	93152895	chr5:93152004-93152895		0.616809	0.0340027
chr6	72809601	72810446	chr6:72809601-72810446		-0.632364	0.0340776
chr6	99175026	99175884	chr6:99175026-99175884		-0.61502	0.0340776
chr1	71921297	71921869	chr1:71921297-71921869		0.76197	0.0340953
chr16	55777635	55778320	chr16:55777635-55778320		0.66328	0.0341016
chr8	124265587	124266405	chr8:124265587-124266405		0.588286	0.0341016
chr19	34435160	34435709	chr19:34435160-34435709		-0.737768	0.0341016
chr1	137767501	137767966	chr1:137767501-137767966		1.05814	0.0341469
chr12	100426272	100426631	chr12:100426272-100426631		0.894602	0.0341521
chr5	34032244	34032900	chr5:34032244-34032900		0.770676	0.0342038
chr14	18939922	18940532	chr14:18939922-18940532		0.762847	0.0342393
chr7	92695890	92696944	chr7:92695890-92696944		-0.637422	0.0342415
chr16	13353811	13354322	chr16:13353811-13354322	Mkl2	-0.662683	0.0342415
chr10	79969052	79969680	chr10:79969052-79969680	Grin3b	-0.634253	0.0342459
chr16	93236455	93236739	chr16:93236455-93236739		0.810385	0.0343309
chr9	32666577	32667472	chr9:32666577-32667472		-0.703453	0.0343309
chr4	97838593	97839497	chr4:97838593-97839497		-0.644115	0.0343309
chr2	105444073	105444311	chr2:105444073-105444311		1.19875	0.0343309
chr6	128494607	128495732	chr6:128494607-128495732		-0.612627	0.0343309
chr7	139595767	139596678	chr7:139595767-139596678		-0.612225	0.0343354
chr4	123701749	123702321	chr4:123701749-123702321		-0.665567	0.0343439
chr12	79354601	79355242	chr12:79354601-79355242		-0.710095	0.0343552
chr16	87825798	87826032	chr16:87825798-87826032		1.39326	0.0344215
chr1	71967479	71968061	chr1:71967479-71968061		0.778941	0.0344548
chr1	186505927	186506350	chr1:186505927-186506350		0.7891	0.0345163
chr15	91615127	91616041	chr15:91615127-91616041		0.68868	0.0346541
chr8	54548198	54548820	chr8:54548198-54548820	Asb5	0.722119	0.0346723
chr2	25473767	25474114	chr2:25473767-25474114	Ptgds	1.07829	0.0347298
chr17	44246249	44246823	chr17:44246249-44246823		0.933002	0.0347298
chr18	73823631	73824422	chr18:73823631-73824422	Me2	0.705285	0.0347298
chr17	3097786	3098092	chr17:3097786-3098092		1.22713	0.0347563
chr6	87393221	87394301	chr6:87393221-87394301	Gkn3	0.661081	0.0347563
chr19	47176997	47177503	chr19:47176997-47177503	Neurl1a	0.655469	0.0347563
chr1	58366516	58367293	chr1:58366516-58367293		0.815969	0.0347563
chr12	40339904	40340104	chr12:40339904-40340104		1.49141	0.0347563
chr2	23482397	23483328	chr2:23482397-23483328		-0.684852	0.0347563
chr9	66832380	66832772	chr9:66832380-66832772		-1.00036	0.0347563
chr2	93285155	93285430	chr2:93285155-93285430		1.2733	0.0347563
chr7	64360236	64360972	chr7:64360236-64360972		0.758292	0.0347563
chr13	35884598	35885630	chr13:35884598-35885630		-0.73098	0.0347563
chr3	67019414	67019757	chr3:67019414-67019757		1.03161	0.0347588
chr3	104789849	104791210	chr3:104789849-104791210		-0.613083	0.0347782
chr11	101849393	101849631	chr11:101849393-101849631		1.13434	0.0347782
chr9	40746956	40747618	chr9:40746956-40747618		0.69964	0.0347782
chr15	31312040	31312569	chr15:31312040-31312569		0.878581	0.0348229
chr11	74752457	74753236	chr11:74752457-74753236		-0.675411	0.0348229
chr1	86480964	86481173	chr1:86480964-86481173		1.35047	0.0348436
chr12	21277449	21277828	chr12:21277449-21277828	Cpsf3	0.839434	0.0348436
chr6	4557701	4558058	chr6:4557701-4558058		-0.832824	0.0348608
chr18	84092199	84092731	chr18:84092199-84092731	Tshz1	-0.601474	0.0348608
chr18	20120273	20121014	chr18:20120273-20121014	Dsc1	0.712051	0.0348608
chr7	96832685	96833489	chr7:96832685-96833489		0.814725	0.0348614
chr17	44061260	44062054	chr17:44061260-44062054		-0.686689	0.0348711
chr2	170130452	170131633	chr2:170130452-170131633	Zfp217	-0.672402	0.0348724
chr11	67515141	67515994	chr11:67515141-67515994		-0.575711	0.0348724
chr18	23821522	23822261	chr18:23821522-23822261		0.723558	0.0348892
chr6	33898530	33898760	chr6:33898530-33898760		1.55742	0.0349328
chr16	31068293	31068704	chr16:31068293-31068704		0.861504	0.0349328
chr3	32480802	32481109	chr3:32480802-32481109		0.869265	0.0349328
chr18	70673033	70674367	chr18:70673033-70674367		-0.619885	0.0349849
chr19	41699841	41700064	chr19:41699841-41700064		1.40586	0.0350247
chr2	115399991	115400390	chr2:115399991-115400390		1.01441	0.0350569
chr8	94549865	94550380	chr8:94549865-94550380		0.748579	0.0350569
chr18	7045875	7046152	chr18:7045875-7046152		1.00897	0.0350608
chr10	12949273	12949910	chr10:12949273-12949910		0.639918	0.0350952
chr14	21771385	21771771	chr14:21771385-21771771		1.17317	0.0350952
chr1	167294587	167295064	chr1:167294587-167295064	Uck2	1.2634	0.0350952
chr16	92439866	92440217	chr16:92439866-92440217		0.940566	0.0350952
chr5	139478993	139479827	chr5:139478993-139479827		0.949642	0.0350952
chr15	6579715	6581340	chr15:6579715-6581340	Fyb	-0.688093	0.0351123
chr2	38479175	38479515	chr2:38479175-38479515		1.31336	0.0351123
chr1	151766204	151766501	chr1:151766204-151766501		0.896086	0.0351123
chr12	111686413	111686741	chr12:111686413-111686741		0.672639	0.0351123
chr19	44902017	44902896	chr19:44902017-44902896		-0.608948	0.0351123
chr1	153102616	153103174	chr1:153102616-153103174		0.698509	0.0351123
chr15	98181077	98181746	chr15:98181077-98181746		-0.602072	0.0351123
chr2	49701873	49702133	chr2:49701873-49702133		1.38555	0.0351123
chr7	47041545	47043400	chr7:47041545-47043400	Tmem86a	-0.587333	0.0351123
chr8	41202119	41202715	chr8:41202119-41202715		0.805894	0.0351123
chr18	67500591	67501118	chr18:67500591-67501118		0.775354	0.0351584
chr4	62898643	62899095	chr4:62898643-62899095		1.18328	0.0351625
chr1	181560929	181561435	chr1:181560929-181561435		-0.748079	0.0351625
chr6	124917015	124918377	chr6:124917015-124918377	Lag3/Ptms	-0.652865	0.0351625
chr16	13302696	13303037	chr16:13302696-13303037		1.15509	0.0351682
chr1	192069960	192071130	chr1:192069960-192071130		-0.618103	0.0352978
chr11	68196547	68196931	chr11:68196547-68196931		0.960323	0.0352978
chr1	151926127	151926493	chr1:151926127-151926493		1.00066	0.0352978
chr3	152512338	152512956	chr3:152512338-152512956		-0.603413	0.0352978
chr14	72854028	72854706	chr14:72854028-72854706		-0.670123	0.0352978
chr7	110787322	110787724	chr7:110787322-110787724		0.897002	0.0353015
chr13	56522015	56523080	chr13:56522015-56523080	Fbxl21	-0.610899	0.0353658
chr16	29882220	29883007	chr16:29882220-29883007		-0.605415	0.0353658
chr6	114899600	114900580	chr6:114899600-114900580		-0.642033	0.0353941
chr17	47913632	47913904	chr17:47913632-47913904		1.12646	0.0354009
chr4	155217088	155217729	chr4:155217088-155217729		-0.655039	0.0354044
chr1	43452476	43453140	chr1:43452476-43453140		-0.676562	0.0354163
chr6	82091806	82092093	chr6:82091806-82092093		1.18134	0.0354191
[truncated: 647 more rows]

## Sheet: Table S3 3wk_FG vs 3wk_veh
Table S3. Significant differentially accessible regions (DAR) for FG-4592-treated Ocy (3wk_FG) vs vehicle-treated Ocy (3wk_veh) (FDR <0.05)
chr	start	end	ID	Gene	logFC	FDR
chr10	79712464	79714466	chr10:79712464-79714466	Hcn2	2.04053	1.81678e-16
chr10	79701344	79701929	chr10:79701344-79701929	Bsg	2.11013	9.95174e-16
chr1	191802424	191803593	chr1:191802424-191803593		1.72269	2.38221e-10
chr11	3580143	3581250	chr11:3580143-3581250		1.74694	1.07697e-09
chr8	41202119	41202715	chr8:41202119-41202715		2.01734	1.9016e-09
chr14	75054538	75055334	chr14:75054538-75055334		1.98552	1.91229e-09
chr19	3681139	3682076	chr19:3681139-3682076		1.61633	1.98124e-09
chr14	45479115	45479744	chr14:45479115-45479744		1.6189	6.38143e-09
chr11	69883809	69884321	chr11:69883809-69884321	Mir6924/Kctd11/Tmem95	1.83982	7.03448e-09
chr14	67100158	67101539	chr14:67100158-67101539		1.44441	9.67759e-09
chr12	25190197	25190992	chr12:25190197-25190992		1.54846	2.73768e-08
chr11	78920264	78920886	chr11:78920264-78920886	Nos2	1.59394	3.80543e-08
chr1	92978486	92978945	chr1:92978486-92978945	Gpr35	1.63732	3.70342e-07
chr18	67441026	67441658	chr18:67441026-67441658		1.74462	4.75333e-07
chr7	110780327	110780960	chr7:110780327-110780960		1.63176	6.68788e-07
chr18	11966539	11967578	chr18:11966539-11967578		1.35618	1.91369e-06
chr2	60789323	60790024	chr2:60789323-60790024		1.6419	2.4103e-06
chr5	110801950	110802683	chr5:110801950-110802683		1.38044	2.6414e-06
chr16	93202264	93202950	chr16:93202264-93202950		1.39489	4.73793e-06
chr4	114595093	114596778	chr4:114595093-114596778		1.32369	5.941e-06
chr12	87093226	87093961	chr12:87093226-87093961		1.52172	6.42713e-06
chr15	26460879	26461790	chr15:26460879-26461790		-1.46742	7.87231e-06
chr8	71668026	71668862	chr8:71668026-71668862	Jak3	1.33148	8.01922e-06
chr17	26202663	26203877	chr17:26202663-26203877	Pdia2/Arhgdig/Rgs11	1.21938	1.34115e-05
chr5	137481760	137482353	chr5:137481760-137482353	Zan	1.65514	1.52711e-05
chr16	22358302	22359466	chr16:22358302-22359466		1.1832	1.78268e-05
chr6	118336596	118337572	chr6:118336596-118337572		1.17263	2.96994e-05
chr15	97824107	97824782	chr15:97824107-97824782	Hdac7	1.28337	4.44815e-05
chr4	59301048	59301826	chr4:59301048-59301826		1.20349	4.44815e-05
chr8	35113902	35114392	chr8:35113902-35114392		1.41461	5.71917e-05
chr17	31687960	31688719	chr17:31687960-31688719		1.23358	6.04276e-05
chr6	56616371	56617581	chr6:56616371-56617581		-1.053	6.81358e-05
chr17	46036415	46036825	chr17:46036415-46036825	Vegfa	1.26978	7.46037e-05
chr11	94942181	94942612	chr11:94942181-94942612		-1.46546	0.000108576
chr8	14969986	14970803	chr8:14969986-14970803		1.23648	0.00012471
chr4	9371977	9372617	chr4:9371977-9372617		1.58642	0.000231496
chr6	91674828	91675557	chr6:91674828-91675557	Slc6a6	-1.18505	0.000272676
chr11	54017667	54018050	chr11:54017667-54018050		1.71402	0.000290978
chr18	67280198	67280723	chr18:67280198-67280723	Impa2	1.54422	0.000290978
chr5	41345587	41346106	chr5:41345587-41346106		-1.51326	0.000290978
chr2	122261745	122262460	chr2:122261745-122262460		1.17974	0.000297815
chr11	70513340	70514022	chr11:70513340-70514022	Gltpd2	1.08448	0.000349731
chr11	101348573	101349511	chr11:101348573-101349511		1.04444	0.000405101
chr3	107743062	107744151	chr3:107743062-107744151		-1.13643	0.000456719
chr10	77984062	77985820	chr10:77984062-77985820		1.1663	0.000486242
chr17	56034046	56034563	chr17:56034046-56034563	Chaf1a	1.10229	0.000486242
chr2	166357730	166358504	chr2:166357730-166358504		1.03828	0.000501221
chr1	88360986	88361913	chr1:88360986-88361913		1.20063	0.000501221
chr9	21224975	21225754	chr9:21224975-21225754		1.14994	0.000581466
chr3	98206913	98207489	chr3:98206913-98207489		-1.30554	0.000581466
chr7	118250268	118251036	chr7:118250268-118251036	Smg1	1.3419	0.000581466
chr9	109097489	109098372	chr9:109097489-109098372		-0.991374	0.000581466
chr3	96562149	96562594	chr3:96562149-96562594		1.54968	0.000581466
chr4	139441812	139443410	chr4:139441812-139443410		1.06965	0.000581466
chr5	137882085	137882804	chr5:137882085-137882804		1.15703	0.000622292
chr12	33190130	33190960	chr12:33190130-33190960		1.22032	0.00062964
chr4	101418978	101420559	chr4:101418978-101420559	Ak4	1.31651	0.000630313
chr5	124966698	124967589	chr5:124966698-124967589		1.07125	0.000648174
chr2	131857874	131858372	chr2:131857874-131858372		1.40454	0.000654063
chr9	59679973	59680793	chr9:59679973-59680793		1.16327	0.000667522
chr8	71665524	71666058	chr8:71665524-71666058		1.06824	0.000667522
chr19	36698219	36698556	chr19:36698219-36698556	1500017E21Rik	1.4033	0.000716536
chr10	67747356	67747776	chr10:67747356-67747776		1.60242	0.000716536
chr2	26410841	26411567	chr2:26410841-26411567	Inpp5e	-1.23074	0.000742995
chr10	86280373	86280800	chr10:86280373-86280800		1.39305	0.000766092
chr1	90900264	90900883	chr1:90900264-90900883		1.13567	0.000766092
chr6	112229789	112230422	chr6:112229789-112230422		-1.10103	0.000778044
chr4	114584498	114585024	chr4:114584498-114585024		1.43467	0.000778044
chr1	62085937	62086569	chr1:62085937-62086569		1.27219	0.000778044
chr5	137493720	137494471	chr5:137493720-137494471	Epo	1.03979	0.000804935
chr4	114601592	114602064	chr4:114601592-114602064		1.38658	0.000848896
chr10	28133689	28134254	chr10:28133689-28134254		1.72008	0.000848896
chr14	47868308	47868761	chr14:47868308-47868761		1.39558	0.000872238
chr13	52061789	52062289	chr13:52061789-52062289		1.16495	0.000872238
chr4	40941795	40942443	chr4:40941795-40942443	Chmp5	1.14906	0.000938825
chr12	95547233	95547747	chr12:95547233-95547747		-1.26369	0.000938825
chr6	35027205	35027694	chr6:35027205-35027694		1.46521	0.000938825
chr8	22446124	22446975	chr8:22446124-22446975		-1.10433	0.000938825
chr9	59681628	59682266	chr9:59681628-59682266		1.29322	0.000945386
chr18	25525434	25526097	chr18:25525434-25526097		1.3218	0.000961845
chr11	32374814	32375640	chr11:32374814-32375640		1.04809	0.000996273
chr15	31724268	31724885	chr15:31724268-31724885		1.38757	0.00100339
chr4	59319328	59319785	chr4:59319328-59319785		1.10794	0.00100503
chr9	115161467	115162176	chr9:115161467-115162176		1.11927	0.00106478
chr12	104046980	104047337	chr12:104046980-104047337	Serpina12	1.55181	0.00106687
chr8	128608681	128609391	chr8:128608681-128609391		-1.16141	0.00108046
chr14	37110032	37111753	chr14:37110032-37111753	2610528A11Rik	1.14506	0.00124254
chr12	88211488	88211968	chr12:88211488-88211968		1.30589	0.00126479
chr12	16477445	16478337	chr12:16477445-16478337		1.08613	0.0014076
chr6	125160467	125161793	chr6:125160467-125161793		0.998521	0.00148085
chr7	103860919	103861317	chr7:103860919-103861317	Hbb-y	1.17308	0.00150343
chr2	29702967	29703691	chr2:29702967-29703691		1.08277	0.00166405
chr18	34864968	34865866	chr18:34864968-34865866		-1.0194	0.00167167
chr18	36404706	36405367	chr18:36404706-36405367		1.01872	0.00179124
chr16	34941773	34942387	chr16:34941773-34942387	1700119H24Rik	-0.951549	0.00197874
chr11	3567839	3568330	chr11:3567839-3568330		1.12783	0.00208534
chr2	139728783	139729990	chr2:139728783-139729990		-0.955752	0.00212608
chr1	75692847	75693784	chr1:75692847-75693784		-1.08056	0.00219672
chr14	41146826	41147475	chr14:41146826-41147475	Mbl1	-1.06466	0.00221475
chr7	133161511	133162625	chr7:133161511-133162625		1.03685	0.00221475
chr18	4522492	4523745	chr18:4522492-4523745		1.07042	0.0023475
chr14	7953886	7955095	chr14:7953886-7955095		0.957384	0.0023475
chr12	77628191	77628998	chr12:77628191-77628998		1.03858	0.00248432
chr10	128665822	128666211	chr10:128665822-128666211		1.59099	0.0024916
chr1	7629345	7630351	chr1:7629345-7630351		1.13262	0.0024916
chr11	75736998	75737391	chr11:75736998-75737391		1.13305	0.00251496
chr12	110937472	110937828	chr12:110937472-110937828		1.57163	0.00264146
chr11	104613571	104613935	chr11:104613571-104613935		1.19806	0.00264146
chr10	121205879	121206873	chr10:121205879-121206873		-0.885462	0.00272614
chr13	51301473	51301868	chr13:51301473-51301868		1.34881	0.00272614
chr2	84545715	84546081	chr2:84545715-84546081		1.43419	0.00303633
chr4	101276389	101277226	chr4:101276389-101277226		1.02774	0.00307948
chr10	4683007	4683505	chr10:4683007-4683505		1.35743	0.00335719
chr19	38608921	38609694	chr19:38608921-38609694		1.02017	0.00339286
chr4	81129058	81130600	chr4:81129058-81130600		-1.05585	0.00353452
chr1	78744589	78745919	chr1:78744589-78745919		0.945996	0.00359903
chr5	23981994	23982579	chr5:23981994-23982579		1.0883	0.003635
chr15	96608296	96609381	chr15:96608296-96609381		1.01249	0.003635
chr8	123292795	123293178	chr8:123292795-123293178		1.20784	0.003635
chr14	76442162	76443281	chr14:76442162-76443281		0.949677	0.003635
chr19	18603138	18603397	chr19:18603138-18603397		1.85433	0.00383353
chr17	28340523	28341456	chr17:28340523-28341456		0.957377	0.00395414
chr8	91927354	91928133	chr8:91927354-91928133		-1.00191	0.00395414
chr1	33686879	33687349	chr1:33686879-33687349		-1.09955	0.00419655
chr5	124969760	124970288	chr5:124969760-124970288		1.1777	0.00444288
chr2	92423759	92424071	chr2:92423759-92424071		-1.16552	0.00448791
chr18	4504626	4504972	chr18:4504626-4504972		1.26687	0.00449208
chr6	117180578	117180898	chr6:117180578-117180898		-1.22159	0.00452597
chr4	119125375	119126298	chr4:119125375-119126298		-0.864651	0.00469722
chr8	83898959	83900395	chr8:83898959-83900395	Adgrl1	-1.04611	0.00469722
chr11	47309695	47310263	chr11:47309695-47310263		-1.12419	0.00469722
chr8	69015501	69015885	chr8:69015501-69015885		1.36616	0.00469722
chr15	74737716	74738287	chr15:74737716-74738287	Lypd2/Slurp1	1.10782	0.00469722
chr1	179944970	179945434	chr1:179944970-179945434		1.07044	0.00469722
chr14	72886574	72887782	chr14:72886574-72887782		0.970577	0.00475723
chr17	43707262	43707641	chr17:43707262-43707641		1.32259	0.00475723
chr6	29595765	29595965	chr6:29595765-29595965		2.13797	0.00502201
chr15	97816731	97817003	chr15:97816731-97817003	Hdac7	1.91474	0.00571073
chr17	26451475	26452411	chr17:26451475-26452411		-0.906151	0.00582589
chr5	31835772	31836096	chr5:31835772-31836096		1.72317	0.00582589
chr15	87616889	87617541	chr15:87616889-87617541	Fam19a5	1.15026	0.00604048
chr4	8199716	8200499	chr4:8199716-8200499		1.10336	0.00604048
chr12	73539094	73539525	chr12:73539094-73539525	2210039B01Rik	1.23962	0.00604048
chr9	58294500	58295049	chr9:58294500-58295049		-1.06019	0.00604048
chr1	78865813	78866431	chr1:78865813-78866431		1.08595	0.00604398
chr12	90946222	90946673	chr12:90946222-90946673		-1.3114	0.00621821
chr17	42509371	42510172	chr17:42509371-42510172		1.20119	0.00628313
chr6	142219750	142220833	chr6:142219750-142220833		-0.902389	0.00638969
chr7	145089214	145089636	chr7:145089214-145089636		1.11494	0.00638969
chr13	44904064	44904805	chr13:44904064-44904805		1.14425	0.00645699
chr4	95488867	95489608	chr4:95488867-95489608		-1.03326	0.00651538
chr12	73350776	73351885	chr12:73350776-73351885		-0.898967	0.00651538
chr2	52949802	52950597	chr2:52949802-52950597		-1.06833	0.00653955
chrX	63409826	63410358	chrX:63409826-63410358		-1.46143	0.00682144
chr18	24764663	24765767	chr18:24764663-24765767		0.932456	0.00683446
chr8	107467703	107468195	chr8:107467703-107468195		1.27846	0.00701244
chr9	62786712	62787179	chr9:62786712-62787179		1.21109	0.00709915
chr2	45700323	45701222	chr2:45700323-45701222		-1.01144	0.00718507
chr12	33170912	33171310	chr12:33170912-33171310		1.44039	0.00726956
chr15	100640550	100641700	chr15:100640550-100641700	Smagp	1.12329	0.00726956
chr19	46641382	46642485	chr19:46641382-46642485		0.91573	0.00726956
chr5	109548484	109549162	chr5:109548484-109549162		-0.852632	0.00777432
chr13	70744397	70744770	chr13:70744397-70744770		1.42643	0.00777432
chr1	160140913	160141208	chr1:160140913-160141208		1.57332	0.00777432
chr11	119128080	119128512	chr11:119128080-119128512		0.863035	0.00777432
chr8	121439036	121439959	chr8:121439036-121439959		0.889921	0.00784894
chr12	31294355	31294935	chr12:31294355-31294935		1.16736	0.00789253
chr10	77430751	77431100	chr10:77430751-77431100		1.20933	0.00789253
chr9	75422055	75422815	chr9:75422055-75422815		1.01918	0.00799974
chr11	98930703	98931895	chr11:98930703-98931895	Rara	0.968331	0.00802381
chr12	33181775	33182542	chr12:33181775-33182542		0.997654	0.00802381
chr9	52105275	52105869	chr9:52105275-52105869	Mir6244	0.958439	0.00802381
chr6	84423527	84423859	chr6:84423527-84423859	Gm10445	1.83256	0.00810461
chr17	74789933	74790248	chr17:74789933-74790248		1.47462	0.00814381
chr2	84549318	84550256	chr2:84549318-84550256		0.963651	0.00817212
chr4	118131228	118131646	chr4:118131228-118131646		1.4135	0.00817212
chr14	45325464	45325802	chr14:45325464-45325802	Ero1l/Psmc6	1.11904	0.00817212
chr19	36194919	36195653	chr19:36194919-36195653		-1.00418	0.00834798
chr1	40358470	40359247	chr1:40358470-40359247		0.964095	0.00834798
chr1	170048162	170049165	chr1:170048162-170049165		-0.890838	0.00840902
chr14	24606672	24607535	chr14:24606672-24607535		1.04508	0.00840902
chr19	38086780	38087674	chr19:38086780-38087674	Ffar4	0.903738	0.00840902
chr1	13873978	13874337	chr1:13873978-13874337		1.2486	0.00841106
chr1	156458273	156459111	chr1:156458273-156459111		-0.902765	0.00841106
chr5	112160915	112161425	chr5:112160915-112161425		1.16466	0.00841106
chr4	130795991	130796251	chr4:130795991-130796251		1.07797	0.00841106
chr18	59451349	59451982	chr18:59451349-59451982		1.10444	0.00852815
chr12	99267810	99268088	chr12:99267810-99268088		1.47283	0.00858609
chr15	101341831	101342475	chr15:101341831-101342475		1.02827	0.00871834
chr11	67390440	67391548	chr11:67390440-67391548		-0.802747	0.009023
chr6	108928948	108929343	chr6:108928948-108929343		1.60604	0.00945917
chr8	56703785	56704419	chr8:56703785-56704419		-0.971297	0.00967762
chr3	89929003	89929324	chr3:89929003-89929324		1.67864	0.00967762
chr19	40230710	40231852	chr19:40230710-40231852		-0.846979	0.00985087
chr1	153127062	153127477	chr1:153127062-153127477		1.00833	0.00986428
chr2	173338627	173339224	chr2:173338627-173339224		-0.867786	0.00987108
chr14	47776225	47777219	chr14:47776225-47777219		0.91029	0.0101552
chr17	34508477	34509004	chr17:34508477-34509004		1.01785	0.0101552
chr3	87942478	87942921	chr3:87942478-87942921	Crabp2	1.04584	0.0101552
chr14	121385453	121385974	chr14:121385453-121385974	Stk24	1.05964	0.0101552
chr2	122237552	122238393	chr2:122237552-122238393		-0.936786	0.010511
chr11	99127789	99128290	chr11:99127789-99128290		0.893747	0.010511
chr5	37302672	37303315	chr5:37302672-37303315		-0.894796	0.0105394
chr14	64412267	64412657	chr14:64412267-64412657		1.29686	0.0105394
chr6	34452978	34453810	chr6:34452978-34453810		0.894395	0.0105394
chr4	140562530	140563201	chr4:140562530-140563201		1.13297	0.0105394
chr10	3845762	3846026	chr10:3845762-3846026		1.9821	0.0105394
chr1	159099120	159099589	chr1:159099120-159099589		-1.13108	0.0105981
chr7	65367950	65368241	chr7:65367950-65368241		1.2096	0.0106355
chr3	93572071	93572562	chr3:93572071-93572562		0.899158	0.0106355
chr14	22621902	22622355	chr14:22621902-22622355		1.15575	0.0106355
chr4	137082891	137083281	chr4:137082891-137083281		1.09701	0.0106853
chr15	64421586	64422241	chr15:64421586-64422241		0.947864	0.0107131
chr4	101707334	101708387	chr4:101707334-101708387	Lepr	-0.964991	0.0107131
chr12	8431714	8432316	chr12:8431714-8432316		0.93952	0.0110795
chr4	94056593	94056964	chr4:94056593-94056964		1.33873	0.0111149
chr12	40247920	40248423	chr12:40247920-40248423		0.987934	0.0111149
chr4	150250873	150251470	chr4:150250873-150251470		1.29281	0.0116826
chr5	12948403	12949136	chr5:12948403-12949136		-1.23072	0.0116826
chr6	116980273	116981074	chr6:116980273-116981074		-0.973249	0.0118204
chr2	145507621	145508161	chr2:145507621-145508161		-0.892435	0.0118204
chr2	32620608	32621954	chr2:32620608-32621954	Ak1	-0.89864	0.0118528
chr19	10495641	10496034	chr19:10495641-10496034		0.998754	0.0119173
chr7	143769302	143769990	chr7:143769302-143769990	Mrgprg	-0.927613	0.0119173
chr5	13460218	13461048	chr5:13460218-13461048		-0.927854	0.0119173
chr17	65916005	65916810	chr17:65916005-65916810		0.865044	0.0119468
chr8	15014137	15014581	chr8:15014137-15014581		0.942181	0.0120008
chr4	59314960	59316163	chr4:59314960-59316163		0.88405	0.012334
chr12	80098934	80099212	chr12:80098934-80099212		1.34519	0.012499
chr15	44698905	44699660	chr15:44698905-44699660		0.975101	0.0125826
chr11	46379618	46380495	chr11:46379618-46380495		-0.854947	0.0125826
chr7	30751098	30751609	chr7:30751098-30751609	Gapdhs/Sbsn	1.19929	0.0128781
chr8	69028586	69029372	chr8:69028586-69029372		1.18123	0.0130008
chr5	26904355	26905011	chr5:26904355-26905011	Dpp6	1.26928	0.0130008
chr13	56664299	56665282	chr13:56664299-56665282		0.941541	0.0131164
chr1	56454532	56455352	chr1:56454532-56455352		-0.860479	0.0134882
chr7	123134864	123135402	chr7:123134864-123135402		-1.28117	0.0137255
chr2	144223827	144224985	chr2:144223827-144224985		-0.770399	0.0137255
chr4	40885185	40885502	chr4:40885185-40885502		1.19771	0.0137977
chr18	4257931	4258516	chr18:4257931-4258516		1.12177	0.0137977
chr15	73604535	73605135	chr15:73604535-73605135	Slc45a4	1.06372	0.0142794
chr1	186347185	186348561	chr1:186347185-186348561		-0.971794	0.0142991
chr18	80442569	80443502	chr18:80442569-80443502		-0.812691	0.0142991
chr19	53821247	53822377	chr19:53821247-53822377		-0.769764	0.0142991
chr9	122378912	122379410	chr9:122378912-122379410		1.02818	0.0144073
chr8	93734857	93735461	chr8:93734857-93735461		-0.970336	0.014421
chr14	122833624	122834074	chr14:122833624-122834074		1.09478	0.014421
chr2	145880739	145882120	chr2:145880739-145882120		-0.793852	0.0145743
chr4	10923042	10923766	chr4:10923042-10923766		0.890759	0.0145743
chr11	101189409	101190200	chr11:101189409-101190200		-0.882391	0.014653
chrX	152859433	152860315	chrX:152859433-152860315		-1.00305	0.0147427
chr19	57130604	57131013	chr19:57130604-57131013		0.954063	0.0147619
chr18	79195773	79196183	chr18:79195773-79196183		1.19048	0.0148223
chr1	191981209	191981801	chr1:191981209-191981801		-0.942424	0.0148608
chr9	41923999	41924540	chr9:41923999-41924540		-1.03251	0.0149735
chr11	109316223	109316566	chr11:109316223-109316566		1.28486	0.0153848
chr14	70395137	70395399	chr14:70395137-70395399		1.49877	0.0153895
chr19	38671958	38672764	chr19:38671958-38672764		0.922684	0.0153895
chr2	129262882	129263730	chr2:129262882-129263730		0.868823	0.0156274
chr17	81542093	81542836	chr17:81542093-81542836		-0.892191	0.0156274
chr7	135659339	135660038	chr7:135659339-135660038	5830432E09Rik	-0.821793	0.01563
chr8	106529751	106530312	chr8:106529751-106530312		1.02172	0.01563
chr17	57230839	57231861	chr17:57230839-57231861	C3	-0.790874	0.0159289
chr10	117013811	117014401	chr10:117013811-117014401		0.936326	0.0159855
chr11	20324947	20325582	chr11:20324947-20325582		0.958253	0.0159971
chr11	46461530	46462368	chr11:46461530-46462368		0.992941	0.0159971
chr19	54170340	54170935	chr19:54170340-54170935		0.943278	0.0161929
chr15	62222552	62223274	chr15:62222552-62223274	H2afy3	0.952054	0.0164175
chr19	10137340	10137902	chr19:10137340-10137902		0.942481	0.0164175
chr16	56798732	56799295	chr16:56798732-56799295	Adgrg7	1.12928	0.0164784
chr2	167648917	167649739	chr2:167648917-167649739		0.906153	0.0164784
chr11	12018280	12018855	chr11:12018280-12018855		1.00966	0.0169033
chr11	8847651	8848196	chr11:8847651-8848196		1.24431	0.0169033
chr10	98372602	98372939	chr10:98372602-98372939		-1.36509	0.0169033
chr1	92979358	92979709	chr1:92979358-92979709		1.47483	0.0172419
chr6	91207490	91207975	chr6:91207490-91207975	Fbln2	0.889432	0.0173807
chr14	105979180	105980528	chr14:105979180-105980528		-0.761063	0.0173807
chr4	21857110	21857947	chr4:21857110-21857947	4930528A17Rik	-0.902523	0.0175643
chr4	95094434	95095107	chr4:95094434-95095107		0.838627	0.0175995
chr11	75798769	75799326	chr11:75798769-75799326	Doc2b	0.960618	0.0178023
chr15	96716106	96716758	chr15:96716106-96716758		-1.0515	0.0183229
chr10	117018242	117018835	chr10:117018242-117018835		0.88547	0.0183323
chr5	149524196	149524930	chr5:149524196-149524930	Wdr95	-0.782867	0.0183323
chr10	107943904	107944193	chr10:107943904-107944193	Gm29685	1.27154	0.0183323
chr1	170079444	170080465	chr1:170079444-170080465		0.89876	0.0187555
chr6	29246593	29247468	chr6:29246593-29247468		0.961228	0.0187555
chr11	46127498	46128002	chr11:46127498-46128002		0.978849	0.0187555
chr14	60854947	60855602	chr14:60854947-60855602		-0.96763	0.0187555
chr3	54410837	54411407	chr3:54410837-54411407		-1.14185	0.0187555
chr11	109332626	109333057	chr11:109332626-109333057		0.988855	0.0187917
chr3	96087810	96088350	chr3:96087810-96088350		1.01455	0.0187917
chr16	90747214	90747623	chr16:90747214-90747623		1.29605	0.019122
chr4	44501963	44502768	chr4:44501963-44502768		-0.879161	0.019122
chr2	144487285	144488192	chr2:144487285-144488192		-0.783004	0.0193776
chr8	34583495	34584056	chr8:34583495-34584056		1.31565	0.0193776
chr7	58701504	58702010	chr7:58701504-58702010		1.06869	0.0193776
chr5	35635773	35636597	chr5:35635773-35636597		0.812541	0.0193776
chr2	137262766	137263424	chr2:137262766-137263424		0.94121	0.0193776
chr2	158717504	158718236	chr2:158717504-158718236		1.178	0.0193776
chr11	8457619	8458352	chr11:8457619-8458352		-0.795421	0.0193776
chr17	7664665	7664911	chr17:7664665-7664911		1.81629	0.0193776
chr2	134189339	134190175	chr2:134189339-134190175		-0.889181	0.0193776
chr8	115751106	115752030	chr8:115751106-115752030		-0.863289	0.0196093
chr13	106880756	106881151	chr13:106880756-106881151		-1.05455	0.0200522
chr13	59718715	59719888	chr13:59718715-59719888		-0.866987	0.0201074
chr1	43223176	43223437	chr1:43223176-43223437		1.44341	0.0203747
chr11	8669190	8669750	chr11:8669190-8669750	Tns3	0.975809	0.0203747
chr18	4671649	4672364	chr18:4671649-4672364		0.909117	0.0203747
chr1	43549587	43550035	chr1:43549587-43550035		0.945179	0.0203747
chr3	83503872	83504272	chr3:83503872-83504272		-1.29841	0.0203747
chr1	77847710	77848632	chr1:77847710-77848632		-0.943074	0.0204287
chr8	124954493	124955413	chr8:124954493-124955413	Egln1	0.855164	0.0204287
chr9	123153179	123153960	chr9:123153179-123153960		1.01581	0.0204287
chr13	97598815	97599592	chr13:97598815-97599592		-0.838593	0.0204287
chr9	32487359	32487705	chr9:32487359-32487705		-1.32673	0.0204287
chr4	154236919	154237703	chr4:154236919-154237703		1.03738	0.0204287
chr15	62569163	62570051	chr15:62569163-62570051		1.03868	0.0204675
chr18	52513808	52515516	chr18:52513808-52515516		0.906072	0.0206996
chr2	6909799	6910463	chr2:6909799-6910463		-1.10403	0.0207347
chr11	102071556	102072259	chr11:102071556-102072259		0.961609	0.0210901
chr17	73832779	73833339	chr17:73832779-73833339		0.96098	0.0210901
chr18	65603465	65603929	chr18:65603465-65603929		0.91255	0.0212359
chr16	44254754	44255097	chr16:44254754-44255097		1.13965	0.0212359
chr5	53371622	53372084	chr5:53371622-53372084		0.901894	0.0212359
chr1	171120811	171121593	chr1:171120811-171121593	Cfap126	-0.913752	0.0212359
chr6	53381298	53381544	chr6:53381298-53381544		1.49083	0.0214739
chr1	175641706	175642259	chr1:175641706-175642259		-1.03894	0.0214739
chr3	51180525	51181117	chr3:51180525-51181117		1.27092	0.0215528
chr10	77986033	77986413	chr10:77986033-77986413		1.33469	0.0218087
chr4	62971989	62972372	chr4:62971989-62972372		1.00916	0.0220978
chr9	55136540	55137033	chr9:55136540-55137033		0.920969	0.0220978
chr15	34965889	34966317	chr15:34965889-34966317		1.11835	0.0220978
chr7	125723574	125723984	chr7:125723574-125723984		1.24484	0.0227263
chr9	40741869	40742341	chr9:40741869-40742341		-0.878278	0.0229424
chr2	165634532	165634963	chr2:165634532-165634963		-1.05814	0.0229424
chr12	73460198	73460429	chr12:73460198-73460429		-1.25664	0.0229424
chr1	33989352	33990314	chr1:33989352-33990314		0.967122	0.0229424
chr8	71448841	71449406	chr8:71448841-71449406		0.90857	0.0229424
chr7	132886877	132887727	chr7:132886877-132887727		-0.945315	0.0229424
chr1	51699363	51699819	chr1:51699363-51699819		1.29888	0.0229424
chr16	15354950	15355930	chr16:15354950-15355930		0.830821	0.0232138
chr11	117062601	117063435	chr11:117062601-117063435		0.846076	0.0232851
chr8	23428722	23429096	chr8:23428722-23429096		1.28009	0.0234008
chr15	78948492	78948765	chr15:78948492-78948765		1.20265	0.0234373
chr2	16651345	16652057	chr2:16651345-16652057		-1.09842	0.0238006
chr3	99311955	99312634	chr3:99311955-99312634		-0.864029	0.0239384
chr13	38398654	38398988	chr13:38398654-38398988		1.19136	0.0239384
chr15	35268695	35269398	chr15:35268695-35269398		-0.927625	0.0239384
chr13	29831034	29831545	chr13:29831034-29831545		0.916612	0.0239384
chr8	17057589	17058443	chr8:17057589-17058443		-0.954278	0.0239384
chr11	109873477	109874603	chr11:109873477-109874603		-0.865108	0.0239384
chr9	7553664	7554108	chr9:7553664-7554108	Mmp8	1.32177	0.0239384
chr2	122341370	122341741	chr2:122341370-122341741		1.12421	0.0240091
chr5	118467886	118468880	chr5:118467886-118468880		-0.82155	0.0242531
chr13	49376717	49377072	chr13:49376717-49377072		1.26394	0.0244222
chr11	90071592	90072260	chr11:90071592-90072260		-0.790861	0.0244608
chr15	39900747	39901600	chr15:39900747-39901600		0.892153	0.0244608
chr2	116001301	116002080	chr2:116001301-116002080		-0.901182	0.0244608
chr7	132286662	132287581	chr7:132286662-132287581		0.838158	0.0246299
chr6	54278091	54279814	chr6:54278091-54279814		-0.813878	0.0256756
chr10	77634542	77635260	chr10:77634542-77635260	Mir1930	-0.804749	0.0260303
chr7	58691219	58691635	chr7:58691219-58691635		1.11585	0.0261669
chr6	90688096	90688509	chr6:90688096-90688509		1.12465	0.0261669
chr5	3787517	3788161	chr5:3787517-3788161		0.901987	0.0262877
chr8	128679775	128680343	chr8:128679775-128680343	Itgb1	-0.893754	0.0265127
chr13	73770988	73771668	chr13:73770988-73771668		-0.76753	0.0265127
chr11	76680992	76682137	chr11:76680992-76682137		0.786591	0.0265127
chr10	12803999	12804297	chr10:12803999-12804297		1.27007	0.0265127
chr12	76466712	76467644	chr12:76466712-76467644		0.848991	0.0265127
chr17	28697904	28698688	chr17:28697904-28698688	Slc26a8	0.852921	0.0265127
chr15	89107007	89107381	chr15:89107007-89107381		1.0438	0.0265127
chr11	31137701	31138859	chr11:31137701-31138859		-0.90493	0.0265127
chr11	105315394	105315663	chr11:105315394-105315663		1.15629	0.0265818
chr1	157243958	157244659	chr1:157243958-157244659		1.2006	0.0266512
chr5	25027726	25028033	chr5:25027726-25028033		1.25043	0.0267714
chr18	75494512	75495846	chr18:75494512-75495846		0.786604	0.0270663
chr9	55576469	55577032	chr9:55576469-55577032		-0.969434	0.0270699
chr12	33100542	33100866	chr12:33100542-33100866	Cdhr3	1.34542	0.0271456
chr8	103301682	103302459	chr8:103301682-103302459		-0.880289	0.0271456
chr5	27738282	27738959	chr5:27738282-27738959		-1.06373	0.0271939
chr9	57612620	57612940	chr9:57612620-57612940	Cplx3	1.38615	0.0273814
chr6	117176237	117176699	chr6:117176237-117176699		-0.877749	0.0281321
chr17	32270835	32271541	chr17:32270835-32271541		-0.921202	0.0281321
chr3	109059242	109060219	chr3:109059242-109060219		0.800451	0.0281321
chr11	112869941	112870839	chr11:112869941-112870839		-0.746374	0.0281321
chr19	9061150	9061574	chr19:9061150-9061574		0.914609	0.0284618
chr7	107719511	107720048	chr7:107719511-107720048		-0.96787	0.0285824
chr9	68944002	68944459	chr9:68944002-68944459		1.00463	0.0285824
chr15	10399738	10400218	chr15:10399738-10400218		-1.20436	0.0285824
chr3	27677275	27678403	chr3:27677275-27678403		-0.883786	0.0286396
chr1	84307375	84308032	chr1:84307375-84308032		-0.891687	0.0286396
chr11	93940720	93941306	chr11:93940720-93941306		0.888848	0.0286396
chr5	118293991	118295130	chr5:118293991-118295130		-0.759101	0.028731
chr17	56185209	56186186	chr17:56185209-56186186	Mydgf	-0.797624	0.028731
chr14	41168587	41169393	chr14:41168587-41169393		-1.03301	0.028731
chr16	93220510	93220961	chr16:93220510-93220961		1.07935	0.0288536
chr1	64950187	64950699	chr1:64950187-64950699		1.10242	0.0288536
chr11	94941869	94942114	chr11:94941869-94942114		-1.31361	0.0288536
chr12	104045667	104046376	chr12:104045667-104046376	Serpina12	0.792531	0.0289227
chr7	142905612	142906160	chr7:142905612-142906160	Th	1.00784	0.0289704
chr12	9232438	9232774	chr12:9232438-9232774		1.20553	0.0289704
chr6	129313402	129313887	chr6:129313402-129313887		-1.1075	0.0290489
chr2	180209567	180209901	chr2:180209567-180209901		1.20216	0.0298183
chr13	107691909	107692891	chr13:107691909-107692891		-0.852841	0.0298574
chr10	59489460	59489974	chr10:59489460-59489974		1.19339	0.0298574
chr17	87057560	87058516	chr17:87057560-87058516		-0.786923	0.0300339
chr15	100081761	100082683	chr15:100081761-100082683		0.976466	0.0300441
chr4	101675213	101676263	chr4:101675213-101676263		-0.750129	0.0300962
chr7	49275357	49276024	chr7:49275357-49276024		0.800157	0.0301071
chr8	27177169	27177976	chr8:27177169-27177976	Rab11fip1	0.939693	0.0301071
chr15	98181077	98181746	chr15:98181077-98181746		-0.76928	0.0301071
chr2	120933131	120933510	chr2:120933131-120933510		1.24152	0.0301071
chr5	136053327	136053672	chr5:136053327-136053672	Upk3bl	1.19088	0.0301071
chr9	86701287	86701697	chr9:86701287-86701697	Me1	1.13239	0.0301071
chr11	54973385	54974139	chr11:54973385-54974139		0.931764	0.0306706
chr16	95728551	95729415	chr16:95728551-95729415		-0.736541	0.0307927
chr14	24036146	24036380	chr14:24036146-24036380		1.59293	0.0307927
chr1	170708907	170709961	chr1:170708907-170709961		-0.827635	0.0307927
chr5	60781969	60782600	chr5:60781969-60782600		-1.18986	0.0307927
chr1	163362054	163362845	chr1:163362054-163362845		0.930402	0.0309376
chr2	90433677	90434134	chr2:90433677-90434134		-1.06778	0.0310682
chr18	83840782	83841230	chr18:83840782-83841230		1.0427	0.0310682
chr12	73725741	73726180	chr12:73725741-73726180		0.895812	0.0310683
chr11	70210672	70211053	chr11:70210672-70211053	Slc16a11	1.03202	0.0310683
chr19	6546070	6546534	chr19:6546070-6546534	Slc22a12	1.00755	0.0313722
chr1	170080732	170081260	chr1:170080732-170081260		0.891129	0.0314914
chr7	120722751	120723078	chr7:120722751-120723078		1.24587	0.0316818
chr3	66895766	66896359	chr3:66895766-66896359		-1.04696	0.0316818
chr4	134166330	134166606	chr4:134166330-134166606		1.57713	0.0316818
chr10	59366995	59367670	chr10:59366995-59367670		-1.13079	0.0316818
chr8	83774046	83774634	chr8:83774046-83774634		-1.04051	0.0317601
chr3	84525629	84526136	chr3:84525629-84526136		-1.08515	0.0317601
chr5	74300825	74301300	chr5:74300825-74301300		-1.32747	0.0317889
chr1	135554627	135555240	chr1:135554627-135555240		0.895061	0.032047
chr5	124957520	124957877	chr5:124957520-124957877		1.13891	0.0324072
chr19	45516338	45516574	chr19:45516338-45516574		2.54984	0.0324164
chr6	115522643	115523760	chr6:115522643-115523760		0.796417	0.0324164
chr8	84577529	84578361	chr8:84577529-84578361		0.922878	0.032524
chr2	120007504	120008218	chr2:120007504-120008218	Mir7665	0.763467	0.0325328
chr14	78329821	78331273	chr14:78329821-78331273		-0.725397	0.0325455
chrX	169062627	169063105	chrX:169062627-169063105		-0.987224	0.0325589
chr5	138256982	138257567	chr5:138256982-138257567	6330418K02Rik	-0.776338	0.0325589
chr17	26387850	26388699	chr17:26387850-26388699		0.830425	0.0325589
chr15	83083953	83084816	chr15:83083953-83084816		-0.735909	0.0325589
chr19	28389035	28389789	chr19:28389035-28389789		0.832445	0.0325589
chr7	48873915	48874439	chr7:48873915-48874439		0.951286	0.0325589
chr4	86899214	86899505	chr4:86899214-86899505		1.43603	0.0326824
chr1	163670468	163671745	chr1:163670468-163671745		-0.731583	0.0328702
chr1	54806055	54806937	chr1:54806055-54806937		-0.828566	0.0329959
chr18	80570701	80570982	chr18:80570701-80570982		1.23703	0.0329959
chr10	27174268	27175117	chr10:27174268-27175117		0.899835	0.0329959
chr5	118543855	118544210	chr5:118543855-118544210		1.1971	0.033118
chr5	146273037	146273535	chr5:146273037-146273535		0.904352	0.0334358
chr5	106985473	106986052	chr5:106985473-106986052		-1.1155	0.0334358
chr14	70563258	70563808	chr14:70563258-70563808		0.943044	0.0334793
chr5	118490882	118491349	chr5:118490882-118491349		-1.12377	0.0334793
chr10	122782407	122783159	chr10:122782407-122783159		-0.788107	0.0335489
chr17	31841922	31843310	chr17:31841922-31843310		0.918326	0.0343789
chr10	4897596	4898121	chr10:4897596-4898121		1.15857	0.0346165
chr17	75055222	75056345	chr17:75055222-75056345		0.808569	0.0346165
chr17	83069238	83069870	chr17:83069238-83069870		0.912659	0.0346165
chr1	182944620	182945226	chr1:182944620-182945226	Tlr5	1.05347	0.0346165
chr17	87219322	87219840	chr17:87219322-87219840		1.00237	0.0346165
chr9	120157456	120157882	chr9:120157456-120157882		1.39364	0.0347203
chr11	55455543	55455863	chr11:55455543-55455863		1.13192	0.0348356
chr2	148642158	148643395	chr2:148642158-148643395		-0.748042	0.0349693
chr18	4674785	4675192	chr18:4674785-4675192		1.19622	0.0350985
chr5	32159374	32160323	chr5:32159374-32160323		0.8831	0.0350997
chr10	89530917	89531737	chr10:89530917-89531737		-0.745934	0.0352155
chr5	54214287	54214810	chr5:54214287-54214810		-0.963366	0.0352155
chr3	52764234	52764513	chr3:52764234-52764513		1.16867	0.0352155
chr10	83926620	83927760	chr10:83926620-83927760		-0.975395	0.0352505
chr8	114153214	114154085	chr8:114153214-114154085		-0.846307	0.0352505
chr12	111686413	111686741	chr12:111686413-111686741		0.833048	0.0354178
chr14	14639237	14640482	chr14:14639237-14640482		-0.800446	0.0354178
chr15	62334196	62334923	chr15:62334196-62334923		0.990666	0.0354178
chr9	83103827	83104120	chr9:83103827-83104120		1.28494	0.0354178
chr13	81230175	81230559	chr13:81230175-81230559		-1.50219	0.0354178
chr18	30335117	30335710	chr18:30335117-30335710		0.898506	0.0354416
chr3	60172929	60173255	chr3:60172929-60173255		-1.40229	0.0354416
chr1	105911689	105912053	chr1:105911689-105912053		-1.03945	0.0354416
chr15	23564964	23565396	chr15:23564964-23565396		1.29043	0.0355675
chr6	49217589	49218300	chr6:49217589-49218300	Igf2bp3	-0.805251	0.035616
chr6	91186590	91187434	chr6:91186590-91187434		0.87763	0.0356685
chr1	151616569	151616850	chr1:151616569-151616850		1.4105	0.0356794
chr14	48295695	48296315	chr14:48295695-48296315		1.05823	0.0357835
chr8	79962942	79963339	chr8:79962942-79963339		1.12817	0.035828
chr6	71418807	71419233	chr6:71418807-71419233		1.15644	0.0359292
chr11	5250867	5251404	chr11:5250867-5251404	Mir3079	1.08616	0.0359552
chr3	88210143	88210601	chr3:88210143-88210601	Mir3093/Mir9-1	1.11419	0.0360248
chr9	50005739	50006518	chr9:50005739-50006518		0.753203	0.0360248
chr4	58499860	58500320	chr4:58499860-58500320	Lpar1	1.03814	0.0360248
chr16	84716130	84716785	chr16:84716130-84716785		0.976416	0.0360248
chr11	18905431	18905723	chr11:18905431-18905723		1.24466	0.0360248
chr4	106216189	106216767	chr4:106216189-106216767		-1.11321	0.0360248
chr1	151766857	151767887	chr1:151766857-151767887		0.896509	0.0360248
chr13	30814048	30814799	chr13:30814048-30814799		-0.820096	0.0360248
chr6	99368025	99368399	chr6:99368025-99368399		1.48566	0.0360248
chr9	95959810	95960065	chr9:95959810-95960065		1.38645	0.0360248
chr12	8364456	8365020	chr12:8364456-8365020		0.96199	0.0360248
chr2	155806563	155807014	chr2:155806563-155807014		0.868037	0.0360248
chr3	147347888	147348364	chr3:147347888-147348364		-1.16911	0.0360248
chr10	79623992	79624363	chr10:79623992-79624363	C2cd4c	0.827706	0.0360248
chr17	64363733	64364115	chr17:64363733-64364115		0.91668	0.0360248
chr3	65380725	65381922	chr3:65380725-65381922		-0.752089	0.0360644
chr1	16661296	16661662	chr1:16661296-16661662	Tmem70/Tceb1	-0.753437	0.0361467
chr7	115153567	115153998	chr7:115153567-115153998		-1.5695	0.0361467
chr10	21857630	21858102	chr10:21857630-21858102		0.904867	0.0362614
chr7	141215392	141216790	chr7:141215392-141216790	Rassf7/Lmntd2	0.798907	0.0363159
chr18	12611085	12611778	chr18:12611085-12611778		0.833286	0.0364212
chr2	61600687	61601219	chr2:61600687-61601219		-0.885602	0.0365361
chr2	148861383	148862113	chr2:148861383-148862113		-0.831532	0.0369716
chr4	106613649	106614028	chr4:106613649-106614028	Ttc22	1.20729	0.0369716
chr1	78092764	78093446	chr1:78092764-78093446		0.975404	0.0370799
chr11	102749609	102750251	chr11:102749609-102750251		0.805497	0.0372493
chr17	34885582	34886038	chr17:34885582-34886038	C2/Zbtb12	0.946309	0.0373142
chr16	37856094	37856659	chr16:37856094-37856659		0.844972	0.0376716
chr5	36714678	36715387	chr5:36714678-36715387		0.763718	0.0376716
chr8	115929530	115930425	chr8:115929530-115930425		-0.814692	0.0377158
chr1	43254917	43255364	chr1:43254917-43255364		-0.789581	0.0379306
chr11	104680237	104680437	chr11:104680237-104680437		2.08325	0.0379306
chr15	56817835	56818571	chr15:56817835-56818571		-1.12367	0.0379306
chr14	24468699	24469354	chr14:24468699-24469354		0.849458	0.0379306
chr8	114050260	114050966	chr8:114050260-114050966		0.87885	0.0379689
chr17	49477244	49477946	chr17:49477244-49477946		-0.708121	0.0380493
chr6	35309450	35310039	chr6:35309450-35310039	Slc13a4	0.998449	0.0382345
chr16	95731990	95732665	chr16:95731990-95732665		-0.855896	0.0382345
chr18	4602301	4603012	chr18:4602301-4603012		1.06757	0.0383369
chr1	135598493	135598867	chr1:135598493-135598867		1.03779	0.0383369
chr12	69343276	69343651	chr12:69343276-69343651		1.01329	0.0383369
chr13	99384645	99385275	chr13:99384645-99385275		0.871024	0.0383617
chr15	33702841	33703169	chr15:33702841-33703169		1.13231	0.0383617
chr9	57618846	57619294	chr9:57618846-57619294		0.891231	0.038635
chr7	141452033	141452398	chr7:141452033-141452398	Pidd1/Pnpla2/Cracr2b	0.928465	0.0387662
chr14	123173032	123173639	chr14:123173032-123173639		0.802594	0.0390866
chr8	128666505	128667312	chr8:128666505-128667312		0.79221	0.0391512
chr11	85618821	85619430	chr11:85618821-85619430		-0.904755	0.0391512
chr11	43991405	43992713	chr11:43991405-43992713		-0.789559	0.0391512
chr1	80618702	80619387	chr1:80618702-80619387		-0.868138	0.0391512
chr5	36525155	36525577	chr5:36525155-36525577		1.1752	0.0391512
chr17	31746503	31747234	chr17:31746503-31747234		0.847661	0.0391512
chr12	54313058	54313650	chr12:54313058-54313650		0.944943	0.0391512
chr2	4620321	4621598	chr2:4620321-4621598		-0.758144	0.0391512
chr10	24739127	24739503	chr10:24739127-24739503		1.3001	0.0391512
chr2	46521017	46522027	chr2:46521017-46522027		1.00471	0.0391512
chr9	94362312	94363272	chr9:94362312-94363272		-0.78609	0.0391512
chr5	73563821	73564320	chr5:73563821-73564320		1.00363	0.0391512
chr19	17498634	17498838	chr19:17498634-17498838		1.6489	0.0391512
chr13	76180189	76180950	chr13:76180189-76180950		-0.90009	0.0391512
chr9	51056478	51057104	chr9:51056478-51057104		0.970917	0.0391512
chr1	189852291	189853287	chr1:189852291-189853287		-0.703568	0.0391512
chr8	27278770	27280591	chr8:27278770-27280591		0.788003	0.0395451
chr1	90729235	90729853	chr1:90729235-90729853		0.922	0.039571
chr2	117678416	117679011	chr2:117678416-117679011		0.859768	0.039571
chr8	22534474	22535492	chr8:22534474-22535492		-0.725532	0.039571
chr17	75017642	75018756	chr17:75017642-75018756		-0.78794	0.0398701
chr18	56886547	56886792	chr18:56886547-56886792		1.39375	0.0399351
chr12	51988540	51989077	chr12:51988540-51989077		0.839492	0.0401475
chr3	88148962	88149334	chr3:88148962-88149334		0.916201	0.0411257
chr4	140475241	140475728	chr4:140475241-140475728		0.976738	0.0413259
chr3	144611407	144612355	chr3:144611407-144612355		-0.734465	0.0413259
chr16	92190475	92190906	chr16:92190475-92190906		1.18937	0.0414602
chr16	22877500	22878606	chr16:22877500-22878606		-0.770536	0.0414959
chr6	73174523	73175015	chr6:73174523-73175015		0.973072	0.0414959
chr16	18860139	18860673	chr16:18860139-18860673		0.876726	0.0414959
chr10	117144674	117145031	chr10:117144674-117145031		-0.872929	0.0414959
chr11	94948269	94948770	chr11:94948269-94948770		-0.977442	0.0414959
chr8	73323602	73323846	chr8:73323602-73323846		1.31621	0.0417631
chr11	45279333	45280288	chr11:45279333-45280288		-0.873963	0.0417631
chr4	57969903	57970302	chr4:57969903-57970302		1.19922	0.0420179
chr8	25025942	25026683	chr8:25025942-25026683	Adam9	0.911195	0.0424375
chr5	137032485	137033205	chr5:137032485-137033205		-0.727367	0.0424375
chr8	25098026	25098803	chr8:25098026-25098803		-0.757997	0.0426764
chr18	12584966	12585717	chr18:12584966-12585717		0.940832	0.0426764
chr7	78990052	78990755	chr7:78990052-78990755		0.809196	0.0426764
chr13	16222810	16223357	chr13:16222810-16223357		1.13647	0.0426764
chr8	25070096	25071293	chr8:25070096-25071293		-0.761859	0.0427116
chr13	46168701	46169214	chr13:46168701-46169214		-1.11804	0.0428717
chr18	40143555	40143938	chr18:40143555-40143938		1.10995	0.0428717
chr11	60339402	60339680	chr11:60339402-60339680		1.23822	0.0428717
chr11	118415837	118416638	chr11:118415837-118416638	Cant1	0.751519	0.0428717
chr5	20925498	20925785	chr5:20925498-20925785		1.40344	0.0428717
chr19	12786888	12788037	chr19:12786888-12788037		-0.927121	0.0428717
chr16	75752606	75753250	chr16:75752606-75753250		0.989545	0.0428717
chr1	92448275	92449016	chr1:92448275-92449016		0.861554	0.0428717
chr12	35234980	35235403	chr12:35234980-35235403		0.958566	0.0428717
chr9	59537618	59538201	chr9:59537618-59538201	Hexa	0.793959	0.0428717
chr13	70788945	70789755	chr13:70788945-70789755		0.901194	0.0434505
chr15	82940329	82941327	chr15:82940329-82941327		0.776922	0.0434664
chr10	77242687	77244169	chr10:77242687-77244169		-0.75328	0.0434664
chr7	130299093	130299794	chr7:130299093-130299794		-0.827228	0.0434664
chr12	10411445	10411797	chr12:10411445-10411797		1.20595	0.0437336
chr7	83699397	83699813	chr7:83699397-83699813		1.14235	0.043776
chr8	93040288	93040643	chr8:93040288-93040643		0.992536	0.043776
chr13	6108980	6109755	chr13:6108980-6109755		0.87424	0.044296
chr12	79504055	79504656	chr12:79504055-79504656		0.873922	0.044296
chr11	72421417	72422033	chr11:72421417-72422033	Smtnl2	-0.826797	0.0443224
chr12	33180488	33180836	chr12:33180488-33180836		1.12054	0.0443224
chr14	78367769	78368348	chr14:78367769-78368348		-0.856391	0.0443224
chr4	141622390	141623032	chr4:141622390-141623032	Tmem82	0.915601	0.0443224
chr7	111020693	111021370	chr7:111020693-111021370	Ctr9	-1.01417	0.0443224
chr11	116572849	116573565	chr11:116572849-116573565		0.843012	0.0445999
chr13	51333428	51334014	chr13:51333428-51334014		0.859529	0.0445999
chr14	33310731	33311246	chr14:33310731-33311246		-0.928879	0.0445999
chr15	50102279	50103493	chr15:50102279-50103493		-0.796322	0.0447453
chr14	66974164	66974842	chr14:66974164-66974842		1.01113	0.0447647
chr3	87860430	87861594	chr3:87860430-87861594		-0.767992	0.0447722
chr10	75031405	75032081	chr10:75031405-75032081	Rab36	0.87171	0.0448511
chr16	10754338	10755235	chr16:10754338-10755235		0.776134	0.0450667
chr8	17600431	17601155	chr8:17600431-17601155		0.919961	0.0450667
chr9	92666143	92667244	chr9:92666143-92667244		-0.930492	0.0450667
chr9	102737401	102737769	chr9:102737401-102737769	Gm5627	0.983493	0.0450667
chr16	86303745	86304285	chr16:86303745-86304285		0.969643	0.0451689
chr2	59285545	59285933	chr2:59285545-59285933		0.926306	0.0456194
chr9	48775509	48775923	chr9:48775509-48775923		0.87661	0.0456337
chr1	182943885	182944301	chr1:182943885-182944301		0.993033	0.0457097
chr17	13938352	13939378	chr17:13938352-13939378	Gm7168	-0.692908	0.0458225
chr11	96725773	96726254	chr11:96725773-96726254		0.986798	0.0459243
chr11	73131070	73131511	chr11:73131070-73131511		0.844697	0.0459243
chr1	162279249	162279527	chr1:162279249-162279527		1.40518	0.0460015
chr11	116494850	116495052	chr11:116494850-116495052	Prpsap1	-1.33857	0.0460015
chr11	60253337	60254116	chr11:60253337-60254116		0.799126	0.0460015
chr2	73919372	73920091	chr2:73919372-73920091	Atp5g3	-0.834179	0.0461348
chr3	151332569	151332947	chr3:151332569-151332947		1.24205	0.0466309
chr16	92398737	92399003	chr16:92398737-92399003		0.892829	0.0466807
chr14	47361532	47362482	chr14:47361532-47362482		0.790634	0.0467912
chr1	170845295	170846337	chr1:170845295-170846337		-0.663199	0.0469725
chr18	4808295	4808956	chr18:4808295-4808956	Gm10556	0.899697	0.0470181
chr10	40108025	40108303	chr10:40108025-40108303		1.37492	0.0470552
chrX	73324739	73325445	chrX:73324739-73325445		-0.945337	0.0471711
chr11	94952273	94952474	chr11:94952273-94952474		-1.27856	0.0473526
chr17	68152709	68153187	chr17:68152709-68153187		1.07399	0.0473536
chr9	49536141	49536928	chr9:49536141-49536928		-0.812352	0.0473536
chr2	29453005	29453409	chr2:29453005-29453409		1.34832	0.0473715
chr4	144873682	144873939	chr4:144873682-144873939		1.12624	0.047555
chr4	154521699	154522216	chr4:154521699-154522216		0.896623	0.0476031
chr3	142410988	142411326	chr3:142410988-142411326		-1.24508	0.0476542
chr4	53303527	53304711	chr4:53303527-53304711		-0.896747	0.0476542
chr7	142906447	142906729	chr7:142906447-142906729	Th	1.603	0.0476542
chr2	17741241	17742710	chr2:17741241-17742710		-0.760519	0.0476542
chr12	26367140	26367758	chr12:26367140-26367758		-0.763107	0.047661
chr5	32102453	32103398	chr5:32102453-32103398		0.892562	0.047661
chr2	49719852	49720806	chr2:49719852-49720806		-0.845116	0.0478167
chr6	88966593	88966822	chr6:88966593-88966822		1.19215	0.0478167
chr18	8896734	8897130	chr18:8896734-8897130		0.990415	0.0478167
chr10	61716031	61716819	chr10:61716031-61716819	Aifm2	0.850997	0.0478581
chr17	46073551	46074538	chr17:46073551-46074538		-0.731181	0.0479185
chr13	43241880	43242206	chr13:43241880-43242206		1.29289	0.0479185
chr2	170389636	170390160	chr2:170389636-170390160		0.913117	0.0479839
chr9	88266251	88266736	chr9:88266251-88266736		0.928434	0.0479839
chr18	39446717	39446980	chr18:39446717-39446980		1.35647	0.048393
chr1	177711276	177711748	chr1:177711276-177711748		0.786691	0.0484297
chr15	10876227	10876937	chr15:10876227-10876937		-1.00584	0.0484297
chr16	24274817	24275600	chr16:24274817-24275600		0.732285	0.0486756
chr8	92257807	92258764	chr8:92257807-92258764		-0.76327	0.0486756
chr10	7057511	7057917	chr10:7057511-7057917		0.983749	0.0486832
chr14	117890428	117892112	chr14:117890428-117892112		-0.662088	0.048836
chr1	72070464	72070778	chr1:72070464-72070778		1.04162	0.0491381
chr7	38060890	38061796	chr7:38060890-38061796		-0.67453	0.04928
chr4	95049999	95050201	chr4:95049999-95050201		-0.829697	0.0493142
chr18	35655838	35656474	chr18:35655838-35656474	Prob1/Mzb1	0.781622	0.0494343
chr11	116011586	116011837	chr11:116011586-116011837		1.09558	0.0494641
chr1	150760933	150762011	chr1:150760933-150762011		-0.744596	0.0494641
chr12	69416824	69417182	chr12:69416824-69417182		0.99473	0.0498856
chr6	53357443	53357988	chr6:53357443-53357988		0.883818	0.0498856
chr1	133296069	133296835	chr1:133296069-133296835		-0.678283	0.0498856
chr13	107619139	107620100	chr13:107619139-107620100		-0.683424	0.0498856
chr18	57140773	57141787	chr18:57140773-57141787		-0.742755	0.0498856
chr14	123051608	123052267	chr14:123051608-123052267		0.904422	0.0498856
chr1	78484461	78484774	chr1:78484461-78484774		-1.05514	0.0498856
chr2	26531894	26532134	chr2:26531894-26532134		1.07174	0.0498884
chr16	56421087	56421479	chr16:56421087-56421479		0.984119	0.0499957

## Sheet: Table S4 3wk_veh vs undiff_veh
Table S4. Significant differentially accessible regions (DAR) for vehicle-treated Ocy (3wk_veh) vs vehicle-treated MSC (undiff_veh) (FDR <0.05)
chr	start	end	ID	Gene	logFC	FDR
chr19	21833227	21834073	chr19:21833227-21834073		3.31564	3.65351e-48
chr17	86045282	86045805	chr17:86045282-86045805		3.21884	2.44108e-41
chr14	74819890	74820765	chr14:74819890-74820765		2.59805	3.42348e-33
chr16	57714747	57715853	chr16:57714747-57715853		2.40239	6.19878e-25
chr12	16383417	16384235	chr12:16383417-16384235		2.50578	3.79602e-24
chr3	60797131	60798344	chr3:60797131-60798344		2.41133	6.06167e-24
chr1	192798179	192799676	chr1:192798179-192799676		2.24933	6.06167e-24
chr3	130940212	130940726	chr3:130940212-130940726		2.45612	6.25583e-24
chr16	57701363	57702312	chr16:57701363-57702312		2.47233	6.25583e-24
chr17	74872413	74872983	chr17:74872413-74872983		2.56922	6.25583e-24
chr14	105979180	105980528	chr14:105979180-105980528		2.11071	6.25583e-24
chr6	134140534	134141353	chr6:134140534-134141353		2.26085	1.38783e-23
chr8	114591194	114592260	chr8:114591194-114592260		2.32701	1.38315e-22
chr19	40230710	40231852	chr19:40230710-40231852		2.18287	3.29737e-22
chr6	55210360	55211617	chr6:55210360-55211617		2.22221	3.39357e-22
chr6	5447533	5449016	chr6:5447533-5449016		2.22576	5.64399e-22
chr16	57929051	57929592	chr16:57929051-57929592		2.37034	1.41723e-21
chr8	104022712	104023628	chr8:104022712-104023628		2.48506	2.35721e-21
chr17	83872798	83874245	chr17:83872798-83874245		2.16909	2.98806e-21
chr1	189405159	189405920	chr1:189405159-189405920	Kcnk2	2.35696	3.69829e-21
chr2	180814022	180814620	chr2:180814022-180814620		-2.20404	9.4555e-21
chr16	14129826	14130474	chr16:14129826-14130474		2.17875	1.03853e-20
chr12	26412720	26413219	chr12:26412720-26413219		2.22019	1.06138e-20
chrX	16816905	16817851	chrX:16816905-16817851	Maob	2.33398	2.59229e-20
chr3	132858596	132859542	chr3:132858596-132859542		2.51686	4.99815e-20
chr6	6280720	6281609	chr6:6280720-6281609		2.33621	5.53582e-20
chr16	64737158	64738009	chr16:64737158-64738009		2.29607	6.42856e-20
chr3	131470223	131471313	chr3:131470223-131471313		2.06251	7.19795e-20
chr11	18944215	18944927	chr11:18944215-18944927		2.62656	2.99348e-19
chr10	71198640	71199292	chr10:71198640-71199292	1700113B09Rik	2.55982	3.34938e-19
chrX	167103558	167104613	chrX:167103558-167104613		2.6538	3.98537e-19
chr10	69431187	69432168	chr10:69431187-69432168		2.04278	1.15279e-18
chr19	53821247	53822377	chr19:53821247-53822377		1.84453	1.3987e-18
chr1	53733327	53734613	chr1:53733327-53734613		2.11992	1.66415e-18
chr12	99467603	99468721	chr12:99467603-99468721		1.83196	2.53265e-18
chr1	189293392	189294576	chr1:189293392-189294576		2.2602	4.51965e-18
chr19	21834479	21835362	chr19:21834479-21835362		2.26515	4.51965e-18
chr13	35359355	35360097	chr13:35359355-35360097		-2.63797	4.72035e-18
chr13	37048971	37050236	chr13:37048971-37050236	F13a1	1.99826	6.38367e-18
chr5	66405758	66406672	chr5:66405758-66406672		2.29438	7.45574e-18
chr5	90893828	90894775	chr5:90893828-90894775	Cxcl2	-2.90902	1.01598e-17
chr3	104956000	104956847	chr3:104956000-104956847		2.27893	1.6264e-17
chr1	177588323	177589257	chr1:177588323-177589257		-2.31023	3.41488e-17
chr19	55103023	55104116	chr19:55103023-55104116	Gpam	1.80679	4.10296e-17
chr8	22534474	22535492	chr8:22534474-22535492		1.87839	4.53796e-17
chr18	16592840	16594266	chr18:16592840-16594266		1.86082	5.10483e-17
chr18	73541610	73542479	chr18:73541610-73542479		1.92591	5.60941e-17
chr2	66062942	66063911	chr2:66062942-66063911		2.06475	5.9312e-17
chr17	86047967	86048650	chr17:86047967-86048650		1.92033	7.42353e-17
chr1	186658405	186659439	chr1:186658405-186659439		1.96174	9.45262e-17
chr9	92612483	92613598	chr9:92612483-92613598		2.0594	1.02576e-16
chr2	62601211	62601986	chr2:62601211-62601986		2.5104	1.0739e-16
chr4	114410328	114410851	chr4:114410328-114410851		2.16791	1.54995e-16
chr17	10390000	10391161	chr17:10390000-10391161		1.911	1.56335e-16
chr11	44917057	44917898	chr11:44917057-44917898		2.03109	2.19128e-16
chr8	47779499	47780719	chr8:47779499-47780719		1.79147	2.22899e-16
chr9	7872404	7873337	chr9:7872404-7873337	Birc3	2.09812	2.30934e-16
chr5	47464745	47465676	chr5:47464745-47465676		2.43762	3.54336e-16
chr17	75017642	75018756	chr17:75017642-75018756		1.99371	3.80453e-16
chr1	189430237	189430907	chr1:189430237-189430907		2.09062	4.39661e-16
chr9	77433555	77434358	chr9:77433555-77434358		2.21671	4.70817e-16
chr5	148569391	148569832	chr5:148569391-148569832		2.77521	6.99393e-16
chr5	72201709	72202378	chr5:72201709-72202378	Atp10d	2.03918	7.50647e-16
chr10	7126317	7126791	chr10:7126317-7126791		2.48159	9.15176e-16
chr12	16382552	16383038	chr12:16382552-16383038		2.82662	9.15176e-16
chr15	75193828	75194339	chr15:75193828-75194339		-2.58417	1.99728e-15
chr16	65827624	65828670	chr16:65827624-65828670		1.87748	2.14255e-15
chr14	117910403	117910758	chr14:117910403-117910758		2.29804	2.15994e-15
chr14	60854947	60855602	chr14:60854947-60855602		2.2279	2.15994e-15
chr10	125940628	125941013	chr10:125940628-125941013		2.11008	2.43154e-15
chr9	118876584	118877919	chr9:118876584-118877919		1.70217	2.76553e-15
chr7	112603039	112604607	chr7:112603039-112604607		1.78027	2.84585e-15
chr3	18778290	18779068	chr3:18778290-18779068		2.27972	4.35624e-15
chr3	121914378	121915556	chr3:121914378-121915556		1.79993	4.35624e-15
chr11	47301864	47302633	chr11:47301864-47302633		2.00431	4.93307e-15
chr2	4449610	4450265	chr2:4449610-4450265		2.06475	5.04718e-15
chr2	170343202	170344335	chr2:170343202-170344335		1.76877	7.71078e-15
chr19	45593870	45594508	chr19:45593870-45594508		2.07923	9.52686e-15
chr16	85898207	85899067	chr16:85898207-85899067		1.78536	1.05461e-14
chr8	35189471	35190561	chr8:35189471-35190561		1.82046	1.06633e-14
chr1	189852291	189853287	chr1:189852291-189853287		1.67782	1.06633e-14
chr10	95680065	95681077	chr10:95680065-95681077		1.72946	1.09595e-14
chr9	86623934	86625247	chr9:86623934-86625247		2.11342	1.16151e-14
chr18	39030085	39030634	chr18:39030085-39030634		2.22265	1.33435e-14
chr17	86499443	86500495	chr17:86499443-86500495		1.62502	1.36418e-14
chr11	43384940	43386049	chr11:43384940-43386049		1.71799	1.41872e-14
chr3	151870422	151871166	chr3:151870422-151871166		2.24781	1.42812e-14
chr14	60990119	60990560	chr14:60990119-60990560		2.07717	1.43164e-14
chr4	8944802	8945621	chr4:8944802-8945621		1.74775	1.44731e-14
chr6	121057186	121057886	chr6:121057186-121057886		2.17865	1.48246e-14
chr19	23329293	23329988	chr19:23329293-23329988		-2.09585	1.50977e-14
chr1	161983365	161983954	chr1:161983365-161983954	4930558K02Rik	1.97454	2.5676e-14
chr10	60794279	60794962	chr10:60794279-60794962		2.21393	2.64208e-14
chr8	110676498	110677229	chr8:110676498-110677229		2.00676	2.97318e-14
chr8	91927354	91928133	chr8:91927354-91928133		1.91794	3.28506e-14
chr5	33218092	33219144	chr5:33218092-33219144	Spon2	1.84417	3.39531e-14
chr2	4507896	4508898	chr2:4507896-4508898		1.70164	3.60614e-14
chr14	60836553	60837473	chr14:60836553-60837473		2.12159	3.71909e-14
chr6	35351909	35354064	chr6:35351909-35354064		1.8192	4.45546e-14
chr15	66964870	66965268	chr15:66964870-66965268		1.89487	4.74971e-14
chr19	45118235	45119117	chr19:45118235-45119117		-1.85165	6.08693e-14
chr3	147343179	147343755	chr3:147343179-147343755		2.89423	6.08693e-14
chr8	14996646	14997089	chr8:14996646-14997089		2.25802	6.32899e-14
chr11	46564376	46565150	chr11:46564376-46565150	BC053393	1.98536	8.20074e-14
chr3	84645253	84645914	chr3:84645253-84645914		1.90481	8.27989e-14
chr7	129975390	129976673	chr7:129975390-129976673		1.87351	8.55827e-14
chr6	94659925	94660473	chr6:94659925-94660473		1.94825	9.4688e-14
chr2	181825110	181826166	chr2:181825110-181826166		-1.7823	9.58247e-14
chr6	56616371	56617581	chr6:56616371-56617581		1.57676	1.1644e-13
chr4	34991059	34991651	chr4:34991059-34991651		1.93303	1.17286e-13
chr3	157763564	157764334	chr3:157763564-157764334		2.22296	1.20928e-13
chr1	182049673	182050863	chr1:182049673-182050863		1.86058	1.24562e-13
chr7	130108269	130109062	chr7:130108269-130109062		2.07212	1.63103e-13
chr4	119852267	119852985	chr4:119852267-119852985		1.88142	1.76324e-13
chr13	56353028	56353837	chr13:56353028-56353837	Gm10782	1.99727	1.80254e-13
chr14	87327757	87328799	chr14:87327757-87328799		-2.02489	1.82485e-13
chr10	120745058	120746107	chr10:120745058-120746107		1.63974	1.88893e-13
chr15	86173536	86174229	chr15:86173536-86174229		1.72493	2.17001e-13
chr2	51354965	51355733	chr2:51354965-51355733		1.87861	3.05565e-13
chr3	25049037	25049998	chr3:25049037-25049998		2.42678	3.09222e-13
chr14	23931427	23932288	chr14:23931427-23932288		1.99747	3.35139e-13
chr16	43409982	43410586	chr16:43409982-43410586		2.24579	3.54489e-13
chr6	91573350	91574081	chr6:91573350-91574081		1.65303	3.62339e-13
chr15	20642824	20643673	chr15:20642824-20643673		-2.17222	3.71587e-13
chr9	92666143	92667244	chr9:92666143-92667244		2.20104	3.76441e-13
chr17	73185381	73186616	chr17:73185381-73186616		1.74308	3.95362e-13
chr14	78297023	78297991	chr14:78297023-78297991		1.59015	3.95362e-13
chr10	88231302	88233030	chr10:88231302-88233030		1.95664	4.13353e-13
chr6	100725329	100726056	chr6:100725329-100726056		1.58022	4.13353e-13
chr7	130000629	130002292	chr7:130000629-130002292		1.66529	4.1806e-13
chr8	25323877	25325000	chr8:25323877-25325000		1.97068	4.50561e-13
chr12	71986835	71987731	chr12:71986835-71987731		-2.06071	4.62583e-13
chr3	132776420	132777544	chr3:132776420-132777544		2.18263	4.67654e-13
chr7	96229705	96230642	chr7:96229705-96230642		1.7988	4.74892e-13
chr9	25527008	25528078	chr9:25527008-25528078		1.7527	4.86931e-13
chr8	25367869	25369082	chr8:25367869-25369082		2.08659	5.0394e-13
chr9	32434298	32435091	chr9:32434298-32435091		1.95489	5.0394e-13
chr10	19598035	19598503	chr10:19598035-19598503		2.0728	5.14455e-13
chr3	38131249	38132146	chr3:38131249-38132146		2.0027	5.24592e-13
chr5	92682962	92683810	chr5:92682962-92683810	Ccdc158/Shroom3	1.97567	5.43304e-13
chr3	147266294	147267133	chr3:147266294-147267133		2.09388	6.24472e-13
chr9	67270137	67271281	chr9:67270137-67271281		1.68635	6.24472e-13
chr19	48667713	48668156	chr19:48667713-48668156		-2.27431	6.30553e-13
chr2	5293931	5294955	chr2:5293931-5294955		1.70832	6.4559e-13
chr4	41481531	41482335	chr4:41481531-41482335		1.82393	7.21812e-13
chr16	4633566	4634098	chr16:4633566-4634098	Vasn/Pam16	-1.92605	7.21812e-13
chr1	71895858	71896847	chr1:71895858-71896847		1.77373	7.24219e-13
chr8	115462155	115463133	chr8:115462155-115463133		1.79929	7.26806e-13
chr11	67390440	67391548	chr11:67390440-67391548		1.51484	8.75737e-13
chr11	79805991	79806592	chr11:79805991-79806592		1.80715	8.93195e-13
chr3	101299578	101300948	chr3:101299578-101300948		1.61563	9.28211e-13
chr14	62496266	62497095	chr14:62496266-62497095		-1.77473	9.5141e-13
chr9	80173561	80173982	chr9:80173561-80173982		1.99748	9.81474e-13
chr1	189429485	189430194	chr1:189429485-189430194		1.76792	1.04332e-12
chr9	120690901	120692026	chr9:120690901-120692026		1.62884	1.07102e-12
chr8	22454148	22454903	chr8:22454148-22454903		2.36079	1.08266e-12
chr4	105569430	105570196	chr4:105569430-105570196		-2.13887	1.36153e-12
chr17	64685014	64685902	chr17:64685014-64685902		1.99622	1.37401e-12
chr8	61404258	61405030	chr8:61404258-61405030		1.95021	1.71933e-12
chr17	26882606	26883086	chr17:26882606-26883086		-1.86451	1.77655e-12
chr1	189608793	189609646	chr1:189608793-189609646		1.95751	1.81666e-12
chr6	22509389	22510246	chr6:22509389-22510246		2.00195	1.82061e-12
chr17	56099880	56101791	chr17:56099880-56101791		-1.71724	1.82061e-12
chr7	114700539	114701275	chr7:114700539-114701275		-1.99484	1.82061e-12
chr6	148384247	148384908	chr6:148384247-148384908		1.86758	1.9374e-12
chr11	99134954	99135497	chr11:99134954-99135497		1.91333	2.02718e-12
chr4	149951274	149951564	chr4:149951274-149951564		2.29885	2.10417e-12
chr6	108095393	108096070	chr6:108095393-108096070		1.79995	2.10417e-12
chr6	136894544	136895508	chr6:136894544-136895508		1.74954	2.12125e-12
chr6	100707633	100708203	chr6:100707633-100708203		1.90926	2.18693e-12
chr13	109725820	109726488	chr13:109725820-109726488		1.85975	2.31445e-12
chr4	34993245	34993960	chr4:34993245-34993960		2.12548	2.31928e-12
chr12	8365074	8366156	chr12:8365074-8366156		1.61283	2.6424e-12
chr17	69431279	69431856	chr17:69431279-69431856	A330050F15Rik	-2.61657	2.78536e-12
chr4	57866863	57867766	chr4:57866863-57867766		1.5616	2.93561e-12
chr6	148283206	148284311	chr6:148283206-148284311		1.83684	3.1379e-12
chr14	78329821	78331273	chr14:78329821-78331273		1.50221	3.15003e-12
chr17	80887895	80888167	chr17:80887895-80888167	C230072F16Rik	2.67636	3.2347e-12
chr3	40509070	40509944	chr3:40509070-40509944		1.90277	3.35478e-12
chrX	99292663	99293207	chrX:99292663-99293207		2.52913	3.46263e-12
chr10	60792697	60793238	chr10:60792697-60793238		1.85328	3.81783e-12
chr8	117290277	117291521	chr8:117290277-117291521		1.87473	3.95251e-12
chr15	54089629	54090311	chr15:54089629-54090311		2.23176	4.08009e-12
chr18	52805709	52806648	chr18:52805709-52806648		1.84669	4.19296e-12
chr10	110931392	110932235	chr10:110931392-110932235		1.71199	4.21347e-12
chr12	110020575	110021511	chr12:110020575-110021511		1.68128	4.38496e-12
chr1	56359580	56359952	chr1:56359580-56359952		2.38058	4.40799e-12
chr9	49872980	49874039	chr9:49872980-49874039		2.00123	4.40799e-12
chr1	189726185	189726659	chr1:189726185-189726659	Ptpn14	1.75403	4.48474e-12
chr1	112772934	112773530	chr1:112772934-112773530		-2.36702	4.69238e-12
chr3	147183458	147184359	chr3:147183458-147184359		1.78374	4.78593e-12
chr9	49536141	49536928	chr9:49536141-49536928		1.79146	4.94173e-12
chr14	122932743	122933322	chr14:122932743-122933322		1.97873	5.01031e-12
chr11	85759658	85761173	chr11:85759658-85761173	Mir5110	1.69757	5.09268e-12
chr1	189817143	189818515	chr1:189817143-189818515		1.73256	5.11302e-12
chr18	80094494	80095622	chr18:80094494-80095622		1.77732	5.13548e-12
chr12	104964902	104965697	chr12:104964902-104965697		1.66165	5.44176e-12
chr17	44309805	44310799	chr17:44309805-44310799		1.71867	5.54207e-12
chr12	101793099	101794845	chr12:101793099-101794845		1.47231	6.19545e-12
chr1	189809637	189810598	chr1:189809637-189810598		1.87397	6.29428e-12
chr17	44505543	44506110	chr17:44505543-44506110		2.3233	6.43023e-12
chr10	120646753	120647520	chr10:120646753-120647520		1.818	6.95937e-12
chr8	115751106	115752030	chr8:115751106-115752030		1.69162	7.13443e-12
chr3	27497450	27498063	chr3:27497450-27498063		1.77976	8.08705e-12
chr18	39030787	39031370	chr18:39030787-39031370		1.81478	8.29145e-12
chr1	158836807	158837534	chr1:158836807-158837534		1.65683	1.10449e-11
chr14	106066537	106067181	chr14:106066537-106067181		2.40914	1.1253e-11
chr12	101803037	101804427	chr12:101803037-101804427		1.6973	1.15316e-11
chr19	3643464	3644239	chr19:3643464-3644239		1.85084	1.20519e-11
chr9	92560458	92562162	chr9:92560458-92562162		1.52016	1.20519e-11
chr18	70548451	70549124	chr18:70548451-70549124		1.93843	1.23224e-11
chr8	77309957	77310935	chr8:77309957-77310935		1.58552	1.2445e-11
chr18	75478452	75479594	chr18:75478452-75479594		1.63442	1.27949e-11
chr8	10928377	10929179	chr8:10928377-10929179	3930402G23Rik	1.78088	1.28454e-11
chr13	59853393	59854048	chr13:59853393-59854048		1.47291	1.28454e-11
chr12	70783817	70784695	chr12:70783817-70784695		1.78997	1.28454e-11
chr8	54089310	54090364	chr8:54089310-54090364		1.95272	1.38107e-11
chr7	108942911	108943428	chr7:108942911-108943428		1.81884	1.42242e-11
chr16	45331267	45331783	chr16:45331267-45331783		1.84172	1.50068e-11
chr12	35977228	35977996	chr12:35977228-35977996		2.00892	1.52093e-11
chr5	52539428	52540534	chr5:52539428-52540534		1.78565	1.58194e-11
chr5	66848120	66849556	chr5:66848120-66849556		1.57103	1.71422e-11
chr2	62573493	62574640	chr2:62573493-62574640	Fap	1.72526	1.83652e-11
chr15	41944204	41944807	chr15:41944204-41944807		2.26086	1.8604e-11
chr10	78409148	78409766	chr10:78409148-78409766	Mir6907	-1.78397	1.89895e-11
chr14	77617111	77618411	chr14:77617111-77618411		1.9285	1.90871e-11
chr9	53409083	53409700	chr9:53409083-53409700	Mir130c	-1.8325	1.90871e-11
chr4	43884215	43884975	chr4:43884215-43884975		1.67622	1.90871e-11
chr12	99341724	99342828	chr12:99341724-99342828		1.70335	2.01788e-11
chr1	55205822	55206492	chr1:55205822-55206492		1.70714	2.10685e-11
chr18	82812362	82813357	chr18:82812362-82813357		1.47121	2.23297e-11
chr19	12415675	12416265	chr19:12415675-12416265	Olfr1441	2.12454	2.23383e-11
chr11	4276137	4276947	chr11:4276137-4276947		1.99326	2.23383e-11
chr5	74904848	74905696	chr5:74904848-74905696		1.74442	2.31569e-11
chr7	30009807	30011037	chr7:30009807-30011037		1.74043	2.39262e-11
chr1	54906408	54906985	chr1:54906408-54906985		2.01338	2.50679e-11
chr10	19939261	19939849	chr10:19939261-19939849		1.84032	3.00604e-11
chr10	75286313	75287185	chr10:75286313-75287185		-2.01716	3.09895e-11
chr17	87057560	87058516	chr17:87057560-87058516		1.55968	3.23513e-11
chr14	41146826	41147475	chr14:41146826-41147475	Mbl1	1.72008	3.44468e-11
chr4	76460802	76461937	chr4:76460802-76461937		2.11269	3.50303e-11
chr9	13688475	13689362	chr9:13688475-13689362		2.17473	3.51032e-11
chr13	101662832	101663599	chr13:101662832-101663599		-1.78104	3.59491e-11
chr15	10729520	10730155	chr15:10729520-10730155		1.64349	3.59668e-11
chr13	93996267	93997277	chr13:93996267-93997277		1.57757	3.71619e-11
chr18	52912448	52913249	chr18:52912448-52913249	Mir467f	1.63698	3.84294e-11
chr1	131200245	131201283	chr1:131200245-131201283		1.71078	4.01021e-11
chr19	53106950	53107868	chr19:53106950-53107868		1.54993	4.14002e-11
chr5	102929437	102930474	chr5:102929437-102930474		1.87326	4.49608e-11
chr11	26489704	26490545	chr11:26489704-26490545		1.60388	4.49608e-11
chr13	28416258	28416514	chr13:28416258-28416514		2.26823	4.49608e-11
chr13	52153084	52153995	chr13:52153084-52153995		1.57992	4.67702e-11
chr15	31318533	31319414	chr15:31318533-31319414		1.65405	4.74303e-11
chr2	134480923	134482125	chr2:134480923-134482125		1.49787	4.85956e-11
chr1	180625834	180626689	chr1:180625834-180626689		-1.59317	4.99197e-11
chr3	117459460	117460318	chr3:117459460-117460318		1.52956	5.05564e-11
chr3	38466959	38467959	chr3:38466959-38467959		1.54324	5.09011e-11
chr3	144289422	144289942	chr3:144289422-144289942		2.14076	5.11674e-11
chr1	50025477	50026232	chr1:50025477-50026232		1.76471	5.17342e-11
chr10	95200021	95200932	chr10:95200021-95200932		1.67646	5.17566e-11
chr2	124120344	124121047	chr2:124120344-124121047		-1.88632	5.22911e-11
chr14	74877095	74878094	chr14:74877095-74878094		1.42778	5.40227e-11
chr11	18596841	18597550	chr11:18596841-18597550		-1.61193	5.48408e-11
chr5	148559611	148560166	chr5:148559611-148560166	Ubl3	1.97774	5.48408e-11
chr18	57213083	57214683	chr18:57213083-57214683		1.47324	5.69431e-11
chr13	55312771	55314038	chr13:55312771-55314038	Prelid1	-1.62802	6.26597e-11
chr11	68290575	68291207	chr11:68290575-68291207		1.63915	6.52536e-11
chr2	122261745	122262460	chr2:122261745-122262460		-1.63174	6.6164e-11
chr15	59626201	59626661	chr15:59626201-59626661		2.17107	6.78356e-11
chr1	135747945	135748612	chr1:135747945-135748612		1.88861	6.95664e-11
chr3	101779287	101780598	chr3:101779287-101780598		1.51082	6.95664e-11
chr15	54919611	54920438	chr15:54919611-54920438	Enpp2	1.50152	7.04375e-11
chr18	52935133	52936009	chr18:52935133-52936009		1.52741	7.33158e-11
chr7	80554054	80555151	chr7:80554054-80555151		1.76444	7.46192e-11
chr2	45611630	45612571	chr2:45611630-45612571		1.61382	7.46192e-11
chr9	50188508	50188964	chr9:50188508-50188964		2.10387	7.46192e-11
chr17	67159386	67160099	chr17:67159386-67160099		1.8742	7.46727e-11
chr8	108797910	108798437	chr8:108797910-108798437		1.55396	7.4863e-11
chr11	19640663	19641916	chr11:19640663-19641916		1.54627	7.57372e-11
chr8	110710790	110711929	chr8:110710790-110711929	Mtss1l	1.58711	7.79711e-11
chr15	27904302	27905704	chr15:27904302-27905704		1.56011	7.99393e-11
chr4	59089152	59089972	chr4:59089152-59089972		-1.76611	8.58242e-11
chr7	31055133	31056075	chr7:31055133-31056075	Fxyd1/Fxyd7/Lgi4	1.46973	9.25079e-11
chr1	168011971	168012815	chr1:168011971-168012815		1.73715	9.55928e-11
chr11	102883273	102883688	chr11:102883273-102883688	Fam187a/Eftud2	-2.09686	9.71759e-11
chr7	31031775	31032517	chr7:31031775-31032517		1.76131	9.73922e-11
chr14	79299838	79300234	chr14:79299838-79300234		1.6583	1.00387e-10
chr1	53894351	53895885	chr1:53894351-53895885		1.48282	1.01822e-10
chr11	94934371	94934917	chr11:94934371-94934917	Col1a1	1.84924	1.06373e-10
chr3	121601998	121602603	chr3:121601998-121602603		1.8559	1.07567e-10
chr13	64685131	64685925	chr13:64685131-64685925		-1.83418	1.16942e-10
chr3	24070491	24071534	chr3:24070491-24071534		1.84113	1.19305e-10
chr9	114604290	114604990	chr9:114604290-114604990		1.91455	1.22626e-10
chr1	168168802	168169934	chr1:168168802-168169934		1.47369	1.22626e-10
chr17	12143944	12144765	chr17:12143944-12144765		1.65345	1.236e-10
chr8	13630529	13631188	chr8:13630529-13631188		1.68517	1.32222e-10
chr10	67755772	67756845	chr10:67755772-67756845		1.47206	1.33485e-10
chr18	53235935	53236492	chr18:53235935-53236492	Snx24	-1.64067	1.33568e-10
chr3	127740243	127740757	chr3:127740243-127740757		1.93698	1.39998e-10
chr3	142527994	142528553	chr3:142527994-142528553	Gbp7	1.6115	1.40648e-10
chr11	43351166	43351695	chr11:43351166-43351695		1.72458	1.52905e-10
chr10	66878926	66879702	chr10:66878926-66879702		1.62127	1.56135e-10
chr11	54486728	54487255	chr11:54486728-54487255		-2.40947	1.5632e-10
chr6	15625981	15626502	chr6:15625981-15626502		2.11447	1.5632e-10
chr2	170220453	170221302	chr2:170220453-170221302		1.6699	1.62103e-10
chr13	73875666	73876451	chr13:73875666-73876451		1.7117	1.63952e-10
chr6	66401384	66402274	chr6:66401384-66402274		2.09566	1.65321e-10
chr3	126719411	126720289	chr3:126719411-126720289		1.96941	1.69108e-10
chr9	32466786	32467360	chr9:32466786-32467360		1.71073	1.7253e-10
chr11	32580404	32581267	chr11:32580404-32581267		1.37054	1.87616e-10
chr15	61209983	61210502	chr15:61209983-61210502		-2.30398	1.88636e-10
chr10	108291523	108292502	chr10:108291523-108292502		1.5134	1.90016e-10
chr7	84293252	84294002	chr7:84293252-84294002		1.68118	1.9007e-10
chr7	111877443	111878131	chr7:111877443-111878131		-1.84049	1.92764e-10
chr9	84295841	84296845	chr9:84295841-84296845		1.60783	1.97442e-10
chr11	8653223	8654476	chr11:8653223-8654476		1.34634	2.07354e-10
chr2	144101414	144102272	chr2:144101414-144102272		2.07877	2.15118e-10
chr12	73465996	73466295	chr12:73465996-73466295		1.99258	2.15767e-10
chr9	63090988	63092429	chr9:63090988-63092429		1.60469	2.15767e-10
chr4	89471618	89472194	chr4:89471618-89472194		-1.70383	2.21955e-10
chr5	105292999	105294359	chr5:105292999-105294359	Gbp6	1.53957	2.21982e-10
chr16	85827974	85828705	chr16:85827974-85828705		1.82228	2.26864e-10
chr3	37747710	37748916	chr3:37747710-37748916		1.65403	2.33848e-10
chr11	67357684	67358687	chr11:67357684-67358687		1.61865	2.38872e-10
chrX	136022531	136023079	chrX:136022531-136023079		-2.24498	2.41587e-10
chr2	125544940	125545494	chr2:125544940-125545494		-1.90492	2.43159e-10
chr3	87149227	87149741	chr3:87149227-87149741		1.65163	2.74088e-10
chr15	57761176	57761760	chr15:57761176-57761760		1.47862	2.84111e-10
chr17	12793808	12794748	chr17:12793808-12794748		1.5099	2.8815e-10
chr7	84531002	84531516	chr7:84531002-84531516		-2.00958	2.95199e-10
chr4	4509095	4509779	chr4:4509095-4509779		1.51999	3.08547e-10
chr11	110095028	110096271	chr11:110095028-110096271	Abca8a	1.57013	3.09251e-10
chr1	150003744	150004428	chr1:150003744-150004428		1.83504	3.10288e-10
chr1	189747793	189748974	chr1:189747793-189748974		1.45519	3.10288e-10
chr5	149700071	149701341	chr5:149700071-149701341		1.56646	3.1224e-10
chr18	34864968	34865866	chr18:34864968-34865866		1.51955	3.1224e-10
chr2	156247612	156248133	chr2:156247612-156248133		-1.75965	3.17661e-10
chr13	107607233	107608207	chr13:107607233-107608207		1.54327	3.29755e-10
chr11	87426358	87427250	chr11:87426358-87427250	Tex14	1.60546	3.34704e-10
chr3	132877077	132877853	chr3:132877077-132877853		1.69757	3.36712e-10
chr19	10072971	10073995	chr19:10072971-10073995		1.62075	3.42142e-10
chr11	118011429	118011909	chr11:118011429-118011909		-1.67637	3.48185e-10
chr2	83783777	83784528	chr2:83783777-83784528		-1.51552	3.48731e-10
chr8	127831422	127832063	chr8:127831422-127832063		1.84614	3.70462e-10
chr14	60806523	60807417	chr14:60806523-60807417		2.04826	3.73132e-10
chr6	100731931	100732995	chr6:100731931-100732995		1.45219	3.75225e-10
chr10	60197173	60197970	chr10:60197173-60197970		1.58376	4.01388e-10
chr11	112480184	112480823	chr11:112480184-112480823		1.66872	4.06663e-10
chr10	122912140	122913508	chr10:122912140-122913508		1.47536	4.1877e-10
chr7	114710189	114710782	chr7:114710189-114710782	Calcb	-1.83733	4.24695e-10
chr1	87554254	87554798	chr1:87554254-87554798		1.9039	4.34609e-10
chr7	92939068	92939896	chr7:92939068-92939896		1.63602	4.41223e-10
chr8	126609552	126610185	chr8:126609552-126610185		1.88373	4.43948e-10
chr18	57176547	57177343	chr18:57176547-57177343		1.61643	4.6493e-10
chr4	116815265	116815775	chr4:116815265-116815775	Toe1	-1.78414	4.80463e-10
chr13	63660527	63661373	chr13:63660527-63661373		1.82123	4.95931e-10
chr4	63064607	63065463	chr4:63064607-63065463		1.67543	5.16955e-10
chr5	123095625	123096146	chr5:123095625-123096146		1.68213	5.5722e-10
chr4	128652509	128653217	chr4:128652509-128653217	Phc2	-1.63577	5.58803e-10
chr9	67299025	67299697	chr9:67299025-67299697		1.76585	5.63036e-10
chr1	60717982	60718931	chr1:60717982-60718931		1.50261	5.74765e-10
chr14	46234818	46235401	chr14:46234818-46235401		1.5341	5.82299e-10
chr1	92782528	92783682	chr1:92782528-92783682		1.47455	6.02922e-10
chr19	53852355	53853207	chr19:53852355-53853207		1.4856	6.02922e-10
chr7	66702368	66703368	chr7:66702368-66703368		1.48239	6.31203e-10
chr6	17741661	17742769	chr6:17741661-17742769	St7	1.42877	6.36285e-10
chr16	31606221	31606793	chr16:31606221-31606793		1.84194	6.61044e-10
chr5	96911488	96912422	chr5:96911488-96912422	Gm8013	1.45046	6.63059e-10
chr2	126339068	126340140	chr2:126339068-126340140		1.37386	6.69082e-10
chr1	171231524	171232614	chr1:171231524-171232614	Tomm40l	1.44322	6.97179e-10
chr2	170336123	170336846	chr2:170336123-170336846		1.38067	7.03352e-10
chr10	95813242	95813898	chr10:95813242-95813898		-1.82495	7.60925e-10
chr2	101598350	101599141	chr2:101598350-101599141		1.80772	7.60925e-10
chr16	60197927	60198408	chr16:60197927-60198408		-2.18598	7.64238e-10
chr15	67146363	67147136	chr15:67146363-67147136		1.50035	8.13442e-10
chr1	67045020	67045659	chr1:67045020-67045659	Lancl1	-1.85756	8.25966e-10
chr16	46361405	46362715	chr16:46361405-46362715		1.37903	8.53566e-10
chr13	71616070	71617030	chr13:71616070-71617030		1.53628	8.57304e-10
chr4	75992998	75993836	chr4:75992998-75993836		1.84979	8.61013e-10
chr16	74467191	74468073	chr16:74467191-74468073		1.77755	8.66252e-10
chr18	43376219	43376986	chr18:43376219-43376986	Dpysl3	1.4466	8.66252e-10
chrX	133629364	133630163	chrX:133629364-133630163		1.64406	8.7388e-10
chr1	132208018	132208453	chr1:132208018-132208453		-1.64398	8.90536e-10
chr9	90265789	90266142	chr9:90265789-90266142		2.30302	8.90536e-10
chr6	5491604	5491882	chr6:5491604-5491882		1.82102	9.0686e-10
chr8	105164214	105165031	chr8:105164214-105165031	Cbfb	1.75898	9.35236e-10
chr19	53278367	53279407	chr19:53278367-53279407		1.63002	9.35775e-10
chr10	77242687	77244169	chr10:77242687-77244169		1.44365	9.43223e-10
chr5	148830974	148831959	chr5:148830974-148831959		1.34307	9.45335e-10
chr8	36930626	36931546	chr8:36930626-36931546		1.87068	1.03562e-09
chr12	76979378	76979991	chr12:76979378-76979991		-1.75701	1.14512e-09
chr7	49004421	49004964	chr7:49004421-49004964		2.01193	1.17798e-09
chr8	15072368	15073318	chr8:15072368-15073318		1.46462	1.18821e-09
chr3	130838653	130839649	chr3:130838653-130839649		1.66778	1.18955e-09
chr2	52997694	52998388	chr2:52997694-52998388		1.59826	1.20008e-09
chr14	72854028	72854706	chr14:72854028-72854706		-1.67254	1.21128e-09
chr6	119418520	119419369	chr6:119418520-119419369	Adipor2	1.48189	1.23419e-09
chr15	10506027	10506667	chr15:10506027-10506667		1.67302	1.23732e-09
chr11	79493260	79493839	chr11:79493260-79493839	AU040972	-1.87856	1.24035e-09
chr18	38992291	38993777	chr18:38992291-38993777	Arhgap26	1.49925	1.24035e-09
chr11	47377187	47378250	chr11:47377187-47378250		1.2939	1.27119e-09
chr3	101280657	101281805	chr3:101280657-101281805		1.28042	1.27968e-09
chr15	32338939	32339971	chr15:32338939-32339971		1.52568	1.28782e-09
chr4	14621714	14622666	chr4:14621714-14622666	Slc26a7	1.75577	1.35189e-09
chr8	10910220	10911716	chr8:10910220-10911716		1.63075	1.37074e-09
chr14	11774468	11775831	chr14:11774468-11775831		1.34102	1.3944e-09
chr5	140379020	140379698	chr5:140379020-140379698		1.73	1.40238e-09
chr6	34722350	34722970	chr6:34722350-34722970		1.83849	1.48465e-09
chr11	32840182	32840799	chr11:32840182-32840799		1.80057	1.48465e-09
chr16	33895702	33896113	chr16:33895702-33896113		1.59888	1.48748e-09
chr7	5540684	5541433	chr7:5540684-5541433		-1.6454	1.49141e-09
chr4	135171299	135171980	chr4:135171299-135171980		-1.53006	1.60622e-09
chr14	102805968	102807016	chr14:102805968-102807016		1.35837	1.60954e-09
chr6	97820415	97821286	chr6:97820415-97821286		1.53668	1.61629e-09
chr7	130015766	130016921	chr7:130015766-130016921		1.37774	1.68228e-09
chr10	121432043	121433096	chr10:121432043-121433096		1.32073	1.75527e-09
chr16	50023730	50024539	chr16:50023730-50024539		-1.88047	1.76218e-09
chr4	136146004	136147092	chr4:136146004-136147092		-1.57483	1.80184e-09
chr14	50893003	50893477	chr14:50893003-50893477	Klhl33	1.61455	1.80484e-09
chr17	53655796	53656219	chr17:53655796-53656219		1.83884	1.83242e-09
chr1	172512882	172514248	chr1:172512882-172514248	Cfap45	1.41459	1.85516e-09
chr12	99258372	99258652	chr12:99258372-99258652		2.49837	1.92775e-09
chr1	174756587	174757128	chr1:174756587-174757128		1.88095	2.01044e-09
chr6	35378711	35379472	chr6:35378711-35379472		1.48973	2.07359e-09
chr6	87328244	87328697	chr6:87328244-87328697		1.62134	2.08416e-09
chr15	75192941	75193322	chr15:75192941-75193322		-2.10247	2.18097e-09
chr17	28253240	28253588	chr17:28253240-28253588		1.797	2.24787e-09
chr1	137751356	137752090	chr1:137751356-137752090		1.56608	2.29989e-09
chr2	62645552	62646726	chr2:62645552-62646726	Ifih1	1.32872	2.29989e-09
chr13	37214642	37215457	chr13:37214642-37215457		1.43433	2.33694e-09
chr13	117211125	117211912	chr13:117211125-117211912	Emb	1.63548	2.33694e-09
chr11	35725409	35725863	chr11:35725409-35725863		2.04495	2.33694e-09
chr5	112396165	112396806	chr5:112396165-112396806	Asphd2	1.88011	2.40645e-09
chr6	149039973	149041190	chr6:149039973-149041190		1.574	2.42802e-09
chr8	42871672	42872329	chr8:42871672-42872329		1.62398	2.46e-09
chr7	42642297	42643428	chr7:42642297-42643428	9830147E19Rik	1.4641	2.48695e-09
chr6	6112667	6113961	chr6:6112667-6113961		1.35188	2.51232e-09
chr13	37249622	37250483	chr13:37249622-37250483		1.72715	2.5276e-09
chr18	13929722	13930435	chr18:13929722-13930435		1.64967	2.55374e-09
chr12	9253262	9254726	chr12:9253262-9254726		-1.5351	2.55374e-09
chr18	44461581	44462323	chr18:44461581-44462323		1.52356	2.56834e-09
chr17	45047986	45048975	chr17:45047986-45048975		1.9457	2.74151e-09
chr7	19109538	19109964	chr7:19109538-19109964	Fbxo46	-2.30489	2.76384e-09
chr8	87803940	87805105	chr8:87803940-87805105		1.46285	2.77538e-09
chr12	31381563	31382812	chr12:31381563-31382812		-1.77245	2.77538e-09
chrX	68043767	68044422	chrX:68043767-68044422		2.01497	2.81605e-09
chr4	129218492	129219214	chr4:129218492-129219214		1.79637	2.85588e-09
chr1	39731469	39731954	chr1:39731469-39731954		1.57425	2.88257e-09
chr15	51709876	51710848	chr15:51709876-51710848		1.32218	3.07608e-09
chr6	113679892	113680521	chr6:113679892-113680521		1.80853	3.09313e-09
chr2	70331750	70332236	chr2:70331750-70332236		1.98904	3.20587e-09
chr17	32251889	32252471	chr17:32251889-32252471		-1.51747	3.26832e-09
chr5	107116744	107117420	chr5:107116744-107117420		1.41756	3.26832e-09
chr1	184260820	184261644	chr1:184260820-184261644		1.58117	3.27394e-09
chr14	61137285	61137865	chr14:61137285-61137865	Sacs	-1.56934	3.30071e-09
chr8	76900547	76901109	chr8:76900547-76901109	Gm10649/Nr3c2	1.44201	3.36101e-09
chr16	70334315	70335216	chr16:70334315-70335216		1.39339	3.37096e-09
chr13	3680900	3681307	chr13:3680900-3681307		1.8132	3.50033e-09
chrX	99319187	99320137	chrX:99319187-99320137		1.68071	3.57916e-09
chr8	11465303	11466425	chr8:11465303-11466425		1.40223	3.63259e-09
chr14	48130753	48132111	chr14:48130753-48132111		1.26211	3.63259e-09
chr10	97516452	97517008	chr10:97516452-97517008		1.82244	3.64766e-09
chr11	109873477	109874603	chr11:109873477-109874603		1.51054	3.64766e-09
chr7	113961638	113962531	chr7:113961638-113962531		1.59612	4.0647e-09
chr18	57096667	57097223	chr18:57096667-57097223		-1.98536	4.08885e-09
chr12	26377447	26377852	chr12:26377447-26377852		1.62138	4.13299e-09
chr16	8620100	8621245	chr16:8620100-8621245		1.26947	4.1411e-09
chr3	37820928	37821530	chr3:37820928-37821530		2.08204	4.16821e-09
chr13	107976525	107977792	chr13:107976525-107977792		1.65137	4.25147e-09
chr3	52045948	52047464	chr3:52045948-52047464		1.29342	4.25147e-09
chr12	116103709	116104182	chr12:116103709-116104182		-2.03574	4.28386e-09
chr17	44431288	44433278	chr17:44431288-44433278		1.28023	4.30743e-09
chr15	75609069	75609609	chr15:75609069-75609609	Zfp41	-1.92306	4.31266e-09
chr9	96701860	96702392	chr9:96701860-96702392		1.50742	4.44025e-09
chr1	191737863	191738494	chr1:191737863-191738494		1.53632	4.53909e-09
chr8	103582664	103583600	chr8:103582664-103583600		1.52693	4.68574e-09
chr6	146468052	146468430	chr6:146468052-146468430		2.15436	4.72373e-09
chr4	40156705	40158245	chr4:40156705-40158245		1.34414	4.76929e-09
chr15	27517971	27518466	chr15:27517971-27518466		1.85924	4.83108e-09
chr8	114554848	114556112	chr8:114554848-114556112		1.46642	4.93819e-09
chrX	71304731	71305034	chrX:71304731-71305034		2.94627	4.99391e-09
chr1	161976225	161977786	chr1:161976225-161977786	4930558K02Rik	1.28064	5.04713e-09
chr6	146341267	146342015	chr6:146341267-146342015		1.7229	5.1821e-09
chr11	50486458	50487501	chr11:50486458-50487501		1.42668	5.39477e-09
chr9	8970057	8970679	chr9:8970057-8970679		1.829	5.39477e-09
chr5	24056746	24057427	chr5:24056746-24057427		-1.84492	5.39477e-09
chr2	73049056	73049616	chr2:73049056-73049616		1.59406	5.41777e-09
chr14	78458685	78459660	chr14:78458685-78459660		1.56577	5.57601e-09
chr14	123660069	123660400	chr14:123660069-123660400	Itgbl1	1.96616	5.61509e-09
chr10	22166836	22167570	chr10:22166836-22167570	Raet1b/Raet1c/Raet1e	-1.42777	5.61509e-09
chr15	36400425	36401394	chr15:36400425-36401394		1.40552	5.75786e-09
chr2	164449010	164450210	chr2:164449010-164450210	Sdc4	1.34985	5.76381e-09
chr12	73535988	73536563	chr12:73535988-73536563		1.61898	5.77439e-09
chr6	65606853	65607342	chr6:65606853-65607342		-1.80975	5.77439e-09
chr3	147297698	147298565	chr3:147297698-147298565		2.01057	5.82651e-09
chr2	60907801	60908415	chr2:60907801-60908415		1.79278	5.83771e-09
chr17	43077078	43077653	chr17:43077078-43077653		1.64125	5.87121e-09
chr8	25329570	25330313	chr8:25329570-25330313		1.58572	5.93137e-09
chr1	153317397	153318283	chr1:153317397-153318283		1.56139	5.97709e-09
chr17	67629115	67629562	chr17:67629115-67629562		1.73282	6.21371e-09
chr4	101892206	101892950	chr4:101892206-101892950		1.61547	6.3683e-09
chr6	121017387	121018408	chr6:121017387-121018408		1.49712	6.42626e-09
chr10	34150291	34151205	chr10:34150291-34151205		1.60343	6.42626e-09
chr16	18635694	18635987	chr16:18635694-18635987	Sept5	-2.0972	6.56795e-09
chr13	94115523	94117294	chr13:94115523-94117294		1.38875	6.62265e-09
chr7	67754427	67754999	chr7:67754427-67754999		1.45131	6.626e-09
chr18	6944023	6945118	chr18:6944023-6945118		1.32803	6.626e-09
chr12	85468717	85468962	chr12:85468717-85468962	Fos	2.1501	6.66421e-09
chr2	62574834	62575418	chr2:62574834-62575418	Fap	1.89045	6.66421e-09
chr4	101656099	101656779	chr4:101656099-101656779		1.50975	6.86536e-09
chr6	113210485	113211105	chr6:113210485-113211105		-1.98645	6.90732e-09
chr7	70350709	70351676	chr7:70350709-70351676		1.33083	7.13083e-09
chr19	3642465	3642896	chr19:3642465-3642896		1.60535	7.13621e-09
chr14	102615258	102615748	chr14:102615258-102615748		2.1856	7.1746e-09
chr12	99488592	99489466	chr12:99488592-99489466		1.69816	7.2364e-09
chr8	114751523	114752097	chr8:114751523-114752097		1.85081	7.35024e-09
chrX	99326181	99326533	chrX:99326181-99326533		2.13039	7.35239e-09
chr2	144223827	144224985	chr2:144223827-144224985		1.2331	7.83757e-09
chr17	75077544	75078087	chr17:75077544-75078087		2.24329	7.91835e-09
chr7	44306897	44307473	chr7:44306897-44307473	Shank1/Clec11a	1.43108	8.02096e-09
chr4	17026596	17027080	chr4:17026596-17027080		-1.90355	8.11155e-09
chr11	3671016	3671457	chr11:3671016-3671457		-1.88804	8.43355e-09
chr1	89012519	89013394	chr1:89012519-89013394	1700067G17Rik	1.70082	8.51382e-09
chr11	72481343	72482340	chr11:72481343-72482340	Spns2	1.44491	8.53551e-09
chr10	38968375	38969276	chr10:38968375-38969276		1.46551	8.60233e-09
chr12	78911595	78912484	chr12:78911595-78912484	Plek2	1.32544	8.93907e-09
chr3	86837402	86837943	chr3:86837402-86837943		-1.68491	9.04438e-09
chr6	145069008	145069776	chr6:145069008-145069776		1.95427	9.0634e-09
chr6	91645967	91646396	chr6:91645967-91646396		1.85757	9.11638e-09
chr1	33946684	33947481	chr1:33946684-33947481		1.63049	9.23576e-09
chr13	113182868	113183690	chr13:113182868-113183690	Gzmk	1.39162	9.30344e-09
chr11	52418314	52418823	chr11:52418314-52418823		-1.78665	9.49737e-09
chr1	149856732	149857270	chr1:149856732-149857270		1.45563	9.49877e-09
chr11	68049357	68050047	chr11:68049357-68050047		1.55014	9.57896e-09
chr11	80049899	80050770	chr11:80049899-80050770		-1.34287	9.58129e-09
chr2	52901465	52902285	chr2:52901465-52902285		2.01927	9.59713e-09
chr6	142432461	142432916	chr6:142432461-142432916		2.19054	9.76842e-09
chr10	100056156	100056576	chr10:100056156-100056576		2.01535	9.76842e-09
chr12	12484784	12486050	chr12:12484784-12486050		1.48823	9.77408e-09
chr15	59065776	59066636	chr15:59065776-59066636		1.50465	9.83192e-09
chr19	18606274	18607182	chr19:18606274-18607182		1.59773	9.83192e-09
chr1	167240190	167241320	chr1:167240190-167241320		1.5741	9.83643e-09
chr3	9520275	9521000	chr3:9520275-9521000		1.36425	1.00646e-08
chr12	70597942	70598956	chr12:70597942-70598956		1.29404	1.04858e-08
chr11	3311885	3312395	chr11:3311885-3312395		-1.36409	1.05072e-08
chr16	43533401	43534543	chr16:43533401-43534543		1.47658	1.05083e-08
chr18	60638167	60638684	chr18:60638167-60638684		1.36776	1.05083e-08
chr2	27636753	27637173	chr2:27636753-27637173		-2.1287	1.05528e-08
chr1	56421368	56422186	chr1:56421368-56422186		1.58184	1.0595e-08
chr6	39304229	39305102	chr6:39304229-39305102		1.46385	1.06694e-08
chr7	64891142	64891637	chr7:64891142-64891637		1.41764	1.10138e-08
chr10	75699219	75699682	chr10:75699219-75699682		-1.5532	1.10833e-08
chr13	107619139	107620100	chr13:107619139-107620100		1.25757	1.15233e-08
chr18	55695071	55696124	chr18:55695071-55696124		1.41206	1.16207e-08
chr15	60043781	60044281	chr15:60043781-60044281		2.13454	1.20101e-08
chr4	53782290	53782984	chr4:53782290-53782984		1.62999	1.20434e-08
chr10	57040338	57040938	chr10:57040338-57040938		1.8282	1.24858e-08
chr2	127121359	127122561	chr2:127121359-127122561		1.26875	1.27191e-08
chr5	143187945	143188563	chr5:143187945-143188563	Rbak	-1.78838	1.27389e-08
chr14	22620087	22620713	chr14:22620087-22620713		-1.98289	1.27616e-08
chr8	28930467	28931277	chr8:28930467-28931277		-1.59311	1.27916e-08
chr4	59844551	59845750	chr4:59844551-59845750		1.24825	1.27923e-08
chr17	34507561	34508007	chr17:34507561-34508007		-1.65643	1.28188e-08
chr18	75157550	75158114	chr18:75157550-75158114		1.53112	1.30535e-08
chr8	25294207	25294776	chr8:25294207-25294776		1.91395	1.30535e-08
chr5	20751635	20752392	chr5:20751635-20752392		1.39849	1.32791e-08
chr6	121039274	121039981	chr6:121039274-121039981		1.53657	1.35084e-08
chr5	52616365	52617618	chr5:52616365-52617618		1.54844	1.35699e-08
chr12	99785523	99785900	chr12:99785523-99785900		2.39174	1.3831e-08
chr9	67268960	67269381	chr9:67268960-67269381		2.05941	1.3831e-08
chr6	128596464	128597500	chr6:128596464-128597500		1.44178	1.3831e-08
chr14	9296117	9296513	chr14:9296117-9296513		-2.05524	1.39473e-08
chr2	166153173	166153672	chr2:166153173-166153672		1.40159	1.39882e-08
chr13	90340665	90341144	chr13:90340665-90341144		-2.20368	1.39882e-08
chr16	87624777	87625798	chr16:87624777-87625798		1.46682	1.40642e-08
chr6	30671383	30672111	chr6:30671383-30672111		1.55729	1.40642e-08
chr19	56975439	56975827	chr19:56975439-56975827		1.61279	1.4113e-08
chr3	143756282	143756867	chr3:143756282-143756867		2.06984	1.43762e-08
chr2	115483254	115483997	chr2:115483254-115483997		1.5393	1.43762e-08
chr2	170291808	170292536	chr2:170291808-170292536		1.463	1.44235e-08
chr11	99141583	99142928	chr11:99141583-99142928		1.22755	1.47523e-08
chr8	108552552	108553268	chr8:108552552-108553268		1.37674	1.48992e-08
chr12	99753168	99754396	chr12:99753168-99754396		1.30578	1.49467e-08
chr8	46850465	46851223	chr8:46850465-46851223		1.46838	1.51979e-08
chr9	37120783	37121195	chr9:37120783-37121195		1.85732	1.52977e-08
chr8	44998688	44999166	chr8:44998688-44999166		1.73239	1.55654e-08
chr17	56102035	56104111	chr17:56102035-56104111		-1.45396	1.57763e-08
chr8	119427649	119429289	chr8:119427649-119429289	Osgin1	1.65332	1.57926e-08
chr5	151054414	151054942	chr5:151054414-151054942		1.93883	1.58037e-08
chr18	43493823	43494447	chr18:43493823-43494447		1.63152	1.58037e-08
chr2	50885543	50886472	chr2:50885543-50886472		1.26149	1.58153e-08
chr7	130248002	130248806	chr7:130248002-130248806		1.72848	1.58291e-08
chr2	76690821	76691283	chr2:76690821-76691283		1.73895	1.58291e-08
chr15	50534224	50535141	chr15:50534224-50535141		1.43118	1.59249e-08
chr4	58278373	58278779	chr4:58278373-58278779	Musk	1.71856	1.59465e-08
chr1	152617597	152618108	chr1:152617597-152618108		1.66127	1.60294e-08
chr11	100787119	100787704	chr11:100787119-100787704		1.28834	1.60407e-08
chr16	51920869	51921523	chr16:51920869-51921523		-1.6905	1.66047e-08
chr8	84577529	84578361	chr8:84577529-84578361		-1.55842	1.66047e-08
chr5	92710508	92711031	chr5:92710508-92711031		1.61986	1.66109e-08
chr16	70351653	70352301	chr16:70351653-70352301		1.36587	1.70042e-08
chr8	13670216	13670610	chr8:13670216-13670610		1.7614	1.70288e-08
chr8	47567501	47568553	chr8:47567501-47568553		1.45031	1.72777e-08
chr19	33013373	33014243	chr19:33013373-33014243		1.52047	1.74935e-08
chr16	29881480	29881959	chr16:29881480-29881959		1.68223	1.75027e-08
chr9	110757698	110759605	chr9:110757698-110759605	Myl3	1.43682	1.78123e-08
chr13	76180189	76180950	chr13:76180189-76180950		1.62044	1.78518e-08
chr2	84626482	84627679	chr2:84626482-84627679		1.27195	1.83269e-08
chr8	54076761	54078345	chr8:54076761-54078345	Vegfc	1.26946	1.87568e-08
chr19	10255218	10256076	chr19:10255218-10256076		-1.38002	1.87967e-08
chr6	134388426	134389200	chr6:134388426-134389200	Bcl2l14	1.70612	1.89344e-08
chr19	23327094	23327713	chr19:23327094-23327713		-1.46969	1.91034e-08
chr16	43577347	43577804	chr16:43577347-43577804		1.43596	1.95253e-08
chr13	17854256	17855782	chr13:17854256-17855782		1.52823	1.95767e-08
chr11	32868469	32869315	chr11:32868469-32869315		1.53337	1.96796e-08
chr12	54397927	54398533	chr12:54397927-54398533	Gm7550	1.7108	1.97008e-08
chr11	35231911	35232687	chr11:35231911-35232687		1.57967	1.98244e-08
chr15	25603200	25603925	chr15:25603200-25603925		1.71326	2.00578e-08
chr17	50470286	50471072	chr17:50470286-50471072		1.48634	2.06155e-08
chr5	73881833	73882446	chr5:73881833-73882446		1.47897	2.07312e-08
chr13	63342492	63343513	chr13:63342492-63343513		1.51097	2.09892e-08
chr3	127401552	127402029	chr3:127401552-127402029		1.90309	2.1019e-08
chr4	82197546	82198270	chr4:82197546-82198270		2.001	2.11945e-08
chr7	107651267	107652275	chr7:107651267-107652275		1.82245	2.16053e-08
chr3	40510602	40511100	chr3:40510602-40511100		1.79004	2.17841e-08
chr1	79803511	79804032	chr1:79803511-79804032		1.55191	2.21921e-08
chr4	5669065	5669607	chr4:5669065-5669607		1.91625	2.21964e-08
chr13	99307767	99308253	chr13:99307767-99308253		-1.84936	2.26086e-08
chr3	131334653	131335414	chr3:131334653-131335414		2.15849	2.26812e-08
chr4	101707334	101708387	chr4:101707334-101708387	Lepr	1.48176	2.26812e-08
chr14	41160562	41161437	chr14:41160562-41161437		1.29431	2.33522e-08
chr7	25034506	25035088	chr7:25034506-25035088		-1.66303	2.33522e-08
chr2	17741241	17742710	chr2:17741241-17742710		1.36412	2.35415e-08
chr14	14294329	14295240	chr14:14294329-14295240		1.23497	2.42034e-08
chr1	98021863	98022244	chr1:98021863-98022244		1.85872	2.47142e-08
chr2	125448645	125449748	chr2:125448645-125449748		1.29809	2.51091e-08
chr18	75434073	75434860	chr18:75434073-75434860		1.80386	2.52846e-08
chr5	146292917	146293640	chr5:146292917-146293640		1.3233	2.55097e-08
chr10	69257615	69258198	chr10:69257615-69258198		1.68919	2.57654e-08
chr16	30059405	30059660	chr16:30059405-30059660	Hes1	2.08867	2.60525e-08
chr19	46707282	46708303	chr19:46707282-46708303	As3mt	1.353	2.62223e-08
chr4	57611311	57611905	chr4:57611311-57611905		1.44939	2.84613e-08
chr1	81418083	81418990	chr1:81418083-81418990		1.82024	2.84629e-08
chr6	66291586	66292079	chr6:66291586-66292079		1.9533	2.85196e-08
chr10	98349396	98349923	chr10:98349396-98349923		1.62205	3.00153e-08
chr4	123797464	123798464	chr4:123797464-123798464		1.56084	3.00561e-08
chr2	116001301	116002080	chr2:116001301-116002080		1.48487	3.02948e-08
chr13	60659562	60661296	chr13:60659562-60661296		1.25833	3.05099e-08
chr8	49255734	49256406	chr8:49255734-49256406		2.02122	3.07258e-08
chr9	94362312	94363272	chr9:94362312-94363272		1.3732	3.07288e-08
chr2	127652821	127653147	chr2:127652821-127653147		-1.94555	3.07288e-08
chr1	174748500	174749073	chr1:174748500-174749073		1.66042	3.08243e-08
chr3	88006305	88007004	chr3:88006305-88007004	Bcan	-1.62225	3.13426e-08
chr18	54611299	54612710	chr18:54611299-54612710	9330117O12Rik	1.41945	3.32121e-08
chr10	56106568	56107614	chr10:56106568-56107614	Msl3l2	1.22423	3.32121e-08
chr3	65861368	65861852	chr3:65861368-65861852		1.71416	3.44258e-08
chr5	135622995	135623575	chr5:135622995-135623575	Rhbdd2	1.71911	3.46283e-08
chr8	103272168	103273121	chr8:103272168-103273121		1.34674	3.52117e-08
chr8	108647459	108647977	chr8:108647459-108647977		1.38209	3.58091e-08
chr17	24000128	24000951	chr17:24000128-24000951	Prss22	-1.28625	3.58429e-08
chr4	136808004	136808998	chr4:136808004-136808998		-1.25969	3.62104e-08
chr1	72243638	72244696	chr1:72243638-72244696		1.21595	3.64179e-08
chr9	40722619	40723538	chr9:40722619-40723538		1.51448	3.65972e-08
chr18	16588466	16588895	chr18:16588466-16588895		1.76182	3.76238e-08
chr6	87244067	87245082	chr6:87244067-87245082		1.51258	3.79397e-08
chr11	90032686	90033695	chr11:90032686-90033695		1.30401	3.79397e-08
chr5	148950046	148950502	chr5:148950046-148950502	8430423G03Rik	1.71513	3.79563e-08
chr6	38145613	38146246	chr6:38145613-38146246		1.3285	3.79563e-08
chr2	121068639	121069606	chr2:121068639-121069606		-1.61087	3.81092e-08
chr11	108170245	108171317	chr11:108170245-108171317		-1.26694	3.99574e-08
chr13	63668529	63669416	chr13:63668529-63669416		1.46711	4.01873e-08
chr10	10480733	10481877	chr10:10480733-10481877	Adgb	1.26001	4.10302e-08
chr10	10472030	10472752	chr10:10472030-10472752	Adgb	1.19976	4.12429e-08
chr12	28672966	28673291	chr12:28672966-28673291	Adi1/Mir6937	1.58438	4.13436e-08
chr2	170184244	170184891	chr2:170184244-170184891		1.40274	4.1465e-08
chr3	27493875	27494599	chr3:27493875-27494599		1.49147	4.25661e-08
chr1	121293342	121293963	chr1:121293342-121293963		1.35004	4.28455e-08
chr8	33902433	33903305	chr8:33902433-33903305		1.34728	4.31717e-08
chr2	84775760	84776176	chr2:84775760-84776176	Serping1	1.83044	4.32229e-08
chr11	46819713	46820302	chr11:46819713-46820302		1.87481	4.32438e-08
chr17	5935753	5936647	chr17:5935753-5936647	Synj2	1.60099	4.35933e-08
chr6	49217589	49218300	chr6:49217589-49218300	Igf2bp3	-1.38802	4.41923e-08
chr10	66862342	66862702	chr10:66862342-66862702		2.15046	4.42491e-08
chr10	71002771	71004085	chr10:71002771-71004085		1.35191	4.48701e-08
chr2	121085237	121086302	chr2:121085237-121086302	Tgm5	-1.32545	4.51184e-08
chr13	52777068	52778605	chr13:52777068-52778605		1.23897	4.55e-08
chr15	63012265	63013191	chr15:63012265-63013191		1.50225	4.56386e-08
chr11	74862783	74863225	chr11:74862783-74863225		-1.52443	4.58588e-08
chr8	92113925	92115129	chr8:92113925-92115129		1.58801	4.59034e-08
chr18	11847925	11848863	chr18:11847925-11848863	Mir1901/Gm6277	1.32179	4.59034e-08
chr2	73046693	73047679	chr2:73046693-73047679		1.44619	4.63714e-08
chr1	72870244	72870588	chr1:72870244-72870588		1.61601	4.64804e-08
chr19	29662307	29663189	chr19:29662307-29663189		1.36526	4.70764e-08
chr2	101600452	101601586	chr2:101600452-101601586		1.26277	4.71322e-08
chr7	110698395	110699159	chr7:110698395-110699159		1.40737	4.72701e-08
chr10	88167349	88168021	chr10:88167349-88168021		2.03795	4.72701e-08
chr1	138006480	138007325	chr1:138006480-138007325		1.32687	4.76037e-08
chr4	148435029	148436064	chr4:148435029-148436064		-1.24274	4.81234e-08
chr5	103473323	103474330	chr5:103473323-103474330		1.36643	4.81849e-08
chr1	93139508	93140182	chr1:93139508-93140182		-1.30909	4.85321e-08
chr11	109714568	109715973	chr11:109714568-109715973		1.55604	4.88934e-08
chr19	57002903	57003739	chr19:57002903-57003739		1.23874	4.97692e-08
chr5	111804591	111804937	chr5:111804591-111804937		1.67825	4.97692e-08
chr5	64367261	64367914	chr5:64367261-64367914		1.51014	5.08021e-08
chr19	9959444	9959851	chr19:9959444-9959851		-1.61394	5.11366e-08
chr3	113872665	113873633	chr3:113872665-113873633		1.41475	5.14372e-08
chr3	27508303	27508757	chr3:27508303-27508757		1.89496	5.16305e-08
chr12	79880746	79881612	chr12:79880746-79881612		1.54625	5.20464e-08
chr13	37442605	37442927	chr13:37442605-37442927		1.74036	5.41198e-08
chr7	68420763	68421271	chr7:68420763-68421271		-1.80233	5.44307e-08
chr1	158902439	158903010	chr1:158902439-158903010		1.68866	5.47335e-08
chr16	88042286	88043051	chr16:88042286-88043051		-1.5291	5.48729e-08
chr19	4535765	4537113	chr19:4535765-4537113		-1.35239	5.49873e-08
chr14	7829528	7830062	chr14:7829528-7830062		1.52378	5.56732e-08
chr8	18720760	18721711	chr8:18720760-18721711		1.22582	5.57689e-08
chr1	138912145	138912651	chr1:138912145-138912651		1.53959	5.57689e-08
chr12	98536516	98537220	chr12:98536516-98537220		-1.7032	5.59267e-08
chr6	135336472	135336777	chr6:135336472-135336777		1.84984	5.74428e-08
chr18	70518629	70519900	chr18:70518629-70519900		1.67169	5.77313e-08
chr13	100183120	100183520	chr13:100183120-100183520		-1.78415	5.81592e-08
chr9	107700090	107700749	chr9:107700090-107700749		-1.40584	5.84189e-08
chr13	113209422	113209978	chr13:113209422-113209978	Esm1	1.80385	5.92617e-08
chr18	66015327	66016026	chr18:66015327-66016026		1.5517	5.93973e-08
chr10	54046138	54046840	chr10:54046138-54046840		1.83349	5.9424e-08
chr6	97848045	97848987	chr6:97848045-97848987		1.28184	5.95665e-08
chr18	25025579	25026253	chr18:25025579-25026253		1.55524	6.02301e-08
chr16	25220363	25221126	chr16:25220363-25221126		1.22006	6.04343e-08
chr16	45369345	45370120	chr16:45369345-45370120		1.33971	6.08511e-08
chr14	8124112	8124791	chr14:8124112-8124791		1.6781	6.0928e-08
chr9	113859406	113859853	chr9:113859406-113859853		1.56508	6.14985e-08
chr10	13869399	13870190	chr10:13869399-13870190	Aig1	1.67053	6.40359e-08
chr10	60353544	60353924	chr10:60353544-60353924		-1.50194	6.71497e-08
chr19	12143282	12143984	chr19:12143282-12143984		2.07549	6.77426e-08
chr7	67800367	67801407	chr7:67800367-67801407		1.65982	6.78182e-08
chr2	62602762	62603190	chr2:62602762-62603190		1.65397	6.78182e-08
chr6	94075147	94075711	chr6:94075147-94075711		1.53413	6.79214e-08
chr3	30260995	30261420	chr3:30260995-30261420		-1.57912	7.00775e-08
chr8	93731082	93731786	chr8:93731082-93731786		1.70047	7.06541e-08
chr13	20255009	20255776	chr13:20255009-20255776		1.66451	7.11793e-08
chr9	20794042	20794708	chr9:20794042-20794708		1.56889	7.14065e-08
chr15	6959920	6960470	chr15:6959920-6960470		1.55229	7.35835e-08
chr5	13526766	13527563	chr5:13526766-13527563		1.32375	7.37219e-08
chr13	60722808	60724255	chr13:60722808-60724255		1.41688	7.47684e-08
chr17	26852190	26852618	chr17:26852190-26852618		-1.61555	7.6072e-08
chr6	66263328	66264536	chr6:66263328-66264536		1.47269	7.62474e-08
chr11	5795476	5796190	chr11:5795476-5796190		-1.39641	7.66069e-08
chr17	78326407	78326828	chr17:78326407-78326828		1.47998	7.69105e-08
chr5	129065765	129066460	chr5:129065765-129066460		1.52559	7.73809e-08
chr1	56454532	56455352	chr1:56454532-56455352		1.29246	7.81185e-08
chr16	70326647	70326919	chr16:70326647-70326919		1.96381	7.82052e-08
chr9	58295769	58296482	chr9:58295769-58296482		1.25039	7.90718e-08
chr5	52569994	52571211	chr5:52569994-52571211	Lgi2	1.84727	7.93126e-08
chr5	32158181	32158953	chr5:32158181-32158953		-1.59591	7.93126e-08
chr8	103808297	103809101	chr8:103808297-103809101		1.35024	7.95533e-08
chr8	103779565	103780308	chr8:103779565-103780308		1.90116	8.09418e-08
chr9	25515875	25516287	chr9:25515875-25516287		2.13512	8.12556e-08
chr4	126300886	126301883	chr4:126300886-126301883		1.4685	8.12718e-08
chr13	31578445	31578852	chr13:31578445-31578852		1.89392	8.16799e-08
chr4	105626302	105627261	chr4:105626302-105627261		1.38068	8.24264e-08
chr12	112683185	112683682	chr12:112683185-112683682	Akt1	-1.338	8.26116e-08
chr19	55851525	55852431	chr19:55851525-55852431		1.22492	8.2776e-08
chr8	36040795	36041488	chr8:36040795-36041488		1.63188	8.38923e-08
chr6	128345441	128346099	chr6:128345441-128346099		1.45709	8.46753e-08
chr15	67110344	67111165	chr15:67110344-67111165		1.42871	8.46753e-08
chr10	7129354	7130214	chr10:7129354-7130214		1.57762	8.47285e-08
chr18	60669041	60670943	chr18:60669041-60670943		1.28263	8.47285e-08
chr6	47636428	47637189	chr6:47636428-47637189		1.52454	8.47285e-08
chr3	131202243	131202645	chr3:131202243-131202645		2.16385	8.55771e-08
chr14	11883311	11884247	chr14:11883311-11884247		1.46367	8.56438e-08
chr10	10456546	10457445	chr10:10456546-10457445		1.4399	8.76767e-08
chr14	101902060	101902552	chr14:101902060-101902552		1.74203	8.769e-08
chr11	101908738	101909118	chr11:101908738-101909118		-1.54296	9.13899e-08
chr1	33686879	33687349	chr1:33686879-33687349		1.50521	9.16024e-08
chr18	13786972	13788097	chr18:13786972-13788097		1.24742	9.16149e-08
chr13	31779411	31779936	chr13:31779411-31779936		1.52809	9.19196e-08
chr3	126658717	126659503	chr3:126658717-126659503		1.31646	9.25675e-08
chr11	46379618	46380495	chr11:46379618-46380495		1.27169	9.31693e-08
chr14	76837044	76838014	chr14:76837044-76838014		1.41007	9.3332e-08
chr6	91548677	91550364	chr6:91548677-91550364		1.27337	9.34289e-08
chr15	66755379	66756352	chr15:66755379-66756352		1.76804	9.38995e-08
chr15	54264291	54264767	chr15:54264291-54264767		1.92183	9.5432e-08
chr10	17599198	17599677	chr10:17599198-17599677		1.68032	9.57596e-08
chr7	83976305	83977075	chr7:83976305-83977075		1.61487	9.79509e-08
chr18	67594107	67594963	chr18:67594107-67594963		1.69076	1.00713e-07
chr13	104409497	104410057	chr13:104409497-104410057		-1.73305	1.01617e-07
chr15	62056277	62056794	chr15:62056277-62056794		1.60651	1.03395e-07
chr11	85157325	85157718	chr11:85157325-85157718		-1.72382	1.03395e-07
chr6	136449216	136449710	chr6:136449216-136449710		1.60396	1.05344e-07
chr5	110540897	110541617	chr5:110540897-110541617	Galnt9	-1.51566	1.05344e-07
chr16	30172720	30173210	chr16:30172720-30173210		1.55789	1.05519e-07
chr8	11327284	11328433	chr8:11327284-11328433		1.19856	1.05519e-07
chr4	116749781	116750225	chr4:116749781-116750225		-2.09238	1.05519e-07
chr11	67509188	67510021	chr11:67509188-67510021		-1.59308	1.05996e-07
chr11	35122232	35122877	chr11:35122232-35122877		1.35145	1.06499e-07
chr16	14635759	14636475	chr16:14635759-14636475		-1.57574	1.0687e-07
chr13	60707513	60708279	chr13:60707513-60708279		1.74637	1.06926e-07
chr16	77893558	77894529	chr16:77893558-77894529		1.47244	1.08923e-07
chr1	56783327	56784626	chr1:56783327-56784626		1.38409	1.09587e-07
chr17	75128358	75129131	chr17:75128358-75129131		1.34666	1.09587e-07
chr13	81358394	81359145	chr13:81358394-81359145		1.86937	1.12116e-07
chr3	151827973	151828554	chr3:151827973-151828554		1.46357	1.12512e-07
chr9	80171652	80172366	chr9:80171652-80172366		1.45433	1.13095e-07
chr2	52910872	52911977	chr2:52910872-52911977		1.44765	1.13599e-07
chr3	54587300	54588012	chr3:54587300-54588012		1.42498	1.13803e-07
chr16	20600548	20600959	chr16:20600548-20600959	Mir1224	-1.55484	1.14285e-07
chr4	99281841	99282497	chr4:99281841-99282497		1.65832	1.1479e-07
chr10	28225447	28226030	chr10:28225447-28226030		1.61794	1.16372e-07
chr11	47378816	47379740	chr11:47378816-47379740	Sgcd	1.22116	1.16821e-07
chr5	65287727	65288526	chr5:65287727-65288526		1.58236	1.18402e-07
chr15	63607708	63608407	chr15:63607708-63608407		2.14457	1.18884e-07
chr10	96751547	96752115	chr10:96751547-96752115		1.49315	1.18948e-07
chr4	116176574	116177711	chr4:116176574-116177711	Tspan1	1.41989	1.19327e-07
chr16	24969432	24970133	chr16:24969432-24970133		1.39651	1.19631e-07
chr3	116205693	116206422	chr3:116205693-116206422		1.51181	1.20559e-07
chr7	46585310	46585763	chr7:46585310-46585763		-2.12576	1.21719e-07
chr9	44639565	44640382	chr9:44639565-44640382		-1.78084	1.21766e-07
chr11	94948269	94948770	chr11:94948269-94948770		1.65387	1.23214e-07
chr3	129611664	129611979	chr3:129611664-129611979		2.29808	1.23501e-07
chr15	101491410	101491976	chr15:101491410-101491976	5430421N21Rik/Krt85	-1.54994	1.23501e-07
chr14	24468699	24469354	chr14:24468699-24469354		-1.37832	1.23964e-07
chr5	98740207	98740658	chr5:98740207-98740658		2.3428	1.28015e-07
chr13	106880756	106881151	chr13:106880756-106881151		1.64301	1.28871e-07
chr16	32090015	32090762	chr16:32090015-32090762	Cep19	-1.52679	1.311e-07
chr14	60845888	60846679	chr14:60845888-60846679		1.9415	1.31663e-07
chr17	75349010	75349577	chr17:75349010-75349577		1.309	1.34699e-07
chr8	31272550	31273272	chr8:31272550-31273272		1.57547	1.35229e-07
chr2	146612053	146613173	chr2:146612053-146613173		1.25953	1.35229e-07
chr8	120186199	120186912	chr8:120186199-120186912	Fam92b	1.29773	1.35859e-07
chr10	98684158	98685549	chr10:98684158-98685549		1.31689	1.39795e-07
chr7	13302612	13303393	chr7:13302612-13303393		1.48551	1.43311e-07
chr1	155233853	155234672	chr1:155233853-155234672		1.21255	1.43438e-07
chr16	15680122	15680986	chr16:15680122-15680986		-1.30636	1.44983e-07
chr1	132206865	132207324	chr1:132206865-132207324		-1.40179	1.44983e-07
chr9	14089768	14090487	chr9:14089768-14090487		1.35273	1.52312e-07
chr4	64724610	64725768	chr4:64724610-64725768		1.43763	1.53189e-07
chr2	62643427	62643992	chr2:62643427-62643992		1.52372	1.54438e-07
chr16	29896446	29897070	chr16:29896446-29897070		-1.43416	1.57413e-07
chr3	103420975	103421709	chr3:103420975-103421709		1.67032	1.5765e-07
chr12	111417153	111417965	chr12:111417153-111417965	Exoc3l4	1.19864	1.61815e-07
chr15	75271936	75272312	chr15:75271936-75272312		-1.7638	1.63753e-07
chr12	55517983	55518807	chr12:55517983-55518807		-1.2356	1.63755e-07
chr19	16113312	16113806	chr19:16113312-16113806		-1.69837	1.66133e-07
chr1	84667722	84668424	chr1:84667722-84668424		1.50014	1.66574e-07
chr8	121051819	121052566	chr8:121051819-121052566		-1.27473	1.7302e-07
chr15	57745187	57745990	chr15:57745187-57745990		1.36901	1.7302e-07
chr6	33242580	33243183	chr6:33242580-33243183	Exoc4	-1.8297	1.7686e-07
chr2	75781820	75782315	chr2:75781820-75782315		-1.7237	1.78376e-07
chr11	102029541	102030210	chr11:102029541-102030210	Mpp3	-1.97038	1.78985e-07
chr18	9865718	9866570	chr18:9865718-9866570		1.22032	1.81409e-07
chr6	108570270	108571588	chr6:108570270-108571588		1.41215	1.8265e-07
chr18	4089757	4090175	chr18:4089757-4090175		-1.81205	1.83612e-07
chr1	162109334	162109902	chr1:162109334-162109902		1.35012	1.87046e-07
chr5	139905084	139905635	chr5:139905084-139905635	Elfn1	-1.44291	1.87651e-07
chr4	11869380	11870286	chr4:11869380-11870286		1.24527	1.88795e-07
chr17	49638905	49639928	chr17:49638905-49639928		1.51085	1.897e-07
chr19	26067682	26068311	chr19:26067682-26068311		-1.43536	1.89991e-07
chr18	60647881	60648295	chr18:60647881-60648295		1.76924	1.89991e-07
chr1	54802440	54803108	chr1:54802440-54803108		1.34232	1.89991e-07
chr17	34508477	34509004	chr17:34508477-34509004		-1.42376	1.93401e-07
chr7	111601271	111601954	chr7:111601271-111601954		-1.37558	1.99392e-07
chr5	140639646	140640320	chr5:140639646-140640320		1.45384	1.99991e-07
chr6	94190250	94191296	chr6:94190250-94191296		-1.30054	2.00487e-07
chr2	26371914	26372875	chr2:26371914-26372875		-1.37826	2.01764e-07
chr10	10546478	10547040	chr10:10546478-10547040		1.73365	2.08359e-07
chr5	137544950	137545294	chr5:137544950-137545294	Actl6b	-1.84704	2.09053e-07
chr7	141452033	141452398	chr7:141452033-141452398	Pidd1/Pnpla2/Cracr2b	-1.48061	2.11219e-07
chr1	60667860	60668777	chr1:60667860-60668777		1.28611	2.11438e-07
chr5	66582671	66583554	chr5:66582671-66583554		1.40445	2.14713e-07
chr2	51359333	51359758	chr2:51359333-51359758		1.73715	2.18349e-07
chr4	150694489	150695174	chr4:150694489-150695174		1.54053	2.1947e-07
chr1	170701182	170702049	chr1:170701182-170702049		1.17824	2.21728e-07
chr11	89227926	89228617	chr11:89227926-89228617		-1.48165	2.22406e-07
chr7	121937362	121937686	chr7:121937362-121937686		1.69692	2.22406e-07
chr16	92612540	92612889	chr16:92612540-92612889		1.32787	2.30966e-07
chr1	189566438	189566859	chr1:189566438-189566859		1.68968	2.32551e-07
chr7	83571946	83572818	chr7:83571946-83572818		-1.50033	2.35165e-07
chr2	137236676	137237424	chr2:137236676-137237424		1.40171	2.37965e-07
chr1	36309538	36309915	chr1:36309538-36309915		1.42805	2.41839e-07
chr10	13212189	13212716	chr10:13212189-13212716		1.77767	2.46101e-07
chr8	40893944	40895119	chr8:40893944-40895119		1.31672	2.50014e-07
chr13	107700219	107700982	chr13:107700219-107700982		1.52578	2.5298e-07
chr11	55183009	55183428	chr11:55183009-55183428		1.6824	2.53628e-07
chr6	135331906	135332320	chr6:135331906-135332320		1.40738	2.57246e-07
chrX	133912795	133913482	chrX:133912795-133913482		1.86795	2.57439e-07
chr13	59856346	59857078	chr13:59856346-59857078		1.27739	2.57463e-07
chr17	25125552	25126396	chr17:25125552-25126396	Telo2/Clcn7	-1.397	2.64545e-07
chr5	140800179	140800916	chr5:140800179-140800916		1.32161	2.66629e-07
chr6	142507230	142508343	chr6:142507230-142508343	Ldhb	1.14957	2.67332e-07
chr3	131526932	131527558	chr3:131526932-131527558		1.93908	2.68114e-07
chr14	18658088	18658915	chr14:18658088-18658915		1.6214	2.70977e-07
chr10	99214450	99215271	chr10:99214450-99215271		1.40704	2.71168e-07
chr14	78253750	78254791	chr14:78253750-78254791		1.56383	2.7552e-07
chr8	41267505	41268220	chr8:41267505-41268220		-1.39634	2.75543e-07
chr2	118127245	118128715	chr2:118127245-118128715		-1.46332	2.76907e-07
chr12	99173185	99173878	chr12:99173185-99173878		1.47338	2.77886e-07
chr12	73350776	73351885	chr12:73350776-73351885		1.21952	2.79287e-07
chr9	61435096	61435480	chr9:61435096-61435480		-1.66318	2.8018e-07
chr18	75441729	75442466	chr18:75441729-75442466		1.50614	2.8173e-07
chr2	167376096	167376611	chr2:167376096-167376611		1.33496	2.82049e-07
chr5	142901407	142902634	chr5:142901407-142902634	Fbxl18	-1.35185	2.83693e-07
chr12	35267023	35267725	chr12:35267023-35267725		1.43295	2.87796e-07
chr17	65793086	65793935	chr17:65793086-65793935		1.26017	2.88526e-07
chr18	32097906	32098506	chr18:32097906-32098506		-1.59472	2.95812e-07
chr7	144891699	144892527	chr7:144891699-144892527	Fgf15	-1.59794	2.96022e-07
chr15	10598165	10598741	chr15:10598165-10598741	Gm10389	1.63923	2.96463e-07
chr2	125598318	125599252	chr2:125598318-125599252		1.23425	3.00086e-07
chr14	66808610	66809757	chr14:66808610-66809757		1.39756	3.0058e-07
chr3	115765997	115766556	chr3:115765997-115766556		1.44758	3.01094e-07
chr2	143870825	143871784	chr2:143870825-143871784	Bfsp1	1.23904	3.01176e-07
chr12	71446233	71447080	chr12:71446233-71447080		1.64558	3.0765e-07
chr6	135186886	135187894	chr6:135186886-135187894	Gm19434	1.30358	3.0765e-07
chr3	19000047	19000626	chr3:19000047-19000626		1.30397	3.07751e-07
chr7	89193436	89194045	chr7:89193436-89194045		1.9036	3.10059e-07
chr7	83941475	83942113	chr7:83941475-83942113		1.52452	3.11237e-07
chr14	60910506	60911161	chr14:60910506-60911161		1.48415	3.11237e-07
chr13	111210930	111211453	chr13:111210930-111211453		1.83722	3.12301e-07
chr10	84142723	84144511	chr10:84142723-84144511		1.19551	3.13575e-07
chr7	139308567	139309629	chr7:139308567-139309629		1.3037	3.16291e-07
chr9	103066738	103067540	chr9:103066738-103067540		1.66875	3.18351e-07
chr1	150480474	150481328	chr1:150480474-150481328		1.21021	3.19039e-07
chrX	99291437	99292105	chrX:99291437-99292105		1.76409	3.20273e-07
chr19	52513920	52514575	chr19:52513920-52514575		-1.73781	3.26044e-07
chr4	33057935	33058757	chr4:33057935-33058757	Gabrr2	1.32441	3.27142e-07
chr8	10899623	10900078	chr8:10899623-10900078	4833411C07Rik	1.86926	3.27542e-07
chr5	107189424	107189786	chr5:107189424-107189786		1.85942	3.29808e-07
chr13	51374142	51374683	chr13:51374142-51374683		1.74198	3.31827e-07
chr11	114699446	114700017	chr11:114699446-114700017		1.35566	3.32019e-07
chr19	9985793	9986479	chr19:9985793-9986479		-1.52545	3.33315e-07
chr12	10080227	10080781	chr12:10080227-10080781		1.88269	3.34094e-07
chr4	4219611	4220163	chr4:4219611-4220163		-1.43378	3.35685e-07
chr7	107618492	107619751	chr7:107618492-107619751		1.43831	3.39243e-07
chr19	44103030	44103655	chr19:44103030-44103655		-1.4309	3.41553e-07
chr19	11614362	11615006	chr19:11614362-11615006	Ms4a6d	-1.48785	3.44921e-07
chr2	166142629	166143309	chr2:166142629-166143309		1.22434	3.452e-07
chr1	183043178	183044071	chr1:183043178-183044071		1.11464	3.45678e-07
chr1	80015428	80015858	chr1:80015428-80015858		1.71839	3.45897e-07
chr19	24353029	24353841	chr19:24353029-24353841		-1.5979	3.46758e-07
chr2	110149260	110149739	chr2:110149260-110149739		-1.61591	3.51081e-07
chr18	46747794	46748993	chr18:46747794-46748993	Atg12	1.21106	3.51081e-07
chr6	98748702	98749889	chr6:98748702-98749889		1.31521	3.51866e-07
chr12	85181060	85181864	chr12:85181060-85181864	Pgf	1.80884	3.52816e-07
chr2	49632604	49633537	chr2:49632604-49633537		-1.32614	3.59574e-07
chr1	14422836	14423425	chr1:14422836-14423425		1.55901	3.60107e-07
chr13	30814048	30814799	chr13:30814048-30814799		1.31151	3.60659e-07
chr15	66933115	66933516	chr15:66933115-66933516		1.86305	3.64352e-07
chr13	60695199	60695944	chr13:60695199-60695944		1.22933	3.71718e-07
chr1	60702607	60703075	chr1:60702607-60703075		1.60188	3.73945e-07
chr1	131420362	131421081	chr1:131420362-131421081		1.72999	3.77398e-07
chr9	41238359	41239421	chr9:41238359-41239421		1.43141	3.77398e-07
chr9	118764421	118765462	chr9:118764421-118765462		1.34157	3.78769e-07
chr12	116270334	116270937	chr12:116270334-116270937	Wdr60	-1.53355	3.78769e-07
chr7	130374284	130374910	chr7:130374284-130374910		1.38265	3.78769e-07
chr8	22510878	22511786	chr8:22510878-22511786		1.43721	3.79811e-07
chr17	50512286	50512588	chr17:50512286-50512588		1.57998	3.85796e-07
chr11	70956074	70957154	chr11:70956074-70957154		1.33141	3.86636e-07
chr6	54759120	54759898	chr6:54759120-54759898		1.36815	3.99547e-07
chr19	38610469	38611250	chr19:38610469-38611250		1.26382	4.02606e-07
chr17	46918811	46919444	chr17:46918811-46919444		-1.30856	4.03928e-07
chr6	131270165	131270793	chr6:131270165-131270793		-1.57716	4.05821e-07
chr10	21936944	21937670	chr10:21936944-21937670		1.52663	4.06539e-07
chr10	53518590	53519770	chr10:53518590-53519770	Gm20597	1.29775	4.07522e-07
chr1	87263428	87263771	chr1:87263428-87263771	Efhd1	1.89714	4.08337e-07
chr1	179548082	179548413	chr1:179548082-179548413	Tfb2m	1.49778	4.09541e-07
chr16	43539492	43541011	chr16:43539492-43541011		1.33434	4.10212e-07
chr5	49990846	49991588	chr5:49990846-49991588		1.37443	4.10873e-07
chr11	109891461	109892450	chr11:109891461-109892450		1.14103	4.18293e-07
chr9	70863194	70863803	chr9:70863194-70863803		1.36511	4.19751e-07
chrX	18875652	18876449	chrX:18875652-18876449		1.49148	4.23734e-07
chr19	32617444	32617805	chr19:32617444-32617805	Papss2	1.98155	4.24144e-07
chr3	54410837	54411407	chr3:54410837-54411407		1.69415	4.29886e-07
chr19	34452776	34453109	chr19:34452776-34453109		2.09607	4.36169e-07
chr6	114293403	114293922	chr6:114293403-114293922		-1.41056	4.38803e-07
chr9	65965193	65965740	chr9:65965193-65965740		-1.82987	4.42491e-07
chr5	33237798	33238767	chr5:33237798-33238767		1.27716	4.43155e-07
chr19	29135687	29136276	chr19:29135687-29136276		1.56832	4.49458e-07
chr10	61571970	61572707	chr10:61571970-61572707		1.26209	4.51297e-07
chr8	80937859	80939099	chr8:80937859-80939099		1.35986	4.57565e-07
chr17	86765968	86766396	chr17:86765968-86766396		1.77237	4.57565e-07
chr16	59517425	59518115	chr16:59517425-59518115		1.51675	4.59704e-07
chr17	67118566	67119254	chr17:67118566-67119254		1.31826	4.61413e-07
chr1	158852784	158853746	chr1:158852784-158853746		1.23913	4.67545e-07
chr1	177596764	177597304	chr1:177596764-177597304		-1.65283	4.68616e-07
chr1	170824459	170824769	chr1:170824459-170824769		1.77781	4.72927e-07
chr13	63707798	63708363	chr13:63707798-63708363		1.63934	4.90041e-07
chr11	85913153	85913982	chr11:85913153-85913982		1.51293	4.9243e-07
chr7	107625597	107626286	chr7:107625597-107626286		1.38521	4.93177e-07
chr17	49824385	49826152	chr17:49824385-49826152		1.41315	4.97582e-07
chr8	27089842	27090182	chr8:27089842-27090182		1.77747	5.06944e-07
chr14	78287940	78288720	chr14:78287940-78288720		1.2231	5.08407e-07
chrX	13472444	13473247	chrX:13472444-13473247		1.40379	5.23855e-07
chr10	56391182	56393743	chr10:56391182-56393743		-1.57573	5.23855e-07
chr12	31218612	31219222	chr12:31218612-31219222		1.46154	5.23855e-07
chr6	125088555	125090269	chr6:125088555-125090269	Mir7045/Chd4	1.32892	5.24561e-07
chr9	104102060	104102973	chr9:104102060-104102973		1.1865	5.26937e-07
chr17	87531512	87532459	chr17:87531512-87532459		1.34323	5.32242e-07
chr4	105703953	105704642	chr4:105703953-105704642		1.23449	5.32496e-07
chr5	107442506	107442759	chr5:107442506-107442759		2.27484	5.40776e-07
chr8	105956604	105956972	chr8:105956604-105956972	Mir7074	1.57058	5.40825e-07
chr5	93136634	93137682	chr5:93136634-93137682		1.24919	5.40825e-07
chr9	64670295	64671170	chr9:64670295-64671170		-1.26957	5.41276e-07
chr6	137109866	137111483	chr6:137109866-137111483		1.14885	5.45848e-07
chr16	57698524	57699096	chr16:57698524-57699096		1.47737	5.48335e-07
chr8	108608718	108610151	chr8:108608718-108610151		1.19199	5.50444e-07
chr4	64544223	64545383	chr4:64544223-64545383		-1.31769	5.57557e-07
chr1	160152101	160152576	chr1:160152101-160152576		1.91279	5.58161e-07
chr4	5797792	5798636	chr4:5797792-5798636		1.10514	5.61228e-07
chr8	76973002	76973778	chr8:76973002-76973778		1.55392	5.6291e-07
chr18	20181429	20181905	chr18:20181429-20181905		-1.58774	5.65616e-07
chr1	69227764	69228553	chr1:69227764-69228553		-1.54914	5.66474e-07
chr17	12668833	12669694	chr17:12668833-12669694		-1.36551	5.70137e-07
chr6	137159280	137159838	chr6:137159280-137159838		1.87375	5.70272e-07
chr4	92942232	92942628	chr4:92942232-92942628		2.25468	5.72709e-07
chr14	75984947	75985657	chr14:75984947-75985657		-1.21324	5.72709e-07
chr2	113645271	113646200	chr2:113645271-113646200		1.37262	5.73203e-07
chr15	57985560	57986051	chr15:57985560-57986051	Fam83a	1.67688	5.7607e-07
chr10	95678020	95678959	chr10:95678020-95678959		1.30916	5.81753e-07
chr9	85653390	85654071	chr9:85653390-85654071		1.7938	5.82612e-07
chr18	3280447	3281560	chr18:3280447-3281560		1.30097	5.82612e-07
chr1	38700673	38701127	chr1:38700673-38701127		-1.50967	5.82612e-07
chr9	103286448	103287437	chr9:103286448-103287437		1.34838	5.82612e-07
chr8	114543231	114543658	chr8:114543231-114543658		1.89124	5.83941e-07
chr16	96602118	96602656	chr16:96602118-96602656		-1.40771	5.87356e-07
chr19	56108761	56109416	chr19:56108761-56109416		1.57456	5.87368e-07
chr17	42310177	42310484	chr17:42310177-42310484	Ptchd4	-2.15288	5.87802e-07
chr12	5236784	5237665	chr12:5236784-5237665		1.42459	6.06244e-07
chr5	139963844	139965157	chr5:139963844-139965157		-1.20962	6.07722e-07
chr5	118404250	118404893	chr5:118404250-118404893		1.17218	6.07944e-07
chr2	16738086	16738604	chr2:16738086-16738604		1.54539	6.22306e-07
chr13	113418091	113418981	chr13:113418091-113418981		1.28906	6.22457e-07
chr13	34148730	34149457	chr13:34148730-34149457		1.33849	6.32787e-07
chr2	51015346	51016101	chr2:51015346-51016101		1.38099	6.32787e-07
chr10	13090435	13091343	chr10:13090435-13091343	Plagl1/Hymai	1.13839	6.40395e-07
chr3	18479591	18480008	chr3:18479591-18480008		1.86562	6.58905e-07
chr9	40704589	40705417	chr9:40704589-40705417		1.39251	6.60882e-07
chr1	44540714	44541430	chr1:44540714-44541430		-1.72183	6.65884e-07
chr9	43600422	43600785	chr9:43600422-43600785		-1.7641	6.68321e-07
chr6	126484903	126485365	chr6:126484903-126485365		-1.60362	6.79497e-07
chr2	4237059	4237824	chr2:4237059-4237824		-1.4363	7.01369e-07
chr15	25536123	25537254	chr15:25536123-25537254		1.16686	7.11863e-07
chr17	24213222	24213560	chr17:24213222-24213560	Ntn3/Tbc1d24	1.72263	7.13568e-07
chr9	64116437	64117360	chr9:64116437-64117360	Lctl	-1.20759	7.1747e-07
chr18	57140773	57141787	chr18:57140773-57141787		1.20461	7.18006e-07
chr3	138063749	138064337	chr3:138063749-138064337		1.28468	7.21897e-07
chr10	24447127	24448565	chr10:24447127-24448565		1.14354	7.2445e-07
chr3	157727064	157728036	chr3:157727064-157728036		1.40741	7.25694e-07
chr8	68178708	68179376	chr8:68178708-68179376		1.36423	7.28197e-07
chr18	51954641	51955189	chr18:51954641-51955189		1.45335	7.30081e-07
chr5	35985348	35986204	chr5:35985348-35986204		1.56822	7.33342e-07
chr7	132372805	132373929	chr7:132372805-132373929		1.08048	7.39052e-07
chr1	189633618	189634167	chr1:189633618-189634167		1.43825	7.4249e-07
chr4	47492280	47492690	chr4:47492280-47492690		-1.5019	7.44806e-07
chr10	4155419	4155901	chr10:4155419-4155901		1.80371	7.45944e-07
chr3	88384160	88385183	chr3:88384160-88385183	Bglap/Bglap2	1.39236	7.50191e-07
chr11	55359064	55359935	chr11:55359064-55359935		-1.17534	7.51451e-07
chr11	4270835	4271494	chr11:4270835-4271494		1.25605	7.62588e-07
chr6	129188834	129189426	chr6:129188834-129189426		-1.62819	7.66401e-07
chr2	132527844	132528216	chr2:132527844-132528216		-1.68085	7.69155e-07
chr11	118330150	118330662	chr11:118330150-118330662		1.27222	7.69994e-07
chr1	89135953	89136548	chr1:89135953-89136548		1.3235	7.78173e-07
chr1	72871088	72871345	chr1:72871088-72871345		1.45848	7.83966e-07
chr2	103668241	103668736	chr2:103668241-103668736		-1.47244	7.87905e-07
chr10	78360234	78360786	chr10:78360234-78360786	Agpat3	-1.40496	7.87905e-07
chr9	64564125	64564839	chr9:64564125-64564839		-1.2543	7.93035e-07
chr7	96796086	96797441	chr7:96796086-96797441		1.13286	7.9748e-07
chr11	110167402	110168649	chr11:110167402-110168649	Abca9	1.13261	8.1533e-07
chr2	143217592	143218405	chr2:143217592-143218405		-1.41815	8.22962e-07
chr9	43984123	43985030	chr9:43984123-43985030		-1.17206	8.24055e-07
chr1	184908574	184908995	chr1:184908574-184908995		1.46754	8.24055e-07
chr6	108665519	108665957	chr6:108665519-108665957	0610040F04Rik	1.28478	8.2511e-07
chr12	79949099	79949724	chr12:79949099-79949724		1.2561	8.2511e-07
chr13	114267597	114268382	chr13:114267597-114268382		1.39488	8.27417e-07
chr15	79100406	79100772	chr15:79100406-79100772	Micall1	-1.60758	8.27417e-07
chr13	94062806	94063082	chr13:94062806-94063082		1.90314	8.32052e-07
chr16	56566325	56567345	chr16:56566325-56567345		1.33108	8.3245e-07
chr17	3405104	3405901	chr17:3405104-3405901		1.23855	8.3516e-07
chr6	37502465	37502865	chr6:37502465-37502865		-1.93854	8.3516e-07
chr13	102593242	102594045	chr13:102593242-102594045		1.386	8.49487e-07
chr9	57617621	57618119	chr9:57617621-57618119		1.64072	8.51322e-07
chr2	62597260	62597658	chr2:62597260-62597658		1.65555	8.52902e-07
chr19	21713122	21714752	chr19:21713122-21714752		1.18157	8.52902e-07
chr1	90506542	90506979	chr1:90506542-90506979		1.36891	8.59197e-07
chr12	95741189	95741753	chr12:95741189-95741753		1.16189	8.59197e-07
chr14	7888788	7889664	chr14:7888788-7889664		1.22435	8.61386e-07
chr6	114384250	114384722	chr6:114384250-114384722		-1.38624	8.70328e-07
chr16	14908013	14908584	chr16:14908013-14908584		-1.38734	8.76777e-07
chr16	15049033	15049615	chr16:15049033-15049615		-1.49461	8.84685e-07
chr9	111211143	111212397	chr9:111211143-111212397		1.19942	8.85612e-07
chr1	182398105	182399098	chr1:182398105-182399098		1.12673	8.86443e-07
chr7	63911304	63912757	chr7:63911304-63912757	E030018B13Rik	1.21746	8.95172e-07
chr5	77516932	77517902	chr5:77516932-77517902		-1.41686	8.95706e-07
chr16	51758373	51759526	chr16:51758373-51759526		1.14569	9.03909e-07
chr11	4826198	4826727	chr11:4826198-4826727		-1.23528	9.05562e-07
chr10	11244484	11245227	chr10:11244484-11245227		-1.46049	9.11408e-07
chr8	92717451	92717957	chr8:92717451-92717957		1.6431	9.11408e-07
chr19	29089886	29091202	chr19:29089886-29091202		-1.4084	9.14033e-07
chr11	22199308	22200672	chr11:22199308-22200672		1.21997	9.15603e-07
chr12	3345034	3345654	chr12:3345034-3345654		-1.43664	9.26772e-07
chr18	53076297	53077564	chr18:53076297-53077564		-1.31272	9.36277e-07
chr9	92563484	92563798	chr9:92563484-92563798		2.38483	9.37061e-07
chr11	63951904	63953115	chr11:63951904-63953115		1.27033	9.40913e-07
chr17	42509371	42510172	chr17:42509371-42510172		-1.53937	9.51775e-07
chr10	68490745	68491129	chr10:68490745-68491129		1.70136	9.56486e-07
chr9	32572161	32572601	chr9:32572161-32572601		1.92512	9.59886e-07
chr9	32409093	32409702	chr9:32409093-32409702		1.70165	9.64832e-07
chr1	63032674	63033347	chr1:63032674-63033347		-1.47626	9.64891e-07
chr11	100019518	100020057	chr11:100019518-100020057	Krt33a	-1.78747	9.64891e-07
chr8	46581614	46582192	chr8:46581614-46582192		1.65469	9.68496e-07
chr16	85827106	85827623	chr16:85827106-85827623		1.41315	9.74414e-07
chr3	115968709	115969552	chr3:115968709-115969552		1.20426	9.74414e-07
chr5	105941790	105942318	chr5:105941790-105942318		-1.44124	9.77843e-07
chr10	71197007	71197874	chr10:71197007-71197874	1700113B09Rik	1.19873	9.84723e-07
chr14	57706771	57707971	chr14:57706771-57707971		1.18408	9.91663e-07
chr11	96995068	96995612	chr11:96995068-96995612		-1.45862	9.91663e-07
chr6	35349903	35350334	chr6:35349903-35350334		1.49756	1.0066e-06
chr18	26113212	26113676	chr18:26113212-26113676		-1.69592	1.00791e-06
chr11	53956259	53957030	chr11:53956259-53957030		-1.32518	1.00867e-06
chr6	137068363	137068908	chr6:137068363-137068908		1.51546	1.01247e-06
chr4	131033602	131034240	chr4:131033602-131034240		-1.89094	1.01247e-06
chr15	95885271	95886850	chr15:95885271-95886850		1.10365	1.01779e-06
chr13	99075226	99075872	chr13:99075226-99075872		1.71735	1.0268e-06
chr12	91780449	91781048	chr12:91780449-91781048		1.30952	1.0322e-06
chr8	84343616	84344383	chr8:84343616-84344383		-1.40437	1.03792e-06
chr3	51916077	51916449	chr3:51916077-51916449		1.76157	1.039e-06
chr1	135280732	135281025	chr1:135280732-135281025		1.77982	1.039e-06
chr5	17697236	17697551	chr5:17697236-17697551		2.40854	1.04131e-06
chr11	5135813	5136368	chr11:5135813-5136368		1.42462	1.04131e-06
chr15	89172322	89173551	chr15:89172322-89173551	Mir7118	1.14151	1.05788e-06
chr18	70140745	70141767	chr18:70140745-70141767	Rab27b	1.18238	1.05791e-06
chr14	9197323	9197806	chr14:9197323-9197806		-1.96364	1.05973e-06
chr19	37898810	37899431	chr19:37898810-37899431		-1.39948	1.05973e-06
chrX	95765574	95765972	chrX:95765574-95765972		-2.11966	1.0649e-06
chr6	114712192	114712633	chr6:114712192-114712633		-1.46179	1.0758e-06
chr6	128498573	128499179	chr6:128498573-128499179		1.39824	1.09335e-06
chr10	7076178	7076972	chr10:7076178-7076972		1.10713	1.1066e-06
chr6	148302148	148302693	chr6:148302148-148302693		1.48494	1.10817e-06
chr10	66931485	66931893	chr10:66931485-66931893		1.70128	1.10913e-06
chr3	67768569	67768967	chr3:67768569-67768967		-2.28304	1.10969e-06
chr7	47073240	47074071	chr7:47073240-47074071		1.15428	1.10969e-06
chr9	59096628	59097247	chr9:59096628-59097247		1.79005	1.11852e-06
chr14	67908373	67909172	chr14:67908373-67909172		1.32582	1.13295e-06
chr3	87659927	87660875	chr3:87659927-87660875		1.35734	1.13316e-06
chr6	51362416	51363223	chr6:51362416-51363223		1.25441	1.14027e-06
chr7	104445806	104446784	chr7:104445806-104446784		1.15175	1.14495e-06
chr6	111733832	111734583	chr6:111733832-111734583		-1.26128	1.14657e-06
chr7	89769213	89770386	chr7:89769213-89770386		1.16534	1.14964e-06
chr9	32430641	32431418	chr9:32430641-32431418		1.82853	1.14979e-06
chr16	34728255	34729192	chr16:34728255-34729192		-1.41255	1.15448e-06
chr8	115665672	115666311	chr8:115665672-115666311		1.44163	1.1556e-06
chr1	163125953	163127011	chr1:163125953-163127011		-1.25064	1.16599e-06
chr14	61045937	61046807	chr14:61045937-61046807	Tnfrsf19	1.32395	1.17719e-06
chr9	109097489	109098372	chr9:109097489-109098372		1.09599	1.19539e-06
chr4	145280801	145281451	chr4:145280801-145281451		1.42043	1.19539e-06
chr12	99633578	99634159	chr12:99633578-99634159	1700064M15Rik	1.5095	1.22031e-06
chr13	41334333	41334956	chr13:41334333-41334956		1.6116	1.22358e-06
chr2	127639045	127639946	chr2:127639045-127639946		-1.29481	1.23551e-06
chr11	115259166	115259654	chr11:115259166-115259654		-1.60993	1.23551e-06
chr3	147287663	147288508	chr3:147287663-147288508		1.77365	1.2365e-06
chr10	86341676	86341940	chr10:86341676-86341940		1.51063	1.24036e-06
chr3	144425185	144425772	chr3:144425185-144425772		-1.29241	1.24396e-06
chr3	14871335	14871759	chr3:14871335-14871759		1.17976	1.24496e-06
chr14	41150713	41150960	chr14:41150713-41150960	Mbl1	2.33623	1.2513e-06
chr1	87270696	87271549	chr1:87270696-87271549		1.18969	1.2513e-06
chr2	65792548	65794257	chr2:65792548-65794257		1.37522	1.25408e-06
chr13	83458758	83459202	chr13:83458758-83459202		1.56637	1.28416e-06
chr4	4629244	4629895	chr4:4629244-4629895		-1.56621	1.29995e-06
chr11	95250061	95250723	chr11:95250061-95250723		1.21843	1.31599e-06
chr7	102597208	102598196	chr7:102597208-102598196	Olfr552/Olfr551	-1.22464	1.31727e-06
chr15	90982848	90983611	chr15:90982848-90983611		1.08145	1.31941e-06
chr1	137767501	137767966	chr1:137767501-137767966		1.85102	1.32449e-06
chr9	64693106	64693418	chr9:64693106-64693418		-1.86895	1.34049e-06
chr15	42505964	42507469	chr15:42505964-42507469		1.17104	1.34049e-06
chr6	85834506	85835439	chr6:85834506-85835439	Nat8	-1.24369	1.35715e-06
chr8	126682041	126682626	chr8:126682041-126682626		1.70589	1.35715e-06
chr14	19763530	19764431	chr14:19763530-19764431		1.2533	1.35715e-06
chr17	88318192	88319344	chr17:88318192-88319344		1.0662	1.36076e-06
chr17	10378470	10379163	chr17:10378470-10379163		1.36796	1.36164e-06
chr16	45257567	45257927	chr16:45257567-45257927		1.92335	1.36164e-06
chr2	146544252	146544987	chr2:146544252-146544987		-1.41245	1.37182e-06
chr12	9657362	9658188	chr12:9657362-9658188		1.48324	1.37247e-06
chr10	56398705	56399846	chr10:56398705-56399846		1.26366	1.37692e-06
chr14	102605948	102606646	chr14:102605948-102606646		1.76728	1.41246e-06
chr2	129043571	129044160	chr2:129043571-129044160		-1.70601	1.41444e-06
chr4	138939517	138940041	chr4:138939517-138940041		-1.40846	1.41554e-06
chr11	108158014	108158728	chr11:108158014-108158728		-1.33719	1.41623e-06
chr8	71533321	71533901	chr8:71533321-71533901	Mvb12a	1.24472	1.42027e-06
chr11	70821819	70822719	chr11:70821819-70822719	Scimp	-1.22743	1.42226e-06
chr4	129795095	129796388	chr4:129795095-129796388		1.22394	1.42781e-06
chr8	123444200	123444467	chr8:123444200-123444467		1.72851	1.4362e-06
chr8	115159768	115160355	chr8:115159768-115160355		1.65777	1.44527e-06
chr15	67116673	67117147	chr15:67116673-67117147		1.53319	1.45177e-06
chr11	20990511	20991409	chr11:20990511-20991409		-1.34495	1.45298e-06
chr5	33694253	33695787	chr5:33694253-33695787		1.4926	1.4551e-06
chr2	44354574	44355830	chr2:44354574-44355830		1.52219	1.45602e-06
chr10	88063743	88064487	chr10:88063743-88064487		1.59502	1.45602e-06
chr4	120893933	120894910	chr4:120893933-120894910		-1.27558	1.46599e-06
chr15	91690646	91691066	chr15:91690646-91691066		1.64062	1.46599e-06
chr12	33162537	33163022	chr12:33162537-33163022		1.6783	1.47092e-06
chr12	71863748	71864749	chr12:71863748-71864749		1.22978	1.47256e-06
chr7	125514725	125515921	chr7:125514725-125515921		-1.15991	1.48747e-06
chr9	50835051	50835463	chr9:50835051-50835463		1.59264	1.48747e-06
chr3	115692927	115693410	chr3:115692927-115693410		1.50067	1.48747e-06
chr19	32506581	32506825	chr19:32506581-32506825		2.3835	1.49874e-06
chr13	48913225	48914061	chr13:48913225-48914061		-1.39228	1.51916e-06
chr17	23543322	23543575	chr17:23543322-23543575	6330415G19Rik	1.63496	1.51947e-06
chr2	24286639	24287144	chr2:24286639-24287144	Il1f10	-1.64501	1.52156e-06
chr7	3462988	3463721	chr7:3462988-3463721		-1.28259	1.52546e-06
chr1	132128167	132128945	chr1:132128167-132128945		-1.19756	1.5269e-06
chr19	38602597	38603220	chr19:38602597-38603220		1.48901	1.52881e-06
chr8	102978072	102978828	chr8:102978072-102978828		1.16304	1.54006e-06
chr19	25059902	25061333	chr19:25059902-25061333		1.08551	1.54807e-06
chr11	32767490	32768221	chr11:32767490-32768221		1.31302	1.56215e-06
chr8	117526177	117527109	chr8:117526177-117527109		1.48854	1.56563e-06
chr16	14110269	14110675	chr16:14110269-14110675		1.64182	1.56611e-06
chr14	67769642	67770460	chr14:67769642-67770460		1.08256	1.56941e-06
chr3	122721438	122722027	chr3:122721438-122722027	Pde5a	-1.56557	1.6008e-06
chr14	20431521	20432926	chr14:20431521-20432926		1.17786	1.60456e-06
chr9	103234086	103234961	chr9:103234086-103234961	Trf	1.41417	1.60844e-06
chr14	23140222	23140890	chr14:23140222-23140890		-1.67601	1.61114e-06
chr8	40962905	40963580	chr8:40962905-40963580		1.2862	1.628e-06
chr13	60701786	60702228	chr13:60701786-60702228		1.92836	1.628e-06
chr11	50931118	50932059	chr11:50931118-50932059	Zfp354b	1.18779	1.628e-06
chr6	91486460	91486981	chr6:91486460-91486981		1.45178	1.628e-06
chr16	37836763	37837969	chr16:37836763-37837969		-1.36366	1.628e-06
chr1	75031850	75032343	chr1:75031850-75032343		1.59072	1.63168e-06
chr10	24842129	24843347	chr10:24842129-24843347	Enpp3	1.19371	1.65734e-06
chr13	100166305	100166886	chr13:100166305-100166886		-1.4204	1.66346e-06
chr1	150698240	150698946	chr1:150698240-150698946		-1.4328	1.66925e-06
chr1	106821980	106822602	chr1:106821980-106822602		-1.4504	1.69207e-06
chr19	11536606	11537744	chr19:11536606-11537744	Ms4a4d	1.23922	1.70717e-06
chr11	72284414	72285249	chr11:72284414-72285249		1.15137	1.7371e-06
chr5	143063586	143063989	chr5:143063586-143063989		-1.81822	1.75582e-06
chr3	147100781	147101916	chr3:147100781-147101916		1.44116	1.77851e-06
chr3	147458166	147458918	chr3:147458166-147458918		1.3459	1.78103e-06
chr1	120974376	120975022	chr1:120974376-120975022		-1.50199	1.80555e-06
chr17	34700629	34701688	chr17:34700629-34701688		-1.24839	1.83717e-06
chr3	21727980	21728380	chr3:21727980-21728380		1.68362	1.867e-06
chr17	69434692	69435006	chr17:69434692-69435006	A330050F15Rik	-1.90016	1.876e-06
chr1	132150127	132150738	chr1:132150127-132150738		-1.18629	1.87878e-06
chr5	124028647	124028955	chr5:124028647-124028955		1.79083	1.8924e-06
chr9	67823017	67823751	chr9:67823017-67823751		1.52438	1.91677e-06
chr4	55983655	55984502	chr4:55983655-55984502		1.29286	1.94187e-06
chr19	21854201	21855036	chr19:21854201-21855036		1.34003	1.9541e-06
chr7	101483494	101484368	chr7:101483494-101484368		1.16876	1.96769e-06
chr3	60172929	60173255	chr3:60172929-60173255		2.15738	1.96769e-06
chr10	13982679	13983444	chr10:13982679-13983444		1.08617	1.99029e-06
chr8	72375523	72376315	chr8:72375523-72376315		-1.46538	1.993e-06
chr11	103530642	103531141	chr11:103530642-103531141		-1.5662	1.99894e-06
chrX	99338876	99339668	chrX:99338876-99339668		1.17994	2.00652e-06
chr18	61235720	61236672	chr18:61235720-61236672		-1.13603	2.03706e-06
chr12	14065304	14066064	chr12:14065304-14066064		-1.55443	2.03717e-06
chr18	54979404	54979999	chr18:54979404-54979999		1.52989	2.04067e-06
chr18	65097122	65097751	chr18:65097122-65097751		1.306	2.0445e-06
chr4	134402611	134403407	chr4:134402611-134403407	Pafah2	1.57416	2.05985e-06
chr10	91128740	91129174	chr10:91128740-91129174	Slc25a3	-1.58786	2.0601e-06
chr2	127181221	127182260	chr2:127181221-127182260		-1.85266	2.06113e-06
chr2	124122822	124123478	chr2:124122822-124123478		-1.53008	2.06804e-06
chr13	24575064	24575746	chr13:24575064-24575746	Fam65b	1.29352	2.09209e-06
chr1	143917003	143917993	chr1:143917003-143917993		1.26622	2.09209e-06
chr15	79299469	79300352	chr15:79299469-79300352		-1.22763	2.10175e-06
chr15	36468965	36469982	chr15:36468965-36469982		1.31794	2.11428e-06
chr14	8948775	8949121	chr14:8948775-8949121		-1.87048	2.12158e-06
chr13	98469903	98470681	chr13:98469903-98470681		1.4027	2.12807e-06
chr4	64641004	64641382	chr4:64641004-64641382		-1.75479	2.15041e-06
chr11	49087989	49088907	chr11:49087989-49088907		1.09822	2.16457e-06
chr10	121419931	121420706	chr10:121419931-121420706		1.19335	2.17281e-06
chr12	76457629	76458312	chr12:76457629-76458312		1.69631	2.18258e-06
chr19	44421998	44422964	chr19:44421998-44422964		1.07145	2.18911e-06
chr2	150822781	150823347	chr2:150822781-150823347		1.24168	2.20179e-06
chr15	36649789	36650460	chr15:36649789-36650460		1.22662	2.20179e-06
chr1	161268852	161269735	chr1:161268852-161269735		1.35887	2.2082e-06
chr9	62458321	62458715	chr9:62458321-62458715		-1.96315	2.2082e-06
chr9	48499859	48500181	chr9:48499859-48500181	Rbm7	-1.78923	2.2082e-06
chr17	75906314	75906995	chr17:75906314-75906995		-1.39985	2.25988e-06
chr7	74411893	74412346	chr7:74411893-74412346		1.53811	2.26521e-06
chr12	79783979	79784719	chr12:79783979-79784719		1.64868	2.26521e-06
chr4	62727560	62728060	chr4:62727560-62728060		1.2629	2.27852e-06
chr17	46831900	46833076	chr17:46831900-46833076	Gltscr1l	1.09002	2.29997e-06
chr8	123717233	123718315	chr8:123717233-123718315		-1.16098	2.30795e-06
chr13	109695142	109695581	chr13:109695142-109695581		1.66322	2.30812e-06
chr11	116416164	116416497	chr11:116416164-116416497	Rnf157	-1.32555	2.31367e-06
chr3	123104058	123105187	chr3:123104058-123105187		1.18881	2.31367e-06
chr6	37424318	37424972	chr6:37424318-37424972		1.19645	2.33198e-06
chr2	129212127	129212891	chr2:129212127-129212891	A730036I17Rik	-1.3553	2.34073e-06
chr9	110728756	110729260	chr9:110728756-110729260		1.15565	2.34338e-06
chr3	87942478	87942921	chr3:87942478-87942921	Crabp2	-1.34265	2.35119e-06
chr1	40586496	40587233	chr1:40586496-40587233		1.16581	2.36117e-06
chr14	117960798	117961706	chr14:117960798-117961706	Mir6239	1.18164	2.3925e-06
chr14	67074203	67074796	chr14:67074203-67074796	Ppp2r2a	-1.29097	2.42127e-06
chr1	189820811	189821216	chr1:189820811-189821216		1.67167	2.42795e-06
chr9	81688694	81689141	chr9:81688694-81689141		1.75741	2.47052e-06
chr3	81782891	81783597	chr3:81782891-81783597		1.32341	2.47759e-06
chr7	64217732	64218361	chr7:64217732-64218361		1.65645	2.48507e-06
chr5	138952841	138953524	chr5:138952841-138953524		1.37678	2.48507e-06
chr3	60516081	60516719	chr3:60516081-60516719		1.40083	2.4935e-06
chr2	66179905	66180621	chr2:66179905-66180621		1.29077	2.51191e-06
chr11	52271736	52273573	chr11:52271736-52273573		1.47373	2.514e-06
chr6	113668542	113669301	chr6:113668542-113669301		1.10956	2.51464e-06
chr3	90607445	90607756	chr3:90607445-90607756	S100a5/S100a6	-1.88577	2.51472e-06
chr15	78078671	78079704	chr15:78078671-78079704		-1.14287	2.53348e-06
chr7	49578965	49579936	chr7:49578965-49579936		1.43051	2.53698e-06
chr5	91532773	91533418	chr5:91532773-91533418		-1.47321	2.5402e-06
chr12	8047866	8048284	chr12:8047866-8048284		-1.43035	2.54532e-06
chr9	84863496	84863787	chr9:84863496-84863787		2.07194	2.56702e-06
chr18	87470167	87470799	chr18:87470167-87470799		-1.44691	2.59201e-06
chr14	73172245	73172965	chr14:73172245-73172965		1.75796	2.59991e-06
chr6	98048876	98049498	chr6:98048876-98049498		1.4955	2.62331e-06
chr16	92163496	92164399	chr16:92163496-92164399		-1.15308	2.62331e-06
chr1	163122981	163123200	chr1:163122981-163123200		-2.26802	2.62468e-06
chr10	122884063	122884673	chr10:122884063-122884673		1.19137	2.62468e-06
chr8	115402236	115403274	chr8:115402236-115403274		1.25123	2.63865e-06
chr16	91848011	91849149	chr16:91848011-91849149		1.23588	2.65592e-06
chr5	25648426	25648782	chr5:25648426-25648782		1.66392	2.65592e-06
chr14	102629430	102630261	chr14:102629430-102630261		1.25013	2.68903e-06
chr17	81377867	81379068	chr17:81377867-81379068		1.25311	2.69601e-06
chr17	86532505	86533128	chr17:86532505-86533128		1.46652	2.70501e-06
chr3	14505900	14506476	chr3:14505900-14506476		-1.39456	2.70942e-06
chr12	86087771	86088512	chr12:86087771-86088512	Tgfb3	1.06101	2.71423e-06
chr13	34793743	34794839	chr13:34793743-34794839		1.14512	2.73212e-06
chr1	135578253	135578896	chr1:135578253-135578896		1.62132	2.73212e-06
chr16	49329375	49330102	chr16:49329375-49330102		-1.61934	2.74173e-06
chr5	142722039	142722601	chr5:142722039-142722601		-1.61059	2.74988e-06
chr14	69994814	69995502	chr14:69994814-69995502		1.40808	2.74988e-06
chr16	15103935	15105047	chr16:15103935-15105047		1.14897	2.76438e-06
chrX	106840436	106840955	chrX:106840436-106840955	Zcchc5	1.69084	2.79257e-06
chr13	92967142	92967919	chr13:92967142-92967919		1.92692	2.80028e-06
chr3	101408884	101409281	chr3:101408884-101409281		1.53535	2.81718e-06
chr16	56665863	56666532	chr16:56665863-56666532		-1.24025	2.82234e-06
chr17	84600041	84600840	chr17:84600041-84600840		1.39066	2.82234e-06
chr3	83797200	83798261	chr3:83797200-83798261		1.1847	2.82928e-06
chr13	36682360	36682873	chr13:36682360-36682873		-1.56265	2.82928e-06
chr4	139441812	139443410	chr4:139441812-139443410		-1.14742	2.83044e-06
chr14	72883092	72883559	chr14:72883092-72883559		-1.40196	2.83317e-06
chr6	137822668	137823160	chr6:137822668-137823160		1.86017	2.83807e-06
chr10	19443250	19444347	chr10:19443250-19444347		1.36335	2.84153e-06
chr8	92825925	92826451	chr8:92825925-92826451	Mmp2	1.30744	2.84665e-06
chr2	102130241	102130967	chr2:102130241-102130967		1.31841	2.88268e-06
chr7	89382948	89383332	chr7:89382948-89383332		1.82472	2.91159e-06
chr17	72911771	72912308	chr17:72911771-72912308	Lbh	-1.35292	2.93052e-06
chr6	59431800	59432236	chr6:59431800-59432236	Gprin3	1.67801	2.93062e-06
chr3	106554140	106554639	chr3:106554140-106554639	Cept1	1.86355	2.94038e-06
chr6	43256455	43257524	chr6:43256455-43257524	Arhgef5	1.24883	2.94742e-06
chr13	34820406	34820797	chr13:34820406-34820797		-1.61437	2.97836e-06
chr2	91794042	91795374	chr2:91794042-91795374		-1.25085	2.98191e-06
chr17	75502819	75503624	chr17:75502819-75503624		1.47687	2.98499e-06
chr13	107485482	107486088	chr13:107485482-107486088		1.38601	2.98961e-06
chr13	103985515	103986400	chr13:103985515-103986400		1.37833	3.01853e-06
chr9	78012695	78013056	chr9:78012695-78013056		-1.71081	3.0191e-06
chr1	170646425	170646737	chr1:170646425-170646737		1.77009	3.04698e-06
chr7	24369776	24370556	chr7:24369776-24370556	Kcnn4	1.33844	3.04908e-06
chr15	64344882	64346047	chr15:64344882-64346047		1.26139	3.06113e-06
chr13	60635667	60636057	chr13:60635667-60636057		1.72695	3.06113e-06
chr9	96860588	96861451	chr9:96860588-96861451		1.29544	3.06113e-06
chr3	84647506	84648103	chr3:84647506-84648103		1.3332	3.08991e-06
chr4	6057656	6058396	chr4:6057656-6058396		1.34244	3.09533e-06
chr5	88559867	88560456	chr5:88559867-88560456	Rufy3	-1.54888	3.10015e-06
chr7	99585910	99587096	chr7:99585910-99587096		-1.08987	3.10355e-06
chr1	168180302	168181256	chr1:168180302-168181256		1.30648	3.1123e-06
chr14	101729232	101730407	chr14:101729232-101730407	Lmo7	1.1939	3.12075e-06
chr4	108014992	108015766	chr4:108014992-108015766		1.30969	3.12083e-06
chr6	99540015	99540502	chr6:99540015-99540502		1.83628	3.13648e-06
chr14	78427831	78428330	chr14:78427831-78428330		1.39899	3.16279e-06
chr4	149889787	149891164	chr4:149889787-149891164		1.09157	3.16827e-06
chr7	5361356	5361769	chr7:5361356-5361769		-2.19036	3.16971e-06
chr14	56336931	56337585	chr14:56336931-56337585		1.35521	3.19243e-06
chr7	139235647	139236320	chr7:139235647-139236320		1.26755	3.19704e-06
chr3	49485111	49485716	chr3:49485111-49485716		1.59676	3.19746e-06
chr14	31613678	31614033	chr14:31613678-31614033		-1.90932	3.22349e-06
chr15	80673540	80674440	chr15:80673540-80674440		-1.2532	3.24679e-06
chr6	148555348	148556808	chr6:148555348-148556808		1.13476	3.24679e-06
chr7	74599893	74600203	chr7:74599893-74600203		1.93958	3.24896e-06
chr15	43437907	43438923	chr15:43437907-43438923		-1.24828	3.26967e-06
chr13	13175806	13176392	chr13:13175806-13176392	Prl2c5	-1.57176	3.2738e-06
chr1	54695243	54695821	chr1:54695243-54695821		1.61647	3.27427e-06
chr2	158153723	158155011	chr2:158153723-158155011	Tgm2	1.33547	3.29578e-06
chr5	17003049	17003611	chr5:17003049-17003611		-1.49097	3.2977e-06
chr7	31082734	31083523	chr7:31082734-31083523	Fxyd3	1.12205	3.2977e-06
chr12	95503953	95504169	chr12:95503953-95504169		-2.58497	3.32426e-06
chr16	16103053	16103708	chr16:16103053-16103708		1.19635	3.33983e-06
chr8	91203089	91203581	chr8:91203089-91203581		-2.01287	3.35772e-06
chr17	79120100	79120875	chr17:79120100-79120875		1.48894	3.35802e-06
chr19	40290158	40290747	chr19:40290158-40290747		1.41468	3.37713e-06
chr5	111032877	111033324	chr5:111032877-111033324		1.61293	3.37935e-06
chr3	123153809	123154374	chr3:123153809-123154374		-1.69056	3.39899e-06
chr8	92257807	92258764	chr8:92257807-92258764		1.16503	3.41834e-06
chr12	24893723	24894510	chr12:24893723-24894510		1.50565	3.41929e-06
chr10	99619478	99619780	chr10:99619478-99619780		1.51074	3.47466e-06
chr12	116231348	116232115	chr12:116231348-116232115		1.19717	3.47768e-06
chr11	94469465	94470032	chr11:94469465-94470032		1.24889	3.48723e-06
chr11	89365805	89366372	chr11:89365805-89366372		-1.27063	3.488e-06
chr11	81779799	81780442	chr11:81779799-81780442		1.26334	3.49365e-06
chrX	73515942	73516337	chrX:73515942-73516337		-2.07288	3.51509e-06
chr6	117182018	117183675	chr6:117182018-117183675		-1.29894	3.524e-06
chr6	82111606	82111903	chr6:82111606-82111903		1.59118	3.524e-06
chr3	152889832	152890146	chr3:152889832-152890146		-2.05535	3.52869e-06
chr14	117783790	117784258	chr14:117783790-117784258		1.62218	3.53069e-06
chr4	140995664	140996287	chr4:140995664-140996287		-1.29514	3.55213e-06
chr4	96591042	96592147	chr4:96591042-96592147	Cyp2j9	1.05866	3.56199e-06
chr11	97007077	97007567	chr11:97007077-97007567	Sp6	-1.29714	3.56313e-06
chr6	148467334	148467806	chr6:148467334-148467806		1.65307	3.61006e-06
chr7	133161511	133162625	chr7:133161511-133162625		-1.18943	3.61186e-06
chr15	100167274	100168688	chr15:100167274-100168688		1.20462	3.63437e-06
chr12	16848190	16848880	chr12:16848190-16848880		-1.29335	3.63844e-06
chr10	21809505	21810458	chr10:21809505-21810458		1.20099	3.65038e-06
chr18	13752031	13752566	chr18:13752031-13752566		1.50067	3.70508e-06
chr13	24889492	24890066	chr13:24889492-24890066		-1.3349	3.73066e-06
chr11	5328267	5328692	chr11:5328267-5328692		-1.80322	3.73303e-06
chr18	88924351	88924765	chr18:88924351-88924765		1.71236	3.76061e-06
chr10	122402298	122403006	chr10:122402298-122403006		-1.43756	3.7755e-06
chr16	70360357	70360996	chr16:70360357-70360996		1.42691	3.78048e-06
chr5	105239260	105240013	chr5:105239260-105240013	Gbp10	1.51494	3.78998e-06
chr8	94171365	94171856	chr8:94171365-94171856	Mt1/Mt2	1.36058	3.80066e-06
chr8	116071548	116071892	chr8:116071548-116071892		-2.09014	3.80924e-06
chr3	53166003	53166366	chr3:53166003-53166366		2.06063	3.84186e-06
chr16	84971755	84972753	chr16:84971755-84972753	Gm10791	1.19442	3.84186e-06
chr1	170845295	170846337	chr1:170845295-170846337		1.00011	3.85674e-06
chr19	53019683	53020778	chr19:53019683-53020778	Mir6407	1.09084	3.85674e-06
chr10	84024868	84025338	chr10:84024868-84025338		1.60117	3.85674e-06
chr6	100831713	100832280	chr6:100831713-100832280	Ppp4r2	1.30313	3.85674e-06
chr3	14862401	14862903	chr3:14862401-14862903	Car3	1.56545	3.8737e-06
chr10	75612007	75612659	chr10:75612007-75612659		-1.17829	3.90649e-06
chr9	104087707	104087999	chr9:104087707-104087999		2.12526	3.92657e-06
chr18	5449118	5449631	chr18:5449118-5449631		1.51765	3.93157e-06
chr8	65046356	65047622	chr8:65046356-65047622	Apela	1.05545	3.95506e-06
chr18	68955895	68956257	chr18:68955895-68956257	4930546C10Rik	1.96954	3.96631e-06
chr10	83739102	83739867	chr10:83739102-83739867		1.2457	4.00399e-06
chr9	63818144	63818685	chr9:63818144-63818685		-1.55871	4.09047e-06
chr5	129186375	129187341	chr5:129186375-129187341		1.12771	4.11111e-06
chr6	128275383	128276350	chr6:128275383-128276350		1.06134	4.11951e-06
chr3	30878624	30879178	chr3:30878624-30879178		-1.78257	4.15237e-06
chr9	61297033	61298043	chr9:61297033-61298043	B930092H01Rik	1.43011	4.15237e-06
chr8	3278162	3278748	chr8:3278162-3278748		1.12501	4.15237e-06
chr4	45755031	45755571	chr4:45755031-45755571		-1.19643	4.17691e-06
chr10	118811510	118812140	chr10:118811510-118812140		1.50535	4.21065e-06
chr3	146440248	146440929	chr3:146440248-146440929	Ctbs	1.46452	4.23733e-06
chr14	34133121	34133967	chr14:34133121-34133967		-1.24848	4.27119e-06
chr7	145030684	145031575	chr7:145030684-145031575		1.48815	4.2868e-06
chr2	142665975	142666422	chr2:142665975-142666422		-1.77138	4.33449e-06
chr5	28418435	28419635	chr5:28418435-28419635		1.0956	4.33449e-06
chr2	181597513	181598067	chr2:181597513-181598067	Mir7006/Prpf6/Znf512b	-1.27091	4.34256e-06
chr8	26669415	26670049	chr8:26669415-26670049		-1.11452	4.34481e-06
chr13	28757417	28758754	chr13:28757417-28758754		1.05558	4.34572e-06
chr10	54040110	54041092	chr10:54040110-54041092		1.11727	4.3854e-06
chr6	83185021	83185400	chr6:83185021-83185400		-1.41445	4.41251e-06
chr18	84587076	84587283	chr18:84587076-84587283		-1.84627	4.44325e-06
chr12	79493321	79494061	chr12:79493321-79494061		-1.40527	4.46146e-06
chr4	8911432	8913357	chr4:8911432-8913357		1.03982	4.51384e-06
chr6	31147718	31148937	chr6:31147718-31148937		1.0616	4.52147e-06
chr8	88283209	88283579	chr8:88283209-88283579	Adcy7	1.37038	4.54895e-06
chr11	12200725	12201623	chr11:12200725-12201623		-1.20644	4.54899e-06
chr1	177001271	177002080	chr1:177001271-177002080		1.43598	4.55453e-06
chr3	109469508	109469854	chr3:109469508-109469854		-1.79021	4.57166e-06
chr7	121111337	121111890	chr7:121111337-121111890		-1.33733	4.57166e-06
chr15	73245271	73245625	chr15:73245271-73245625		-1.57524	4.57629e-06
chr17	35634095	35634431	chr17:35634095-35634431	Gm9573	-1.57175	4.61407e-06
chr13	45277181	45277716	chr13:45277181-45277716		-1.42298	4.62078e-06
chr18	65520201	65520920	chr18:65520201-65520920		1.08485	4.62247e-06
chr6	136465966	136466237	chr6:136465966-136466237		1.44291	4.62949e-06
chr13	111074570	111075393	chr13:111074570-111075393		1.79385	4.64881e-06
chr19	53105602	53106065	chr19:53105602-53106065		1.26871	4.66822e-06
chr3	121630241	121630920	chr3:121630241-121630920		1.46873	4.66918e-06
chr10	116739872	116740713	chr10:116739872-116740713		1.05656	4.6979e-06
chr6	31205787	31206501	chr6:31205787-31206501		1.3349	4.70057e-06
chr12	91745740	91746380	chr12:91745740-91746380		1.08293	4.74682e-06
chr8	54163566	54163838	chr8:54163566-54163838		2.01388	4.76104e-06
chr6	100730588	100731137	chr6:100730588-100731137		1.52949	4.7866e-06
chr17	33844166	33844607	chr17:33844166-33844607		-1.21306	4.78695e-06
chr6	48443966	48445114	chr6:48443966-48445114	Zfp467/Sspo	1.18356	4.78695e-06
chr9	116808434	116808825	chr9:116808434-116808825		1.723	4.78934e-06
chr5	25897425	25898183	chr5:25897425-25898183		-1.85188	4.79203e-06
chr11	23864345	23865481	chr11:23864345-23865481		1.53972	4.79203e-06
chr18	56813991	56814666	chr18:56813991-56814666		1.21543	4.80929e-06
chr10	14101704	14102182	chr10:14101704-14102182		1.71424	4.82701e-06
chr11	4887296	4887718	chr11:4887296-4887718	Mir6918/Thoc5	-1.43309	4.83885e-06
chr9	60207513	60207929	chr9:60207513-60207929		-2.00522	4.94447e-06
chr10	117933274	117933753	chr10:117933274-117933753		1.99912	4.9678e-06
chr3	103525081	103525758	chr3:103525081-103525758		-1.25668	5.03299e-06
chr16	58756052	58756643	chr16:58756052-58756643		-1.50446	5.03986e-06
chr15	90987450	90987908	chr15:90987450-90987908		1.34102	5.03986e-06
chr17	26650302	26651222	chr17:26650302-26651222		1.08293	5.03986e-06
chr4	95233915	95234529	chr4:95233915-95234529		1.27367	5.04308e-06
chr15	96741789	96742152	chr15:96741789-96742152		1.61265	5.04308e-06
chr10	99560917	99561900	chr10:99560917-99561900		1.26866	5.06255e-06
chr10	120103145	120103902	chr10:120103145-120103902		1.16677	5.06373e-06
chr7	35157079	35157924	chr7:35157079-35157924		1.17217	5.07546e-06
chr9	119028106	119029122	chr9:119028106-119029122	Mir26a-1	1.32296	5.09939e-06
chr5	3869959	3870810	chr5:3869959-3870810		-1.21848	5.12267e-06
chr13	113990751	113991180	chr13:113990751-113991180		1.96478	5.12267e-06
chrX	12273470	12274070	chrX:12273470-12274070		1.5216	5.12267e-06
chr15	5332325	5332901	chr15:5332325-5332901		-1.58447	5.14233e-06
chr6	100709444	100709930	chr6:100709444-100709930		1.25746	5.16019e-06
chr11	32841049	32841519	chr11:32841049-32841519		1.54583	5.19675e-06
chr17	86732034	86732496	chr17:86732034-86732496		1.12452	5.23171e-06
chr17	8299327	8299940	chr17:8299327-8299940		1.59735	5.3191e-06
chr8	68837499	68838403	chr8:68837499-68838403		1.16792	5.35381e-06
chr6	135322635	135323928	chr6:135322635-135323928		1.03928	5.38304e-06
chr12	85643395	85644192	chr12:85643395-85644192		1.23255	5.41231e-06
chr7	63875537	63876249	chr7:63875537-63876249		-1.06271	5.43623e-06
chr11	86580252	86582775	chr11:86580252-86582775		-1.23711	5.4373e-06
chr3	90404733	90405112	chr3:90404733-90405112		-1.78952	5.46847e-06
chr12	5549780	5550364	chr12:5549780-5550364		1.54867	5.51998e-06
chr6	32699814	32700185	chr6:32699814-32700185		-1.65254	5.56372e-06
chr11	62145182	62146048	chr11:62145182-62146048		-1.38277	5.5699e-06
chr18	73834892	73836641	chr18:73834892-73836641		1.03849	5.6465e-06
chr8	107172095	107172662	chr8:107172095-107172662		1.76255	5.65203e-06
chr13	100524931	100525277	chr13:100524931-100525277		2.47989	5.66025e-06
chr11	29718589	29719262	chr11:29718589-29719262		1.45123	5.70511e-06
chr1	152603617	152603915	chr1:152603617-152603915		1.58686	5.72867e-06
chr4	95777770	95778207	chr4:95777770-95778207		1.8059	5.74911e-06
chr11	63090005	63090535	chr11:63090005-63090535		1.52545	5.84689e-06
chr18	38690289	38691120	chr18:38690289-38691120		1.24659	5.85231e-06
chr19	25965596	25966352	chr19:25965596-25966352		-1.36764	5.92805e-06
chr9	83315137	83316091	chr9:83315137-83316091		1.32084	5.95973e-06
chr2	93278085	93278916	chr2:93278085-93278916		1.25005	5.97718e-06
chr6	115006991	115007316	chr6:115006991-115007316		-2.00137	5.98267e-06
chr19	56110085	56110866	chr19:56110085-56110866		1.1656	5.98267e-06
chr2	142832767	142833571	chr2:142832767-142833571		1.37345	5.99359e-06
chr11	95096635	95097282	chr11:95096635-95097282		-1.12608	6.05387e-06
chr1	72872584	72872869	chr1:72872584-72872869		1.43179	6.05903e-06
chr18	7511957	7513045	chr18:7511957-7513045		1.127	6.0838e-06
chr6	137404184	137404698	chr6:137404184-137404698	Ptpro	1.58227	6.08655e-06
chr11	11965488	11966512	chr11:11965488-11966512		1.07587	6.1027e-06
chr5	74126312	74127095	chr5:74126312-74127095		1.38957	6.1476e-06
chr6	112861153	112862253	chr6:112861153-112862253		1.29138	6.17058e-06
chr14	117890428	117892112	chr14:117890428-117892112		0.985781	6.18856e-06
chr1	183069904	183070581	chr1:183069904-183070581		1.22593	6.19002e-06
chr16	38612570	38613189	chr16:38612570-38613189		1.4211	6.21192e-06
chr14	51165522	51166468	chr14:51165522-51166468		-1.18651	6.21317e-06
chr4	14525766	14526372	chr4:14525766-14526372		1.39924	6.2228e-06
chrX	13466664	13467571	chrX:13466664-13467571	Nyx	1.54639	6.2228e-06
chr4	145096667	145097311	chr4:145096667-145097311		1.475	6.2228e-06
chr10	12911732	12912698	chr10:12911732-12912698		1.19254	6.22309e-06
chr15	75824475	75824913	chr15:75824475-75824913		-1.34864	6.22309e-06
chr4	129500465	129501296	chr4:129500465-129501296	Tssk3	1.26781	6.23798e-06
chr8	113640368	113640697	chr8:113640368-113640697	Syce1l	-1.42216	6.25239e-06
chr7	125723574	125723984	chr7:125723574-125723984		-1.66063	6.28908e-06
chr9	77961473	77962055	chr9:77961473-77962055		1.44912	6.31246e-06
chr17	68149304	68149858	chr17:68149304-68149858		1.4022	6.36407e-06
chr1	62425146	62425825	chr1:62425146-62425825		1.23005	6.36437e-06
chr14	103421084	103421954	chr14:103421084-103421954		1.04574	6.38179e-06
chr7	114292358	114293015	chr7:114292358-114293015		1.13985	6.38179e-06
chr8	92618071	92619169	chr8:92618071-92619169		1.10847	6.40862e-06
chr2	68376695	68378048	chr2:68376695-68378048		1.19	6.41021e-06
chr11	83493022	83493345	chr11:83493022-83493345		-1.83422	6.41972e-06
chr3	86274077	86274389	chr3:86274077-86274389		-2.0943	6.41972e-06
chr1	73932470	73933283	chr1:73932470-73933283		1.20971	6.43426e-06
chr12	25104621	25104897	chr12:25104621-25104897	Id2	-1.58183	6.43426e-06
chr16	38644403	38644916	chr16:38644403-38644916		-1.34868	6.45387e-06
chr18	10103105	10103528	chr18:10103105-10103528		-1.50677	6.45608e-06
chr12	78908138	78908564	chr12:78908138-78908564	Plek2	1.62326	6.46845e-06
chr13	28672329	28672926	chr13:28672329-28672926		1.48512	6.47944e-06
chr2	72221765	72222316	chr2:72221765-72222316		1.56806	6.50407e-06
chr4	125229933	125231240	chr4:125229933-125231240		1.13238	6.5092e-06
chr8	79114520	79115074	chr8:79114520-79115074		1.50322	6.52339e-06
chr6	119417358	119417741	chr6:119417358-119417741	Adipor2	1.48515	6.53658e-06
chr10	38855033	38855664	chr10:38855033-38855664		1.21261	6.5758e-06
chr15	90666790	90667294	chr15:90666790-90667294		1.7206	6.57671e-06
chr14	121261269	121261777	chr14:121261269-121261777		1.10717	6.57671e-06
chr3	38073845	38074661	chr3:38073845-38074661		1.34237	6.60652e-06
chr5	149569012	149569410	chr5:149569012-149569410		1.51423	6.61655e-06
chr6	118445893	118446224	chr6:118445893-118446224		-1.86541	6.61784e-06
chr11	78803465	78803996	chr11:78803465-78803996		-1.5164	6.61975e-06
chr11	17859263	17860056	chr11:17859263-17860056		1.52163	6.65309e-06
chr9	69325403	69326213	chr9:69325403-69326213		1.20964	6.65316e-06
chr9	83097919	83098589	chr9:83097919-83098589		1.68251	6.65316e-06
chr4	8842536	8843471	chr4:8842536-8843471		1.01207	6.66666e-06
chr17	84603125	84603469	chr17:84603125-84603469		1.6644	6.66949e-06
chr15	36225071	36225610	chr15:36225071-36225610		1.45675	6.67694e-06
chr10	95708013	95708964	chr10:95708013-95708964		1.19523	6.68859e-06
chr1	80511141	80511589	chr1:80511141-80511589		1.58322	6.77119e-06
chr1	174771465	174772345	chr1:174771465-174772345		1.21246	6.78593e-06
chr5	151086390	151087180	chr5:151086390-151087180		1.28319	6.78691e-06
chr17	4860941	4861459	chr17:4860941-4861459		-1.30847	6.79205e-06
chr15	66120884	66121811	chr15:66120884-66121811		-1.17135	6.79325e-06
chr2	51972624	51973230	chr2:51972624-51973230	Nmi	1.10119	6.83779e-06
chr18	70607538	70608915	chr18:70607538-70608915		1.09841	6.84892e-06
chr1	78818964	78820609	chr1:78818964-78820609		1.03368	6.85017e-06
chr18	9819770	9820140	chr18:9819770-9820140		1.50381	6.85017e-06
chr16	62610857	62611488	chr16:62610857-62611488		-1.49933	6.85017e-06
chr6	114988645	114989346	chr6:114988645-114989346		-1.21085	6.85017e-06
chr8	13547628	13548508	chr8:13547628-13548508		1.18542	6.85017e-06
chr4	58879309	58880459	chr4:58879309-58880459		-1.44231	6.89284e-06
chr9	79639496	79640104	chr9:79639496-79640104		1.23596	6.9108e-06
chr13	88566496	88566743	chr13:88566496-88566743		1.99915	6.9364e-06
chr1	151530272	151530717	chr1:151530272-151530717		-1.59386	6.96384e-06
chr1	113288210	113288700	chr1:113288210-113288700		-1.62079	6.99017e-06
chr14	48270902	48271610	chr14:48270902-48271610		1.59008	6.99372e-06
chr10	76641872	76642862	chr10:76641872-76642862		1.26156	6.99404e-06
chr15	57693559	57694733	chr15:57693559-57694733	Zhx2	1.12716	7.00742e-06
chr14	99310039	99310642	chr14:99310039-99310642		1.5871	7.02829e-06
chr7	66858195	66859065	chr7:66858195-66859065		1.38769	7.03019e-06
chr7	66230488	66231301	chr7:66230488-66231301		1.11789	7.06104e-06
chr13	40984809	40985460	chr13:40984809-40985460		1.41032	7.07799e-06
chr3	131524838	131525275	chr3:131524838-131525275		1.42128	7.10028e-06
chr4	19718594	19719461	chr4:19718594-19719461	Wwp1	-1.1252	7.10999e-06
chr19	5471886	5472213	chr19:5471886-5472213	Efemp2/Ctsw	-1.24265	7.11065e-06
chr2	118669825	118670202	chr2:118669825-118670202	Pak6	-1.47359	7.11065e-06
chr6	99545203	99545901	chr6:99545203-99545901		1.28614	7.12732e-06
chr6	72809601	72810446	chr6:72809601-72810446		-1.16107	7.15407e-06
chr9	44104942	44105218	chr9:44104942-44105218	C1qtnf5	-1.56512	7.15915e-06
chr5	140846533	140847011	chr5:140846533-140847011		-1.68071	7.15915e-06
chr13	101811771	101812332	chr13:101811771-101812332		1.32895	7.19181e-06
chr10	40758204	40759001	chr10:40758204-40759001		1.1563	7.22229e-06
chr8	54110631	54110997	chr8:54110631-54110997		2.01884	7.28944e-06
chr9	15507210	15508070	chr9:15507210-15508070		1.3582	7.28944e-06
chr16	33791574	33791955	chr16:33791574-33791955	Muc13	-1.54833	7.32266e-06
chr1	160174616	160175612	chr1:160174616-160175612		1.39108	7.37604e-06
chr15	7153912	7155036	chr15:7153912-7155036		1.09025	7.41418e-06
chr3	27518957	27520154	chr3:27518957-27520154		1.17174	7.46581e-06
chr9	90264377	90264892	chr9:90264377-90264892		1.19064	7.46953e-06
chr15	55117600	55118095	chr15:55117600-55118095	Gm9920	-1.31396	7.49176e-06
chr10	17795161	17796632	chr10:17795161-17796632	Txlnb	1.0463	7.56583e-06
chr19	6876728	6877435	chr19:6876728-6877435		-1.23409	7.58116e-06
chr17	71250698	71251728	chr17:71250698-71251728		0.997991	7.66731e-06
chr17	14851378	14851674	chr17:14851378-14851674		1.76275	7.67712e-06
chr16	92234334	92235201	chr16:92234334-92235201		-1.25517	7.7089e-06
chr13	81640693	81642037	chr13:81640693-81642037	Adgrv1	1.11387	7.7089e-06
chr5	111200838	111201309	chr5:111200838-111201309		1.22909	7.75748e-06
chr5	41563350	41564144	chr5:41563350-41564144		1.52651	7.81336e-06
chr13	93144290	93145094	chr13:93144290-93145094	Cmya5	1.07931	7.8496e-06
chr11	77184580	77185328	chr11:77184580-77185328		-1.31884	7.95702e-06
chr11	67911011	67911449	chr11:67911011-67911449		-1.22117	7.97477e-06
chr8	68430789	68431681	chr8:68430789-68431681		-1.32663	7.99382e-06
chr6	31317505	31318282	chr6:31317505-31318282		1.37264	8.06196e-06
chr6	142169320	142169849	chr6:142169320-142169849		1.46621	8.08003e-06
chr15	5088897	5089746	chr15:5088897-5089746		1.11977	8.12008e-06
chr12	16760242	16760788	chr12:16760242-16760788	Greb1	1.22927	8.1388e-06
chr5	73977321	73977909	chr5:73977321-73977909		1.51411	8.1562e-06
chr18	4671649	4672364	chr18:4671649-4672364		-1.18678	8.1562e-06
chr5	42155582	42156196	chr5:42155582-42156196		-1.32855	8.1562e-06
chr15	100510085	100510454	chr15:100510085-100510454		-1.73074	8.15824e-06
chr8	77481795	77482397	chr8:77481795-77482397		1.25509	8.15824e-06
chr6	147161740	147162548	chr6:147161740-147162548		1.4122	8.16615e-06
chr14	65945402	65945911	chr14:65945402-65945911		1.46878	8.19858e-06
chr2	72554443	72555329	chr2:72554443-72555329		1.2485	8.19858e-06
chr11	85843282	85843758	chr11:85843282-85843758		1.28462	8.22574e-06
chr1	75292537	75293407	chr1:75292537-75293407		-1.10694	8.23382e-06
chr9	113857436	113858559	chr9:113857436-113858559		1.41721	8.23382e-06
chr15	42361892	42362500	chr15:42361892-42362500		-1.43505	8.23382e-06
chr10	77455164	77456128	chr10:77455164-77456128		1.06774	8.23382e-06
chr8	118149972	118150775	chr8:118149972-118150775		-1.26044	8.2363e-06
chr1	186237673	186238479	chr1:186237673-186238479		1.28568	8.27077e-06
chr3	129680186	129680909	chr3:129680186-129680909		1.04129	8.27873e-06
chr9	118891550	118892140	chr9:118891550-118892140		1.51677	8.31999e-06
chr11	101540432	101540917	chr11:101540432-101540917		-1.50142	8.32345e-06
chr11	71039245	71040335	chr11:71039245-71040335	6330403K07Rik	-1.32308	8.33643e-06
chr7	111871455	111871949	chr7:111871455-111871949		-1.58076	8.41994e-06
chr4	4821955	4822652	chr4:4821955-4822652		-1.17551	8.48163e-06
chr8	103270755	103271689	chr8:103270755-103271689		1.31738	8.71322e-06
chr13	113182187	113182443	chr13:113182187-113182443	Gzmk	1.99541	8.73395e-06
chr6	135375079	135375711	chr6:135375079-135375711		1.31405	8.73395e-06
chr8	122110195	122111416	chr8:122110195-122111416		1.1098	8.74807e-06
chr17	28414943	28415713	chr17:28414943-28415713		-1.27596	8.74807e-06
chr17	8143813	8144640	chr17:8143813-8144640		1.82492	8.85973e-06
chr2	84774723	84775162	chr2:84774723-84775162		1.63687	8.87991e-06
chr14	33881508	33882077	chr14:33881508-33882077		-1.28115	8.87991e-06
chr17	49562081	49562595	chr17:49562081-49562595		1.22271	8.90108e-06
chr18	56763260	56763953	chr18:56763260-56763953		1.20463	8.90108e-06
chr1	163266929	163267894	chr1:163266929-163267894		1.12292	8.90108e-06
chr19	4248453	4249089	chr19:4248453-4249089		-1.49623	8.93244e-06
chr4	12128673	12129076	chr4:12128673-12129076		-1.77831	8.98933e-06
chr7	131161371	131162340	chr7:131161371-131162340		1.07186	9.02717e-06
chr1	173941788	173943053	chr1:173941788-173943053	Ifi203	1.01402	9.02717e-06
chr1	53813720	53814477	chr1:53813720-53814477		1.13967	9.02717e-06
chr13	119280669	119280951	chr13:119280669-119280951		2.11064	9.02727e-06
chr12	35840572	35840937	chr12:35840572-35840937		-1.83427	9.02846e-06
chr2	97433881	97434760	chr2:97433881-97434760		-1.49374	9.07487e-06
chr6	6303811	6304297	chr6:6303811-6304297		1.26175	9.10521e-06
chr8	117368844	117369220	chr8:117368844-117369220		1.18439	9.10792e-06
chr2	103449590	103450161	chr2:103449590-103450161		1.39705	9.10792e-06
chr11	102327223	102327732	chr11:102327223-102327732	Ubtf	-1.2043	9.10792e-06
chr2	23482397	23483328	chr2:23482397-23483328		-1.24473	9.12341e-06
chr1	191253710	191254173	chr1:191253710-191254173		1.24774	9.1235e-06
chr1	60262948	60263334	chr1:60262948-60263334		-1.94585	9.14623e-06
chr17	86769631	86770400	chr17:86769631-86770400		1.04889	9.17503e-06
chr6	48571915	48573082	chr6:48571915-48573082	Rarres2	1.24647	9.22476e-06
chr8	92319123	92319688	chr8:92319123-92319688		1.53083	9.27472e-06
chr16	55605317	55605968	chr16:55605317-55605968		-1.44155	9.28897e-06
chr16	49923081	49924046	chr16:49923081-49924046		1.13018	9.29761e-06
chr11	48605064	48605748	chr11:48605064-48605748		1.15584	9.37084e-06
chr15	78959903	78960492	chr15:78959903-78960492		-1.04274	9.43394e-06
chr16	33576296	33577022	chr16:33576296-33577022		1.19959	9.45184e-06
chr11	75798769	75799326	chr11:75798769-75799326	Doc2b	-1.22923	9.63013e-06
chr11	85765861	85766761	chr11:85765861-85766761	Mir5110	1.34891	9.64448e-06
chr6	99443336	99443987	chr6:99443336-99443987	Foxp1	-1.21186	9.68113e-06
chr3	83481131	83481893	chr3:83481131-83481893		-1.49049	9.74465e-06
chr5	124966698	124967589	chr5:124966698-124967589		1.12258	9.74988e-06
chr1	134302451	134303296	chr1:134302451-134303296		1.13725	9.74988e-06
chr18	14988994	14989700	chr18:14988994-14989700		1.33402	9.74988e-06
chr10	125937549	125939051	chr10:125937549-125939051		0.985608	9.75847e-06
chr12	37241210	37242191	chr12:37241210-37242191	Agmo	1.3141	9.75994e-06
chr16	93552623	93553764	chr16:93552623-93553764		1.3003	9.77354e-06
chr15	25680347	25680837	chr15:25680347-25680837		1.45197	9.80411e-06
chrX	99216514	99217446	chrX:99216514-99217446		1.04533	9.85563e-06
chr14	16828366	16828694	chr14:16828366-16828694		-2.17895	9.89042e-06
chr10	124138448	124138873	chr10:124138448-124138873		-1.39396	9.97718e-06
chr5	102777807	102778388	chr5:102777807-102778388		1.74813	1.00481e-05
chr3	62078403	62078951	chr3:62078403-62078951		-1.42976	1.00481e-05
chr2	90414105	90415141	chr2:90414105-90415141		-1.12111	1.01242e-05
chr10	95604947	95605478	chr10:95604947-95605478		1.33793	1.01245e-05
chr2	52949802	52950597	chr2:52949802-52950597		1.26169	1.01524e-05
chr4	9110162	9110677	chr4:9110162-9110677		1.40372	1.01917e-05
chr5	140298337	140298891	chr5:140298337-140298891		-1.44931	1.01954e-05
chr3	121417462	121418528	chr3:121417462-121418528	Cnn3	1.09651	1.01972e-05
chr10	56451411	56452696	chr10:56451411-56452696		1.11322	1.01972e-05
chr16	57450079	57450923	chr16:57450079-57450923		1.22392	1.02257e-05
chr19	23353798	23354332	chr19:23353798-23354332		-1.22218	1.02944e-05
chr12	116205696	116206132	chr12:116205696-116206132		-1.32256	1.03725e-05
chr12	85609357	85609603	chr12:85609357-85609603		2.05872	1.03759e-05
chr11	104576649	104577054	chr11:104576649-104577054		1.53285	1.04155e-05
chr9	35686695	35687416	chr9:35686695-35687416	Gm17252	1.28089	1.04546e-05
chr17	49513968	49514313	chr17:49513968-49514313		1.48928	1.04574e-05
chr17	83746574	83746956	chr17:83746574-83746956		1.7431	1.05582e-05
chr19	56095593	56096305	chr19:56095593-56096305		1.48881	1.05647e-05
chr8	25488769	25489424	chr8:25488769-25489424		1.16903	1.05742e-05
chr2	103040922	103041272	chr2:103040922-103041272		1.90316	1.05866e-05
chr19	4087042	4087743	chr19:4087042-4087743	Cdk2ap2	-1.30189	1.0677e-05
chr10	121188585	121189958	chr10:121188585-121189958		1.22249	1.07125e-05
chr16	78451133	78452645	chr16:78451133-78452645		0.998845	1.07764e-05
chr4	64699869	64700516	chr4:64699869-64700516		1.3292	1.08245e-05
chr10	109136481	109137496	chr10:109136481-109137496		1.33595	1.08351e-05
chr18	82768151	82769014	chr18:82768151-82769014	2210420H20Rik	1.09314	1.09408e-05
chr5	4959556	4959825	chr5:4959556-4959825		2.10642	1.09451e-05
chr11	100799283	100800253	chr11:100799283-100800253		1.23336	1.09451e-05
chr4	11972459	11972976	chr4:11972459-11972976	Pdp1	-1.10997	1.09954e-05
chr1	14222762	14223781	chr1:14222762-14223781		1.07595	1.10687e-05
chr1	189806761	189807222	chr1:189806761-189807222		1.67701	1.10706e-05
chr1	87640336	87640721	chr1:87640336-87640721		1.43622	1.11019e-05
chr12	75853315	75853972	chr12:75853315-75853972		1.35796	1.11481e-05
chr1	80606000	80606559	chr1:80606000-80606559		1.28194	1.11697e-05
chr16	78427219	78428326	chr16:78427219-78428326		1.08273	1.11697e-05
chr6	48840557	48841812	chr6:48840557-48841812	Tmem176a/Tmem176b	1.16156	1.12219e-05
chr11	83411609	83412172	chr11:83411609-83412172		-1.5392	1.12691e-05
chr13	60754563	60755025	chr13:60754563-60755025		1.36281	1.13104e-05
chr18	68178107	68178367	chr18:68178107-68178367		2.15443	1.1339e-05
chr15	7585911	7586588	chr15:7585911-7586588		1.28503	1.1339e-05
chr7	117778994	117779463	chr7:117778994-117779463		-1.99903	1.1339e-05
chr1	138579578	138580075	chr1:138579578-138580075		1.42226	1.1339e-05
chr1	136328602	136329224	chr1:136328602-136329224		1.27363	1.13409e-05
chr5	98607379	98607752	chr5:98607379-98607752		2.38852	1.13434e-05
chr11	86106702	86106981	chr11:86106702-86106981		-1.9135	1.1394e-05
chr13	70788945	70789755	chr13:70788945-70789755		-1.2783	1.14038e-05
chr2	105174242	105174620	chr2:105174242-105174620		-1.83707	1.14202e-05
chr16	56396287	56397104	chr16:56396287-56397104		-1.41078	1.14245e-05
chr12	4582276	4582844	chr12:4582276-4582844		-1.67044	1.14245e-05
chr8	113716711	113717129	chr8:113716711-113717129		1.91952	1.14442e-05
chr9	43595526	43595817	chr9:43595526-43595817		-1.86671	1.14655e-05
chr8	34572921	34574232	chr8:34572921-34574232		1.02439	1.14783e-05
chr12	98619482	98620079	chr12:98619482-98620079	Spata7	-1.41876	1.15177e-05
chr10	99287869	99288658	chr10:99287869-99288658		1.2718	1.15386e-05
chr13	95102939	95103725	chr13:95102939-95103725		-1.21916	1.15386e-05
chr14	21852029	21852391	chr14:21852029-21852391	Comtd1	1.58028	1.15386e-05
chr13	114456226	114457600	chr13:114456226-114457600		0.973863	1.16039e-05
chr18	76110303	76111927	chr18:76110303-76111927		1.06136	1.16419e-05
chr10	126000576	126001660	chr10:126000576-126001660		1.25271	1.16488e-05
chr18	43359936	43361178	chr18:43359936-43361178		1.00985	1.16596e-05
chr15	56863660	56864208	chr15:56863660-56864208		1.80487	1.16669e-05
chr15	66858049	66859026	chr15:66858049-66859026		1.50282	1.16669e-05
chr2	18947470	18948417	chr2:18947470-18948417		1.23244	1.16822e-05
chr13	95135039	95136264	chr13:95135039-95136264		-1.18666	1.17752e-05
chr5	35717889	35718347	chr5:35717889-35718347		-1.18312	1.17752e-05
chr1	51493411	51494290	chr1:51493411-51494290		1.12674	1.18117e-05
chr10	83040902	83041193	chr10:83040902-83041193		1.66053	1.18117e-05
chr1	165616620	165617633	chr1:165616620-165617633		1.1507	1.18237e-05
chr11	95098520	95098964	chr11:95098520-95098964		-1.15927	1.18653e-05
chr3	51155592	51156137	chr3:51155592-51156137		-1.18628	1.18846e-05
chr4	149661920	149662576	chr4:149661920-149662576	Mir7023	1.32619	1.18846e-05
chr11	96705132	96705684	chr11:96705132-96705684		-1.4698	1.1909e-05
chr3	152555015	152555423	chr3:152555015-152555423		1.42883	1.19746e-05
chr11	105217485	105218239	chr11:105217485-105218239		-1.18379	1.20415e-05
chr11	59423222	59423614	chr11:59423222-59423614		-1.28439	1.20784e-05
chr19	10588352	10589715	chr19:10588352-10589715		1.03062	1.21388e-05
chr4	32561268	32562124	chr4:32561268-32562124		1.17794	1.21541e-05
chr4	144882942	144883677	chr4:144882942-144883677	Dhrs3	1.19657	1.2159e-05
chr2	11513100	11513726	chr2:11513100-11513726		1.41662	1.22751e-05
chr6	127346117	127346802	chr6:127346117-127346802		1.07623	1.22839e-05
chr13	91978602	91979267	chr13:91978602-91979267		1.49099	1.24074e-05
chr17	87159922	87161176	chr17:87159922-87161176		-1.07159	1.24074e-05
chr6	87277490	87278829	chr6:87277490-87278829		1.10394	1.24125e-05
chr11	28849859	28850187	chr11:28849859-28850187	Efemp1	-1.69734	1.24353e-05
chr17	3369389	3370044	chr17:3369389-3370044		1.15316	1.25249e-05
chr5	124029614	124029923	chr5:124029614-124029923		1.64004	1.25345e-05
chr18	57249384	57250148	chr18:57249384-57250148		1.47702	1.25854e-05
chr18	73762333	73763152	chr18:73762333-73763152	Elac1	1.15936	1.25854e-05
chr7	66446847	66447254	chr7:66446847-66447254		1.46117	1.26426e-05
chr2	50588643	50589567	chr2:50588643-50589567		1.20612	1.26647e-05
chr6	112781350	112782015	chr6:112781350-112782015		1.4595	1.26739e-05
chr2	156439546	156440451	chr2:156439546-156440451		1.0922	1.27139e-05
chr1	184479215	184479573	chr1:184479215-184479573		1.58566	1.27818e-05
chr14	32915304	32915847	chr14:32915304-32915847		1.5949	1.27818e-05
chr1	59508447	59509086	chr1:59508447-59509086	Gm973	1.09835	1.28226e-05
chr18	35655838	35656474	chr18:35655838-35656474	Prob1/Mzb1	-1.11365	1.28226e-05
chr4	120879270	120879875	chr4:120879270-120879875		-1.30111	1.2858e-05
chr7	68293940	68294784	chr7:68293940-68294784		1.16768	1.29507e-05
chr4	132823624	132824336	chr4:132823624-132824336		-1.26004	1.29507e-05
chr8	92834904	92835510	chr8:92834904-92835510		1.44268	1.2957e-05
chr13	117409942	117410332	chr13:117409942-117410332		1.80888	1.2957e-05
chr11	30123831	30124485	chr11:30123831-30124485		1.45546	1.29726e-05
chr14	123990614	123991033	chr14:123990614-123991033		1.73965	1.29898e-05
chr15	42273102	42273726	chr15:42273102-42273726		-1.63962	1.29934e-05
chr8	76432412	76433157	chr8:76432412-76433157		1.70687	1.30813e-05
chr11	34845468	34846536	chr11:34845468-34846536		1.13801	1.30813e-05
chr1	183622370	183622737	chr1:183622370-183622737		-1.74018	1.30974e-05
chr6	98997566	98998263	chr6:98997566-98998263		1.09299	1.31345e-05
chr6	147154572	147155438	chr6:147154572-147155438		1.30955	1.31744e-05
chr12	21138494	21139198	chr12:21138494-21139198		1.225	1.33112e-05
chr4	145057062	145057514	chr4:145057062-145057514		1.63228	1.33241e-05
chr6	55482430	55482768	chr6:55482430-55482768		1.9048	1.33985e-05
chr11	56374354	56374928	chr11:56374354-56374928		-1.33401	1.33985e-05
chr7	143037885	143038352	chr7:143037885-143038352		-1.49391	1.34263e-05
chr8	42886652	42887166	chr8:42886652-42887166		1.92783	1.34287e-05
chr13	107530393	107530986	chr13:107530393-107530986		1.62181	1.34573e-05
chr17	42480153	42480680	chr17:42480153-42480680		-1.34214	1.35177e-05
chr8	103118852	103119223	chr8:103118852-103119223		1.87214	1.35177e-05
chr2	73951920	73952461	chr2:73951920-73952461		-1.50776	1.35177e-05
chr17	24556977	24557505	chr17:24556977-24557505		1.21459	1.35184e-05
chr15	51591536	51593221	chr15:51591536-51593221		1.04857	1.35339e-05
chr9	67813664	67814158	chr9:67813664-67814158		1.65894	1.35339e-05
chr19	12145453	12145975	chr19:12145453-12145975		1.8435	1.35601e-05
chr11	55364651	55365350	chr11:55364651-55365350		-1.18025	1.35601e-05
chr13	47125131	47125950	chr13:47125131-47125950		1.49503	1.36425e-05
chr2	5857783	5858619	chr2:5857783-5858619		-1.49237	1.36425e-05
chr8	64638355	64639033	chr8:64638355-64639033		1.95277	1.36635e-05
chr7	129964084	129964672	chr7:129964084-129964672		1.60048	1.36786e-05
chr6	72937376	72938262	chr6:72937376-72938262		1.04873	1.37208e-05
chr1	159121825	159122723	chr1:159121825-159122723		1.12257	1.37456e-05
chr8	117304549	117304878	chr8:117304549-117304878		1.55983	1.38192e-05
chr3	27507771	27508110	chr3:27507771-27508110		2.04878	1.38545e-05
chr10	29511282	29511837	chr10:29511282-29511837		1.3041	1.38652e-05
chr7	38111970	38112368	chr7:38111970-38112368	Ccne1	-1.26864	1.39785e-05
chr4	83656502	83657179	chr4:83656502-83657179		1.23555	1.40942e-05
chr6	121120534	121121517	chr6:121120534-121121517		1.39136	1.41872e-05
chr3	102525923	102526891	chr3:102525923-102526891		1.14928	1.41962e-05
chr16	21207981	21208383	chr16:21207981-21208383		1.17856	1.42019e-05
chr10	91241196	91242119	chr10:91241196-91242119		1.01017	1.42746e-05
chr13	34787447	34788151	chr13:34787447-34788151		1.28605	1.43572e-05
chr15	34714136	34714468	chr15:34714136-34714468		-2.06684	1.43972e-05
chr3	105893901	105894531	chr3:105893901-105894531	Adora3	1.12608	1.43972e-05
chr14	102645506	102646004	chr14:102645506-102646004		1.53251	1.43984e-05
chr11	103201280	103202249	chr11:103201280-103202249		-1.15506	1.44296e-05
chr3	136871911	136872536	chr3:136871911-136872536		1.56963	1.45898e-05
chr8	118590213	118591193	chr8:118590213-118591193		1.03103	1.46278e-05
chr7	49762420	49763085	chr7:49762420-49763085		1.44085	1.4635e-05
chr3	57294498	57295613	chr3:57294498-57295613		1.01243	1.46681e-05
chr9	118678172	118678724	chr9:118678172-118678724		1.22412	1.46793e-05
chr3	19143308	19144121	chr3:19143308-19144121		-1.221	1.47051e-05
chr2	109823280	109823912	chr2:109823280-109823912		1.25569	1.47072e-05
chr5	32357661	32358087	chr5:32357661-32358087		1.80603	1.47636e-05
chr17	12710033	12710906	chr17:12710033-12710906		1.10272	1.48068e-05
chrX	143046430	143046727	chrX:143046430-143046727		1.86822	1.48493e-05
chr17	21069017	21070267	chr17:21069017-21070267		0.998084	1.51428e-05
chr8	53881781	53882353	chr8:53881781-53882353		2.02269	1.53144e-05
chr1	65154767	65155508	chr1:65154767-65155508		-1.26626	1.53348e-05
chr2	137262766	137263424	chr2:137262766-137263424		-1.19221	1.53471e-05
chr11	8457619	8458352	chr11:8457619-8458352		1.01634	1.5385e-05
chr3	105403546	105404386	chr3:105403546-105404386		-1.42607	1.5385e-05
chr11	17685649	17686095	chr11:17685649-17686095		1.43773	1.5385e-05
chr15	90646805	90648061	chr15:90646805-90648061		1.02637	1.53918e-05
chr1	191297879	191298383	chr1:191297879-191298383		-1.3346	1.54384e-05
chr9	60527019	60527408	chr9:60527019-60527408		-1.33063	1.54454e-05
chr11	109641581	109642568	chr11:109641581-109642568	Prkar1a	-1.05486	1.54634e-05
chr3	152105248	152105693	chr3:152105248-152105693		1.31735	1.55431e-05
chr3	84235156	84236074	chr3:84235156-84236074		1.06422	1.55442e-05
chr13	93910750	93911652	chr13:93910750-93911652		1.09984	1.55583e-05
chr17	30465077	30465841	chr17:30465077-30465841		-1.13467	1.5598e-05
chr8	126706072	126706715	chr8:126706072-126706715		1.31704	1.56122e-05
chr14	70329718	70330420	chr14:70329718-70330420		0.991567	1.56813e-05
chr19	40322833	40323617	chr19:40322833-40323617		-1.25087	1.57962e-05
chr13	102576684	102577497	chr13:102576684-102577497		1.32594	1.58266e-05
chr16	77133643	77134896	chr16:77133643-77134896		1.04893	1.58626e-05
chr4	33423490	33424325	chr4:33423490-33424325		-1.32015	1.59283e-05
chr3	121329769	121330396	chr3:121329769-121330396		1.43382	1.59366e-05
chr4	129268699	129269365	chr4:129268699-129269365	C77080	-1.43527	1.59597e-05
chr8	83638886	83639463	chr8:83638886-83639463		-1.36928	1.60223e-05
chrX	165020933	165021316	chrX:165020933-165021316		2.45966	1.6038e-05
chr8	126759730	126760130	chr8:126759730-126760130		1.48893	1.6046e-05
chr6	118162568	118163562	chr6:118162568-118163562		1.34753	1.60657e-05
chr5	122234985	122235791	chr5:122234985-122235791		1.22834	1.60858e-05
chr14	60906460	60907419	chr14:60906460-60907419		1.00765	1.61043e-05
chr11	31748452	31749023	chr11:31748452-31749023		-1.30999	1.61225e-05
chr5	118534547	118535944	chr5:118534547-118535944		1.04103	1.61446e-05
chr14	20043852	20044384	chr14:20043852-20044384		-1.31698	1.61446e-05
chr14	101930382	101931089	chr14:101930382-101931089		1.1181	1.61525e-05
chr7	27104965	27105565	chr7:27104965-27105565		1.57794	1.63778e-05
chr8	77132775	77133551	chr8:77132775-77133551		1.14043	1.64473e-05
chr5	49978860	49979608	chr5:49978860-49979608		1.18813	1.64795e-05
chr1	12285493	12286285	chr1:12285493-12286285		1.42073	1.65189e-05
chr7	58749941	58750261	chr7:58749941-58750261		1.84026	1.65189e-05
chr18	39165116	39165914	chr18:39165116-39165914		1.39586	1.66608e-05
chr4	141291122	141291337	chr4:141291122-141291337	Epha2	2.32871	1.69877e-05
chr9	65203465	65203738	chr9:65203465-65203738		-1.70131	1.70098e-05
chr13	119727725	119728582	chr13:119727725-119728582		1.50429	1.70524e-05
chr7	82531618	82531836	chr7:82531618-82531836		1.92187	1.71337e-05
chr3	127408369	127409524	chr3:127408369-127409524		0.988678	1.71842e-05
chr16	30992255	30992981	chr16:30992255-30992981		-1.17202	1.72328e-05
chr13	81181847	81182822	chr13:81181847-81182822		1.38849	1.73235e-05
chr16	38648132	38648651	chr16:38648132-38648651		1.15456	1.73763e-05
chr13	80557069	80557643	chr13:80557069-80557643		-1.31518	1.74182e-05
chr14	83959096	83959471	chr14:83959096-83959471		1.60143	1.74237e-05
chr10	88510643	88511269	chr10:88510643-88511269	Chpt1	1.13632	1.74856e-05
chr11	113490672	113491557	chr11:113490672-113491557		0.946727	1.75795e-05
chr11	32846758	32847250	chr11:32846758-32847250		1.47876	1.75872e-05
chr7	28565421	28565964	chr7:28565421-28565964	Mir7049	1.60381	1.75925e-05
chr15	85443847	85444394	chr15:85443847-85444394		1.65533	1.76998e-05
chr2	124769452	124769901	chr2:124769452-124769901		-1.29718	1.77622e-05
chr9	48744963	48745490	chr9:48744963-48745490		1.49764	1.79759e-05
chr5	76418523	76419341	chr5:76418523-76419341		1.06901	1.80441e-05
chr8	127059354	127059658	chr8:127059354-127059658	Pard3	-1.26332	1.81379e-05
chr2	144164180	144164696	chr2:144164180-144164696		1.17771	1.81379e-05
chr6	108535834	108536109	chr6:108535834-108536109		1.60403	1.8248e-05
chr15	57712213	57712804	chr15:57712213-57712804		1.29093	1.828e-05
chr11	95673085	95673822	chr11:95673085-95673822		1.33107	1.84001e-05
chr8	54449826	54450271	chr8:54449826-54450271		1.8016	1.84913e-05
chr14	118569496	118569863	chr14:118569496-118569863		1.48505	1.84913e-05
chr4	43551530	43552029	chr4:43551530-43552029		-1.59424	1.84992e-05
chr17	73174010	73174732	chr17:73174010-73174732		0.96308	1.85523e-05
chr8	61372060	61372679	chr8:61372060-61372679		1.38886	1.86331e-05
chr18	53149019	53150278	chr18:53149019-53150278		-1.34598	1.867e-05
chr11	97937575	97938277	chr11:97937575-97938277		-1.28881	1.87098e-05
chr3	138821812	138822490	chr3:138821812-138822490		-1.11414	1.87755e-05
chr7	96170844	96172080	chr7:96170844-96172080		1.08752	1.87755e-05
chr9	35312464	35312903	chr9:35312464-35312903		-1.45379	1.8807e-05
chr8	56931534	56932988	chr8:56931534-56932988		0.982309	1.88264e-05
chr1	114673727	114674587	chr1:114673727-114674587		1.05921	1.8837e-05
chr13	34336988	34337412	chr13:34336988-34337412		-1.84966	1.8837e-05
chr3	66056783	66057268	chr3:66056783-66057268		1.51402	1.8837e-05
chr6	50593364	50593869	chr6:50593364-50593869		-1.09137	1.89611e-05
chr11	52502601	52503425	chr11:52502601-52503425		-1.27268	1.91226e-05
chr11	46127498	46128002	chr11:46127498-46128002		1.29961	1.91262e-05
chr1	58375418	58376009	chr1:58375418-58376009		-1.41463	1.91332e-05
chr16	45367100	45367368	chr16:45367100-45367368		2.0188	1.93124e-05
chr14	123133976	123134389	chr14:123133976-123134389		-1.82743	1.93261e-05
chr2	137814637	137815413	chr2:137814637-137815413		1.17462	1.93365e-05
chr11	59951668	59952118	chr11:59951668-59952118	Med9os	-1.56929	1.94729e-05
chr18	66254600	66255240	chr18:66254600-66255240		1.45211	1.94943e-05
chr12	35338361	35338954	chr12:35338361-35338954		-1.44365	1.95986e-05
chr11	45103450	45104278	chr11:45103450-45104278		1.086	1.95986e-05
chr7	5799112	5799939	chr7:5799112-5799939		-1.1536	1.96617e-05
chr13	49083860	49084509	chr13:49083860-49084509		1.31512	1.97843e-05
chr15	44742911	44743522	chr15:44742911-44743522		1.10056	1.98223e-05
chr3	31159987	31160379	chr3:31159987-31160379		1.53047	1.98223e-05
chr5	13398434	13399671	chr5:13398434-13399671	Sema3a	1.03931	1.98942e-05
chr5	151129595	151130229	chr5:151129595-151130229		1.20033	1.99318e-05
chr14	117937257	117937824	chr14:117937257-117937824		1.27046	1.99511e-05
chr18	8493333	8494038	chr18:8493333-8494038		-1.5155	1.99511e-05
chr7	24902834	24903314	chr7:24902834-24903314	Arhgef1	1.18569	2.00094e-05
chrX	48581916	48582321	chrX:48581916-48582321		1.69191	2.02442e-05
chr14	60991124	60991534	chr14:60991124-60991534		1.67937	2.02883e-05
chr7	132610432	132611044	chr7:132610432-132611044	Lhpp	1.06143	2.02951e-05
chr4	114564047	114564881	chr4:114564047-114564881		1.03656	2.03499e-05
chr11	104599363	104600024	chr11:104599363-104600024	Itgb3	1.30392	2.03513e-05
chr14	105588322	105590168	chr14:105588322-105590168	9330188P03Rik	1.04283	2.03578e-05
chr13	99066839	99067819	chr13:99066839-99067819		1.13488	2.04674e-05
chr17	50584234	50584849	chr17:50584234-50584849		1.17465	2.04708e-05
chr5	58577436	58578502	chr5:58577436-58578502		1.18524	2.05429e-05
chr11	84959661	84960359	chr11:84959661-84960359		-1.04728	2.06943e-05
chr1	183798540	183799309	chr1:183798540-183799309		1.39579	2.0704e-05
chr1	190814502	190815071	chr1:190814502-190815071		1.30624	2.0704e-05
chr7	126287444	126288109	chr7:126287444-126288109		1.08054	2.08432e-05
chr12	99328945	99330128	chr12:99328945-99330128		1.41285	2.10434e-05
chr11	100727410	100728079	chr11:100727410-100728079		-1.16608	2.10802e-05
chr2	127850385	127850836	chr2:127850385-127850836	Acoxl	-1.15467	2.11031e-05
chr12	28704468	28705162	chr12:28704468-28705162		1.04665	2.11033e-05
chr3	121433850	121434569	chr3:121433850-121434569		1.18911	2.12634e-05
chr12	21482550	21483418	chr12:21482550-21483418		1.02728	2.13261e-05
chr9	86758837	86759531	chr9:86758837-86759531		1.33546	2.13261e-05
chr14	55954066	55954268	chr14:55954066-55954268	Cma1/Mcpt-ps1	-2.38034	2.13261e-05
chr9	58717266	58717954	chr9:58717266-58717954		1.32176	2.13756e-05
chr11	100021395	100021763	chr11:100021395-100021763	Krt33a	-1.73157	2.13983e-05
chr12	78921276	78921783	chr12:78921276-78921783		1.3843	2.14497e-05
chr6	38337817	38338380	chr6:38337817-38338380		1.29234	2.15351e-05
chr8	103018988	103019942	chr8:103018988-103019942		1.13962	2.15351e-05
chr10	83726180	83726567	chr10:83726180-83726567		1.25602	2.16445e-05
chr3	49648097	49649445	chr3:49648097-49649445		1.06088	2.16602e-05
chr6	126475492	126475954	chr6:126475492-126475954		-1.49676	2.18528e-05
chr17	49563348	49564760	chr17:49563348-49564760	Daam2	0.96476	2.18528e-05
chr1	51905651	51906504	chr1:51905651-51906504		-1.27847	2.18757e-05
chr15	54059845	54060426	chr15:54059845-54060426		1.61598	2.18915e-05
chr19	28531388	28532157	chr19:28531388-28532157		1.17099	2.19358e-05
chr12	26356127	26356968	chr12:26356127-26356968		1.16277	2.2052e-05
chr4	62345917	62347123	chr4:62345917-62347123		1.03376	2.22194e-05
chr2	67948434	67948927	chr2:67948434-67948927		-1.46657	2.2353e-05
chr2	16502357	16503078	chr2:16502357-16503078		1.4559	2.2353e-05
chr12	21425975	21427132	chr12:21425975-21427132	Ywhaq	1.03694	2.25143e-05
chr6	148381016	148382091	chr6:148381016-148382091		0.986777	2.25507e-05
chr7	96865000	96865902	chr7:96865000-96865902		1.16895	2.25778e-05
chr1	14179602	14180050	chr1:14179602-14180050		1.50078	2.25869e-05
chr4	137744331	137745246	chr4:137744331-137745246		1.10658	2.26497e-05
chr19	17199193	17199968	chr19:17199193-17199968		1.3588	2.27357e-05
chr2	11496594	11497013	chr2:11496594-11497013		1.39352	2.27357e-05
chr3	85634806	85636132	chr3:85634806-85636132		-1.08134	2.28096e-05
chr3	102103869	102104532	chr3:102103869-102104532		-1.17595	2.28096e-05
chr8	54114628	54115003	chr8:54114628-54115003		1.64171	2.28137e-05
chr6	140487416	140488482	chr6:140487416-140488482		0.982327	2.28137e-05
chr6	112570250	112571128	chr6:112570250-112571128		-1.12185	2.28167e-05
chr15	25695390	25696203	chr15:25695390-25696203		1.22298	2.28172e-05
chr14	78306515	78307146	chr14:78306515-78307146		1.45971	2.28172e-05
chr11	75811874	75812461	chr11:75811874-75812461		-1.13881	2.28172e-05
chr3	142496587	142497481	chr3:142496587-142497481	Gbp5	1.18818	2.28172e-05
[truncated: 12,221 more rows]
