# Supplementary material for: Osteocyte Egln1/Phd2 links oxygen sensing and biomineralization via FGF23
Source: Bone Res. 2023 Jan 18;11:7. doi: 10.1038/s41413-022-00241-w (PMC9845350; doi:10.1038/s41413-022-00241-w)
Supplement: Supplementary file 5 — Table S6-S8 [file 41413_2022_241_MOESM5_ESM.xlsx]

## Sheet: Table S6 uFG vs uVeh
Table S6. Significant differentially expressed genes (DEG) for FG-4592-treated MSC (uFG) vs vehicle-treated MSC (uVeh) (logFC>1, FDR <0.05)
gene_name	gene_id	gene_type	logFC	FDR
Pdk1	ENSMUSG00000006494.11	protein_coding	4.86483	0
Bnip3	ENSMUSG00000078566.8	protein_coding	4.30614	0
Ero1l	ENSMUSG00000021831.9	protein_coding	3.80375	0
Pfkl	ENSMUSG00000020277.10	protein_coding	3.7358	0
Pgk1	ENSMUSG00000062070.12	protein_coding	3.61711	0
Vldlr	ENSMUSG00000024924.14	protein_coding	3.38024	0
Slc2a1	ENSMUSG00000028645.11	protein_coding	3.3638	0
Hmox1	ENSMUSG00000005413.8	protein_coding	3.33919	0
Gbe1	ENSMUSG00000022707.16	protein_coding	3.33271	0
Ldha	ENSMUSG00000063229.15	protein_coding	3.30585	0
Egln1	ENSMUSG00000031987.6	protein_coding	3.12029	0
Tpi1	ENSMUSG00000023456.15	protein_coding	3.01139	0
Pgam1	ENSMUSG00000011752.7	protein_coding	2.91985	0
Gapdh	ENSMUSG00000057666.18	protein_coding	2.69416	0
Mthfd1l	ENSMUSG00000040675.17	protein_coding	2.6495	0
Eno1	ENSMUSG00000063524.13	protein_coding	2.69447	0
Epm2a	ENSMUSG00000055493.4	protein_coding	3.61669	2.23544e-307
Gpi1	ENSMUSG00000036427.5	protein_coding	2.356	1.49749e-305
Gys1	ENSMUSG00000003865.16	protein_coding	2.46244	1.45981e-295
Islr	ENSMUSG00000037206.15	protein_coding	-2.80259	1.04458e-270
P4ha2	ENSMUSG00000018906.14	protein_coding	2.39692	1.32038e-268
Gpr35	ENSMUSG00000026271.15	protein_coding	7.82371	2.23267e-265
Hk2	ENSMUSG00000000628.10	protein_coding	3.44524	2.34977e-264
Aldoa	ENSMUSG00000030695.16	protein_coding	2.35945	2.63615e-256
Hk1	ENSMUSG00000037012.18	protein_coding	2.02583	2.41737e-240
Ampd3	ENSMUSG00000005686.17	protein_coding	2.57509	6.11367e-234
Serpine1	ENSMUSG00000037411.10	protein_coding	3.38202	2.11445e-233
Fam162a	ENSMUSG00000003955.8	protein_coding	3.07276	1.22234e-226
Mif	ENSMUSG00000033307.7	protein_coding	3.04321	1.7867e-223
Slc1a4	ENSMUSG00000020142.12	protein_coding	2.06838	7.30177e-214
Gm49759	ENSMUSG00000111394.1	TEC	2.73347	1.215e-212
Gclm	ENSMUSG00000028124.15	protein_coding	2.15153	3.20496e-211
Jmjd6	ENSMUSG00000056962.11	protein_coding	2.11049	8.99775e-208
AU021092	ENSMUSG00000051669.6	protein_coding	3.03278	3.41304e-206
Itga9	ENSMUSG00000039115.13	protein_coding	-3.09041	1.06289e-202
Sik1	ENSMUSG00000024042.7	protein_coding	2.33583	2.36315e-201
Angptl4	ENSMUSG00000002289.16	protein_coding	3.29027	9.6981e-201
Triobp	ENSMUSG00000033088.19	protein_coding	2.05061	1.8351e-199
Bsg	ENSMUSG00000023175.15	protein_coding	2.41929	4.16467e-199
Ankrd37	ENSMUSG00000050914.16	protein_coding	5.79087	6.44057e-199
Hilpda	ENSMUSG00000043421.8	protein_coding	2.97604	2.79128e-195
Arhgap29	ENSMUSG00000039831.16	protein_coding	2.20694	5.19624e-181
Bnip3l	ENSMUSG00000022051.15	protein_coding	1.90443	4.00112e-179
Ier3	ENSMUSG00000003541.6	protein_coding	2.521	2.44854e-178
Rgs11	ENSMUSG00000024186.15	protein_coding	5.78872	1.30647e-176
Ndrg2	ENSMUSG00000004558.15	protein_coding	4.93596	2.7206e-174
Ndrg1	ENSMUSG00000005125.13	protein_coding	2.70571	1.28973e-173
Pkm	ENSMUSG00000032294.17	protein_coding	1.76895	1.24918e-171
Grhpr	ENSMUSG00000035637.14	protein_coding	2.23123	7.28051e-171
Plod2	ENSMUSG00000032374.14	protein_coding	1.82542	1.22723e-170
Prl2c3	ENSMUSG00000056457.6	protein_coding	4.13812	1.01165e-169
Kng1	ENSMUSG00000022875.18	protein_coding	-2.43212	1.91841e-165
Maff	ENSMUSG00000042622.14	protein_coding	2.9475	2.20694e-164
Tfrc	ENSMUSG00000022797.16	protein_coding	2.58112	1.55265e-159
Sdc4	ENSMUSG00000017009.3	protein_coding	2.14201	7.06787e-159
Fam57a	ENSMUSG00000069808.13	protein_coding	2.08505	6.6876e-151
2610528A11Rik	ENSMUSG00000096001.2	protein_coding	7.23729	4.59977e-149
Mxi1	ENSMUSG00000025025.14	protein_coding	1.89275	1.4359e-148
Sigmar1	ENSMUSG00000036078.16	protein_coding	1.75857	9.87957e-147
Rora	ENSMUSG00000032238.17	protein_coding	1.79928	6.15606e-146
Arrb1	ENSMUSG00000018909.15	protein_coding	1.73304	3.97375e-145
Dubr	ENSMUSG00000022639.14	lncRNA	1.72783	1.55687e-143
Olfml2b	ENSMUSG00000038463.8	protein_coding	-2.55399	2.16131e-142
P4ha1	ENSMUSG00000019916.14	protein_coding	1.86342	5.66765e-141
Ppme1	ENSMUSG00000030718.9	protein_coding	1.53547	1.12139e-139
Bhlhe40	ENSMUSG00000030103.11	protein_coding	1.74767	4.42449e-139
Abcc1	ENSMUSG00000023088.17	protein_coding	1.56166	5.90793e-139
Ggt5	ENSMUSG00000006344.17	protein_coding	-2.68354	9.97778e-137
Fgfr2	ENSMUSG00000030849.18	protein_coding	-2.30249	1.16316e-135
Pfkp	ENSMUSG00000021196.14	protein_coding	2.10472	5.13943e-135
Spidr	ENSMUSG00000041974.10	protein_coding	1.69959	9.06753e-135
Tbl2	ENSMUSG00000005374.13	protein_coding	1.51482	4.94251e-129
Srxn1	ENSMUSG00000032802.8	protein_coding	1.61436	3.02855e-128
Ciart	ENSMUSG00000038550.10	protein_coding	3.94826	3.1246e-128
Fzd5	ENSMUSG00000045005.9	protein_coding	-1.55097	3.11613e-127
Tgfb3	ENSMUSG00000021253.7	protein_coding	-1.58229	3.2723e-121
Rcor2	ENSMUSG00000024968.14	protein_coding	2.45024	4.93629e-120
Ms4a4d	ENSMUSG00000024678.6	protein_coding	-2.0382	1.12827e-119
Rnf217	ENSMUSG00000063760.9	protein_coding	1.65838	1.15391e-119
Gpr137b	ENSMUSG00000021306.11	protein_coding	1.70159	4.72052e-119
Il1rn	ENSMUSG00000026981.15	protein_coding	-1.88498	7.62738e-119
Hp	ENSMUSG00000031722.10	protein_coding	-2.09984	3.52756e-118
Tmem45a	ENSMUSG00000022754.6	protein_coding	1.77909	6.9384e-115
Vcam1	ENSMUSG00000027962.14	protein_coding	-1.79889	1.4184e-114
Fmo2	ENSMUSG00000040170.13	protein_coding	-1.58505	2.63345e-114
Pcgf5	ENSMUSG00000024805.16	protein_coding	1.95886	4.94005e-114
Lonp1	ENSMUSG00000041168.10	protein_coding	1.38415	7.25777e-114
Esd	ENSMUSG00000021996.16	protein_coding	1.5402	8.52061e-112
Kdm3a	ENSMUSG00000053470.13	protein_coding	1.57327	4.16447e-111
Tenm4	ENSMUSG00000048078.16	protein_coding	-2.86575	1.7323e-110
Polr3g	ENSMUSG00000035834.11	protein_coding	2.44711	3.72285e-108
Abi3bp	ENSMUSG00000035258.15	protein_coding	-1.86205	3.91182e-108
Mylk	ENSMUSG00000022836.11	protein_coding	-1.63648	5.06335e-108
Vdac1	ENSMUSG00000020402.11	protein_coding	1.59619	1.14251e-107
Dlx3	ENSMUSG00000001510.8	protein_coding	1.68381	1.81645e-107
Agl	ENSMUSG00000033400.14	protein_coding	1.45257	3.11022e-107
Nid1	ENSMUSG00000005397.8	protein_coding	1.32334	2.19022e-105
Tnc	ENSMUSG00000028364.15	protein_coding	-2.00915	7.36746e-104
Apln	ENSMUSG00000037010.7	protein_coding	2.1027	1.59493e-103
Me2	ENSMUSG00000024556.4	protein_coding	1.81925	3.92856e-103
Fmo1	ENSMUSG00000040181.14	protein_coding	-1.99265	3.48892e-102
Gas6	ENSMUSG00000031451.6	protein_coding	-1.84325	4.75361e-101
Sulf2	ENSMUSG00000006800.14	protein_coding	-1.63335	6.60593e-101
Gja1	ENSMUSG00000050953.10	protein_coding	-1.67816	2.76302e-100
Kcnb1	ENSMUSG00000050556.9	protein_coding	8.2445	3.99141e-100
Cxcl12	ENSMUSG00000061353.11	protein_coding	-1.469	9.83719e-99
Dipk2a	ENSMUSG00000045414.7	protein_coding	1.64477	8.57064e-98
Plxna2	ENSMUSG00000026640.12	protein_coding	-1.33613	2.74507e-97
Ugdh	ENSMUSG00000029201.14	protein_coding	1.5214	6.51292e-97
Map2k1	ENSMUSG00000004936.8	protein_coding	1.26326	6.93863e-97
Klf4	ENSMUSG00000003032.8	protein_coding	1.75593	5.19531e-95
Daam2	ENSMUSG00000040260.8	protein_coding	-1.75118	7.40416e-95
Slc41a2	ENSMUSG00000034591.5	protein_coding	1.65212	1.51737e-94
Pik3r3	ENSMUSG00000028698.13	protein_coding	-1.66406	2.3903e-94
Abca1	ENSMUSG00000015243.4	protein_coding	-1.5883	1.80777e-93
Itga1	ENSMUSG00000042284.10	protein_coding	-1.45057	1.25546e-92
Ces1g	ENSMUSG00000057074.6	protein_coding	-1.86237	4.50975e-92
Pcolce2	ENSMUSG00000015354.8	protein_coding	1.39894	1.53839e-91
Alkbh5	ENSMUSG00000042650.3	protein_coding	1.30614	7.59799e-91
Dio2	ENSMUSG00000007682.6	protein_coding	-2.50286	1.19873e-90
Ccng2	ENSMUSG00000029385.14	protein_coding	1.56654	1.0685e-89
Adam12	ENSMUSG00000054555.11	protein_coding	-1.69175	2.48112e-89
Col27a1	ENSMUSG00000045672.15	protein_coding	-2.61285	3.17836e-89
Kdm4b	ENSMUSG00000024201.12	protein_coding	1.34177	3.47038e-88
Mgll	ENSMUSG00000033174.17	protein_coding	1.79224	8.70529e-88
Lamc2	ENSMUSG00000026479.13	protein_coding	2.34303	2.03727e-86
Pvr	ENSMUSG00000040511.14	protein_coding	1.73455	2.40478e-86
Tgm2	ENSMUSG00000037820.15	protein_coding	-1.31686	2.48565e-86
Fst	ENSMUSG00000021765.9	protein_coding	-1.89582	2.83335e-86
Lgals3	ENSMUSG00000050335.17	protein_coding	1.52934	2.96865e-86
Npepps	ENSMUSG00000001441.13	protein_coding	1.21688	5.53633e-86
Ackr3	ENSMUSG00000044337.5	protein_coding	2.60085	3.42948e-85
Ackr4	ENSMUSG00000079355.5	protein_coding	-2.8456	2.8015e-84
Fam117b	ENSMUSG00000041040.12	protein_coding	1.21242	1.77731e-82
Dusp3	ENSMUSG00000003518.13	protein_coding	1.53779	1.15721e-80
Nqo1	ENSMUSG00000003849.8	protein_coding	1.62178	7.03057e-80
Pgp	ENSMUSG00000043445.7	protein_coding	1.91232	1.59345e-79
Lrp5	ENSMUSG00000024913.16	protein_coding	1.41616	3.70611e-79
Mgarp	ENSMUSG00000037161.14	protein_coding	7.39993	9.63694e-79
Ppp1r3e	ENSMUSG00000072494.7	protein_coding	1.97828	9.83784e-79
Sned1	ENSMUSG00000047793.13	protein_coding	-1.54884	5.03139e-78
Slc30a9	ENSMUSG00000029221.15	protein_coding	1.313	8.9592e-78
A2m	ENSMUSG00000030111.9	protein_coding	10.2433	2.72069e-77
Emp1	ENSMUSG00000030208.15	protein_coding	1.30871	3.05346e-77
Clybl	ENSMUSG00000025545.10	protein_coding	1.70708	7.60658e-77
Pde4dip	ENSMUSG00000038170.15	protein_coding	1.24543	4.34189e-75
Pgd	ENSMUSG00000028961.15	protein_coding	1.41871	2.28992e-74
Ddah1	ENSMUSG00000028194.15	protein_coding	1.8953	3.50138e-73
Ifit3	ENSMUSG00000074896.3	protein_coding	-2.36638	3.13624e-71
Pafah1b3	ENSMUSG00000005447.12	protein_coding	2.47413	3.17101e-71
Gsr	ENSMUSG00000031584.16	protein_coding	1.33011	5.71727e-71
Gclc	ENSMUSG00000032350.9	protein_coding	1.13942	8.58974e-71
Adipor2	ENSMUSG00000030168.13	protein_coding	1.54809	1.17236e-70
Ksr1	ENSMUSG00000018334.18	protein_coding	-1.38059	1.36571e-70
Dnajc5	ENSMUSG00000000826.16	protein_coding	1.08938	2.71734e-70
Rnf145	ENSMUSG00000019189.13	protein_coding	1.11253	2.8545e-70
Eid1	ENSMUSG00000091337.3	protein_coding	1.29717	2.96794e-70
Mtss1l	ENSMUSG00000033763.14	protein_coding	-1.34054	4.31279e-70
Fbxw17	ENSMUSG00000037816.10	protein_coding	-1.25095	2.16519e-69
Fzd4	ENSMUSG00000049791.4	protein_coding	-1.75149	7.91165e-69
Adh1	ENSMUSG00000074207.10	protein_coding	-2.09574	1.23773e-68
Ccdc115	ENSMUSG00000042111.9	protein_coding	1.56885	1.6288e-67
Timp3	ENSMUSG00000020044.13	protein_coding	1.95428	2.05643e-67
Iigp1	ENSMUSG00000054072.12	protein_coding	-2.10447	1.15335e-66
Vhl	ENSMUSG00000033933.13	protein_coding	1.18581	1.8328e-66
Gpr146	ENSMUSG00000044197.8	protein_coding	2.28113	1.88537e-66
Slc27a4	ENSMUSG00000059316.2	protein_coding	1.25526	3.74648e-66
Maged2	ENSMUSG00000025268.15	protein_coding	-1.09491	1.0166e-65
Slc16a1	ENSMUSG00000032902.1	protein_coding	1.30174	1.66986e-65
Kng2	ENSMUSG00000060459.14	protein_coding	-1.70669	4.38375e-65
Pde1a	ENSMUSG00000059173.19	protein_coding	-2.43488	1.35215e-64
Rhobtb1	ENSMUSG00000019944.14	protein_coding	1.262	2.83368e-64
Rnf144a	ENSMUSG00000020642.13	protein_coding	-1.14597	3.7863e-64
Sun1	ENSMUSG00000036817.14	protein_coding	1.05686	4.38837e-64
Ak5	ENSMUSG00000039058.11	protein_coding	-1.98808	5.85682e-64
Tsku	ENSMUSG00000049580.12	protein_coding	1.58486	1.2356e-63
Gm5559	ENSMUSG00000096617.3	processed_pseudogene	2.76129	3.35025e-63
Alpl	ENSMUSG00000028766.10	protein_coding	-1.99236	9.00746e-63
Vegfa	ENSMUSG00000023951.17	protein_coding	1.24044	1.59923e-62
Igfbp4	ENSMUSG00000017493.12	protein_coding	-1.50818	1.80085e-62
Hmgn2	ENSMUSG00000003038.15	protein_coding	-1.28889	3.40791e-62
Bhlhe41	ENSMUSG00000030256.11	protein_coding	1.78917	6.00122e-62
Ogn	ENSMUSG00000021390.6	protein_coding	-1.76824	1.79098e-61
Sgcd	ENSMUSG00000020354.15	protein_coding	2.08553	1.93329e-61
Slc23a2	ENSMUSG00000027340.15	protein_coding	-1.09234	4.95874e-61
Sardh	ENSMUSG00000009614.16	protein_coding	-1.32257	5.08384e-61
Selenop	ENSMUSG00000064373.12	protein_coding	-1.02499	8.8379e-61
Gpx1	ENSMUSG00000063856.7	protein_coding	-1.41088	1.16274e-60
Wdr54	ENSMUSG00000030032.12	protein_coding	2.53691	1.57497e-60
Atp7b	ENSMUSG00000006567.11	protein_coding	7.67047	2.29848e-60
Tmem170b	ENSMUSG00000087370.3	protein_coding	1.28488	2.86743e-60
S100b	ENSMUSG00000033208.7	protein_coding	-1.18596	5.49141e-60
Dpep1	ENSMUSG00000019278.5	protein_coding	-1.93082	1.6749e-59
Tnfaip3	ENSMUSG00000019850.11	protein_coding	1.26379	4.23723e-59
Dpysl3	ENSMUSG00000024501.20	protein_coding	-1.33221	5.24007e-59
Angpt4	ENSMUSG00000027460.7	protein_coding	-1.90789	1.48961e-58
Higd1a	ENSMUSG00000038412.8	protein_coding	3.57941	4.47375e-58
Mest	ENSMUSG00000051855.15	protein_coding	-2.03023	4.88199e-58
Kctd9	ENSMUSG00000034327.17	protein_coding	1.04173	1.11225e-57
Rnf19a	ENSMUSG00000022280.9	protein_coding	1.14079	1.54246e-57
Nupr1	ENSMUSG00000030717.9	protein_coding	1.39403	1.73807e-57
Prelp	ENSMUSG00000041577.5	protein_coding	-1.23012	3.07939e-57
Arih2	ENSMUSG00000064145.12	protein_coding	1.00692	3.17593e-57
Ago2	ENSMUSG00000036698.11	protein_coding	1.09326	3.52789e-57
Spire1	ENSMUSG00000024533.17	protein_coding	1.06833	3.62107e-57
Slc39a13	ENSMUSG00000002105.15	protein_coding	1.07475	1.94636e-56
Ermp1	ENSMUSG00000046324.12	protein_coding	-1.04796	5.12588e-56
Snai2	ENSMUSG00000022676.7	protein_coding	-1.1394	6.81781e-56
Kbtbd11	ENSMUSG00000055675.6	protein_coding	2.26502	7.43391e-56
Acsbg1	ENSMUSG00000032281.11	protein_coding	2.01893	1.1461e-55
Fosl1	ENSMUSG00000024912.6	protein_coding	3.4214	1.17729e-55
Gstt1	ENSMUSG00000001663.10	protein_coding	-2.67506	1.22381e-55
Ulk3	ENSMUSG00000032308.9	protein_coding	1.42191	2.35296e-55
Efnb1	ENSMUSG00000031217.8	protein_coding	-1.13547	9.75693e-55
Cdh11	ENSMUSG00000031673.6	protein_coding	-1.07812	1.31486e-54
Ugcg	ENSMUSG00000028381.8	protein_coding	1.27927	1.31787e-54
Rassf1	ENSMUSG00000010067.13	protein_coding	1.15976	1.68247e-54
Smtnl2	ENSMUSG00000045667.14	protein_coding	7.24726	2.11642e-54
Rnf126	ENSMUSG00000035890.9	protein_coding	1.63542	2.24833e-54
Dusp1	ENSMUSG00000024190.7	protein_coding	1.45925	5.02837e-54
Ephx1	ENSMUSG00000038776.13	protein_coding	1.02998	5.58661e-54
Cavin2	ENSMUSG00000045954.7	protein_coding	-1.25804	7.96195e-54
Serpine2	ENSMUSG00000026249.10	protein_coding	-1.03889	1.51716e-53
Ifit3b	ENSMUSG00000062488.9	protein_coding	-2.58432	1.89866e-53
Slc5a3	ENSMUSG00000089774.2	protein_coding	-1.02366	2.91661e-53
Plekha6	ENSMUSG00000041757.16	protein_coding	-1.89994	2.94574e-53
Jag1	ENSMUSG00000027276.7	protein_coding	-1.1348	3.00369e-53
Tmem86a	ENSMUSG00000010307.7	protein_coding	-1.15239	7.4935e-53
Dglucy	ENSMUSG00000021185.16	protein_coding	-1.21023	2.3481e-52
Sp140	ENSMUSG00000070031.11	protein_coding	-1.7857	2.863e-52
Hyal1	ENSMUSG00000010051.15	protein_coding	2.08498	2.94833e-52
Ppp1r13l	ENSMUSG00000040734.14	protein_coding	1.77368	9.38115e-52
Tpm1	ENSMUSG00000032366.15	protein_coding	-1.00472	1.8237e-51
Pi15	ENSMUSG00000067780.3	protein_coding	-2.19121	1.97156e-51
Fam210a	ENSMUSG00000038121.6	protein_coding	1.00134	3.56261e-51
Nid2	ENSMUSG00000021806.4	protein_coding	-1.08739	3.74939e-51
Cavin4	ENSMUSG00000028348.7	protein_coding	2.1798	7.03579e-51
Armh4	ENSMUSG00000036242.15	protein_coding	6.22783	8.13671e-51
Prkab2	ENSMUSG00000038205.12	protein_coding	1.27009	1.5233e-50
Cdhr1	ENSMUSG00000021803.10	protein_coding	1.68376	1.5233e-50
Zfp395	ENSMUSG00000034522.10	protein_coding	1.02668	1.65422e-50
Sept6	ENSMUSG00000050379.15	protein_coding	-1.13849	1.79156e-50
Lmo7	ENSMUSG00000033060.15	protein_coding	-1.2569	1.99901e-50
Aspa	ENSMUSG00000020774.9	protein_coding	-1.76723	2.02418e-50
Dpp6	ENSMUSG00000061576.15	protein_coding	5.43392	2.39738e-50
Itga6	ENSMUSG00000027111.15	protein_coding	1.32017	8.08119e-50
Tbc1d8b	ENSMUSG00000042473.8	protein_coding	1.13133	9.53536e-50
Zbtb7c	ENSMUSG00000044646.15	protein_coding	1.47023	1.12219e-49
Iffo1	ENSMUSG00000038271.17	protein_coding	-2.02352	1.40338e-49
Rnf152	ENSMUSG00000047496.6	protein_coding	5.82955	2.87742e-49
Rerg	ENSMUSG00000030222.13	protein_coding	-1.26539	2.87742e-49
Phactr1	ENSMUSG00000054728.16	protein_coding	-2.39664	4.25884e-49
Gbp2	ENSMUSG00000028270.12	protein_coding	-1.55203	4.67133e-49
Abca9	ENSMUSG00000041797.7	protein_coding	-2.89907	4.99256e-49
Sap30	ENSMUSG00000031609.3	protein_coding	2.64254	5.25711e-49
Tafa5	ENSMUSG00000054863.9	protein_coding	1.6233	6.64985e-49
Hr	ENSMUSG00000022096.14	protein_coding	2.75377	7.08823e-49
Col15a1	ENSMUSG00000028339.17	protein_coding	1.2065	1.22531e-48
Myl9	ENSMUSG00000067818.6	protein_coding	-2.13945	1.48212e-48
Cbr2	ENSMUSG00000025150.10	protein_coding	-2.21909	2.65666e-48
Zfp654	ENSMUSG00000047141.5	protein_coding	1.16421	2.94898e-48
Cdc42ep2	ENSMUSG00000045664.5	protein_coding	1.31537	3.4877e-48
Parp14	ENSMUSG00000034422.14	protein_coding	-1.04641	3.62182e-48
Smoc2	ENSMUSG00000023886.10	protein_coding	-1.08281	2.35374e-47
Rnft1	ENSMUSG00000020521.7	protein_coding	1.23804	2.63767e-47
Krt80	ENSMUSG00000037185.9	protein_coding	2.99015	8.30329e-47
Ibsp	ENSMUSG00000029306.8	protein_coding	-4.11882	7.25556e-46
Agt	ENSMUSG00000031980.9	protein_coding	-1.22092	8.04705e-46
AU020206	ENSMUSG00000097415.2	lncRNA	1.64056	8.12909e-46
Hic1	ENSMUSG00000043099.4	protein_coding	-2.84434	1.10021e-45
Medag	ENSMUSG00000029659.16	protein_coding	1.04711	1.12436e-45
Ankzf1	ENSMUSG00000026199.17	protein_coding	1.25217	1.17736e-45
Gm12758	ENSMUSG00000085105.2	lncRNA	4.14562	1.41975e-45
Galk1	ENSMUSG00000020766.4	protein_coding	1.37051	4.12299e-45
Spry1	ENSMUSG00000037211.12	protein_coding	-1.09491	3.87294e-44
Slc12a7	ENSMUSG00000017756.9	protein_coding	-1.02567	5.74003e-44
Mpp2	ENSMUSG00000017314.12	protein_coding	1.99226	7.75453e-44
Plekhg4	ENSMUSG00000014782.16	protein_coding	-2.41277	9.03864e-44
Thbs3	ENSMUSG00000028047.11	protein_coding	-1.79826	1.05329e-43
Fbln7	ENSMUSG00000027386.9	protein_coding	-1.66117	2.05433e-43
Otor	ENSMUSG00000027416.2	protein_coding	-4.2606	2.52961e-43
Gtf2e2	ENSMUSG00000031585.13	protein_coding	1.0967	3.52683e-43
Tmem176a	ENSMUSG00000023367.14	protein_coding	-2.34888	9.65792e-43
Eda2r	ENSMUSG00000034457.10	protein_coding	-1.51099	2.37267e-42
Sphk1	ENSMUSG00000061878.15	protein_coding	-1.60287	2.49025e-42
Gdpd2	ENSMUSG00000019359.14	protein_coding	-2.33642	3.34847e-42
Amy1	ENSMUSG00000074264.12	protein_coding	-1.90522	4.27482e-42
Gm4951	ENSMUSG00000073555.1	protein_coding	-1.66279	4.87827e-42
Slc43a3	ENSMUSG00000027074.14	protein_coding	-1.12412	6.06515e-42
Itga11	ENSMUSG00000032243.8	protein_coding	-1.11055	9.1181e-42
Aoc3	ENSMUSG00000019326.14	protein_coding	-1.219	1.20702e-41
Lmln	ENSMUSG00000022802.2	protein_coding	1.51149	3.35282e-41
Thbd	ENSMUSG00000074743.4	protein_coding	1.15635	3.78261e-41
Cnot7	ENSMUSG00000031601.16	protein_coding	1.02344	4.20386e-41
Msra	ENSMUSG00000054733.9	protein_coding	1.39402	5.30812e-41
Gipr	ENSMUSG00000030406.7	protein_coding	6.76827	7.82727e-41
Aqp1	ENSMUSG00000004655.5	protein_coding	1.04205	2.2634e-40
Ism1	ENSMUSG00000074766.10	protein_coding	-2.66379	3.37532e-40
Psrc1	ENSMUSG00000068744.12	protein_coding	-1.70179	5.04008e-40
Inafm2	ENSMUSG00000074918.4	protein_coding	1.2624	6.41143e-40
Slc37a4	ENSMUSG00000032114.9	protein_coding	1.38338	2.63476e-39
Nabp1	ENSMUSG00000026107.11	protein_coding	1.11225	3.38588e-39
Klhl21	ENSMUSG00000073700.3	protein_coding	1.08247	3.84874e-39
Lmod1	ENSMUSG00000048096.7	protein_coding	-1.66994	4.14292e-39
Tmem44	ENSMUSG00000022537.18	protein_coding	-2.18046	5.87001e-39
Ripk2	ENSMUSG00000041135.15	protein_coding	1.1414	6.56976e-39
Cd3eap	ENSMUSG00000047649.9	protein_coding	1.22271	6.84735e-39
Sod3	ENSMUSG00000072941.5	protein_coding	-1.13649	8.81633e-39
Erap1	ENSMUSG00000021583.7	protein_coding	-1.12396	1.79834e-38
Nat8f3	ENSMUSG00000051262.9	protein_coding	-3.51791	2.17589e-38
Echs1	ENSMUSG00000025465.13	protein_coding	-1.0047	3.39792e-38
Lsp1	ENSMUSG00000018819.10	protein_coding	-2.87614	5.51521e-38
Map1b	ENSMUSG00000052727.6	protein_coding	-1.05535	5.8596e-38
Noct	ENSMUSG00000023087.15	protein_coding	1.93154	8.71241e-38
Gatb	ENSMUSG00000028085.12	protein_coding	-1.20424	1.2343e-37
Rsbn1	ENSMUSG00000044098.14	protein_coding	1.03669	2.28969e-37
Hpse	ENSMUSG00000035273.14	protein_coding	2.94161	2.28969e-37
Usp53	ENSMUSG00000039701.11	protein_coding	1.48532	2.88522e-37
Gm10358	ENSMUSG00000110469.1	protein_coding	2.78775	3.16896e-37
Piga	ENSMUSG00000031381.16	protein_coding	1.47704	3.99958e-37
Actg2	ENSMUSG00000059430.14	protein_coding	-1.93368	1.89892e-36
Chst2	ENSMUSG00000033350.7	protein_coding	-1.16702	1.94847e-36
Arhgef19	ENSMUSG00000028919.11	protein_coding	-1.34878	3.42728e-36
Pald1	ENSMUSG00000020092.9	protein_coding	-2.03632	4.08438e-36
Trpc1	ENSMUSG00000032839.13	protein_coding	1.29958	4.97461e-36
Tpd52	ENSMUSG00000027506.15	protein_coding	1.69865	5.21e-36
Ifitm3	ENSMUSG00000025492.6	protein_coding	-1.24652	6.06645e-36
Ninj1	ENSMUSG00000037966.15	protein_coding	1.38951	6.61471e-36
Rnf213	ENSMUSG00000070327.14	protein_coding	-1.07609	6.74264e-36
Casp7	ENSMUSG00000025076.10	protein_coding	-1.68367	8.88142e-36
Rdh10	ENSMUSG00000025921.7	protein_coding	1.15585	1.74101e-35
Apobec1	ENSMUSG00000040613.14	protein_coding	-1.14656	3.13294e-35
Gsta3	ENSMUSG00000025934.15	protein_coding	1.65696	3.56418e-35
Jun	ENSMUSG00000052684.4	protein_coding	1.05914	4.15524e-35
Rgs3	ENSMUSG00000059810.18	protein_coding	-1.00843	4.91179e-35
Lyz2	ENSMUSG00000069516.8	protein_coding	-1.99733	6.24143e-35
Gal3st2b	ENSMUSG00000093805.7	protein_coding	-2.47751	1.0876e-34
Lrp8	ENSMUSG00000028613.15	protein_coding	1.61841	1.09151e-34
Rin1	ENSMUSG00000024883.8	protein_coding	1.31085	1.21338e-34
Polr2d	ENSMUSG00000024258.4	protein_coding	1.01633	5.86266e-34
Nnmt	ENSMUSG00000032271.13	protein_coding	-1.03819	6.03253e-34
Bmt2	ENSMUSG00000042742.7	protein_coding	1.13208	1.24317e-33
Gm7336	ENSMUSG00000078636.4	processed_pseudogene	2.53018	1.29753e-33
Gxylt2	ENSMUSG00000030074.9	protein_coding	-1.95383	1.41667e-33
Ifi35	ENSMUSG00000010358.13	protein_coding	-1.21472	2.45294e-33
Tmem229b	ENSMUSG00000046157.13	protein_coding	-2.07181	2.66231e-33
Tmem37	ENSMUSG00000050777.7	protein_coding	1.57603	4.63243e-33
Pla2g12a	ENSMUSG00000027999.15	protein_coding	1.31458	6.47067e-33
Clcn3	ENSMUSG00000004319.15	protein_coding	1.38034	8.10811e-33
Adm2	ENSMUSG00000054136.6	protein_coding	9.75336	9.89809e-33
Eno1b	ENSMUSG00000059040.5	protein_coding	2.90218	1.15837e-32
Thsd4	ENSMUSG00000032289.15	protein_coding	-1.88504	1.20076e-32
Slc4a4	ENSMUSG00000060961.15	protein_coding	1.01461	1.78376e-32
Pdk3	ENSMUSG00000035232.8	protein_coding	1.32604	3.57139e-32
Dlx5	ENSMUSG00000029755.10	protein_coding	-1.19802	8.08263e-32
Syt5	ENSMUSG00000004961.7	protein_coding	7.48146	1.08607e-31
Rarres2	ENSMUSG00000009281.6	protein_coding	-2.98117	1.39598e-31
Ppp1r3b	ENSMUSG00000046794.9	protein_coding	1.42858	1.65225e-31
Aldh1l2	ENSMUSG00000020256.14	protein_coding	1.6087	2.29563e-31
Card19	ENSMUSG00000037960.11	protein_coding	1.10782	2.35452e-31
Eif1b	ENSMUSG00000006941.5	protein_coding	1.11106	3.59313e-31
Tmem74b	ENSMUSG00000044364.5	protein_coding	7.28396	4.84635e-31
2700097O09Rik	ENSMUSG00000062198.5	protein_coding	1.56066	4.85834e-31
Nkd1	ENSMUSG00000031661.12	protein_coding	-1.96151	4.9283e-31
Slurp1	ENSMUSG00000022596.3	protein_coding	2.44497	6.99306e-31
Unc13a	ENSMUSG00000034799.16	protein_coding	1.6489	7.49739e-31
Ecm2	ENSMUSG00000043631.8	protein_coding	-1.75039	1.02602e-30
Gm10359	ENSMUSG00000094708.1	processed_pseudogene	2.61357	1.57369e-30
Gm12033	ENSMUSG00000078965.5	processed_pseudogene	2.86314	2.48214e-30
Fas	ENSMUSG00000024778.13	protein_coding	-1.47735	2.5566e-30
Txnip	ENSMUSG00000038393.14	protein_coding	1.20499	2.58839e-30
Prag1	ENSMUSG00000050271.12	protein_coding	-2.90299	2.60474e-30
Shisa4	ENSMUSG00000041889.7	protein_coding	-1.45641	3.75383e-30
Sema7a	ENSMUSG00000038264.8	protein_coding	1.18495	4.32542e-30
Tmeff1	ENSMUSG00000028347.14	protein_coding	-1.04829	5.95414e-30
Plscr2	ENSMUSG00000032372.14	protein_coding	-2.80688	6.21402e-30
Dnajc21	ENSMUSG00000044224.16	protein_coding	1.11739	7.79276e-30
Sp110	ENSMUSG00000070034.13	protein_coding	-1.88255	8.54817e-30
Parp10	ENSMUSG00000063268.12	protein_coding	-1.20456	8.9936e-30
Acta2	ENSMUSG00000035783.9	protein_coding	-1.76976	1.55244e-29
Pknox2	ENSMUSG00000035934.16	protein_coding	-1.74885	2.31985e-29
Caln1	ENSMUSG00000060371.12	protein_coding	-3.16073	2.84602e-29
Epha2	ENSMUSG00000006445.3	protein_coding	-1.84944	2.95626e-29
Tmem176b	ENSMUSG00000029810.15	protein_coding	-2.36821	3.98564e-29
Plagl1	ENSMUSG00000019817.18	protein_coding	-3.80206	6.33688e-29
Orm1	ENSMUSG00000039196.2	protein_coding	-3.00741	1.32839e-28
Tnfrsf9	ENSMUSG00000028965.13	protein_coding	3.41116	1.45462e-28
Limd2	ENSMUSG00000040699.13	protein_coding	-1.13234	1.85973e-28
Cotl1	ENSMUSG00000031827.13	protein_coding	-2.08988	1.98032e-28
Lrrc8d	ENSMUSG00000046079.16	protein_coding	1.45412	2.08629e-28
Tmem42	ENSMUSG00000066233.6	protein_coding	1.81262	3.288e-28
Aldh4a1	ENSMUSG00000028737.15	protein_coding	-1.38348	6.54071e-28
Slfn9	ENSMUSG00000069793.12	protein_coding	-1.37922	7.27067e-28
Trim65	ENSMUSG00000054517.9	protein_coding	1.1682	1.53002e-27
Pid1	ENSMUSG00000045658.16	protein_coding	-1.07484	1.62124e-27
Celf5	ENSMUSG00000034818.16	protein_coding	-2.42194	1.86143e-27
Cd80	ENSMUSG00000075122.5	protein_coding	-1.30598	2.14307e-27
Nphp3	ENSMUSG00000032558.19	protein_coding	1.04939	2.44825e-27
Trp53rka	ENSMUSG00000039725.6	protein_coding	1.07756	2.67512e-27
Wdr5b	ENSMUSG00000034379.9	protein_coding	-1.32875	2.88096e-27
Lims2	ENSMUSG00000024395.9	protein_coding	1.16652	3.26508e-27
Phospho1	ENSMUSG00000050860.6	protein_coding	1.93482	3.87599e-27
Dhx58	ENSMUSG00000017830.15	protein_coding	-1.64293	4.21636e-27
Adamdec1	ENSMUSG00000022057.8	protein_coding	-2.49316	4.99302e-27
Gm34256	ENSMUSG00000116793.1	lncRNA	-1.79428	7.80189e-27
Nbeal2	ENSMUSG00000056724.15	protein_coding	1.65136	8.75111e-27
Tent5a	ENSMUSG00000032265.14	protein_coding	1.03398	9.54622e-27
Rtp4	ENSMUSG00000033355.6	protein_coding	-1.371	1.01331e-26
Spsb2	ENSMUSG00000038451.13	protein_coding	-1.45534	1.03163e-26
Clmn	ENSMUSG00000021097.15	protein_coding	2.79604	1.19622e-26
Cachd1	ENSMUSG00000028532.14	protein_coding	-1.19921	1.46861e-26
Ttc12	ENSMUSG00000040219.4	protein_coding	-1.2157	1.54355e-26
Herc3	ENSMUSG00000029804.17	protein_coding	1.1577	1.71224e-26
Gls2	ENSMUSG00000044005.13	protein_coding	2.73638	1.75023e-26
Sema6b	ENSMUSG00000001227.12	protein_coding	1.68921	2.18422e-26
Mapkapk3	ENSMUSG00000032577.16	protein_coding	-1.14468	2.39412e-26
Wif1	ENSMUSG00000020218.11	protein_coding	-1.50205	2.74597e-26
Tmem47	ENSMUSG00000025666.16	protein_coding	-1.10556	2.81506e-26
Phf11b	ENSMUSG00000091649.3	protein_coding	-2.30875	4.28059e-26
Ldhb	ENSMUSG00000030246.11	protein_coding	-1.39698	4.81752e-26
Spata13	ENSMUSG00000021990.15	protein_coding	-2.17608	7.55702e-26
Mt1	ENSMUSG00000031765.8	protein_coding	1.95201	1.15392e-25
Aimp2	ENSMUSG00000029610.13	protein_coding	1.17362	1.91483e-25
Crybg1	ENSMUSG00000019866.14	protein_coding	-1.45398	2.33997e-25
Inka2	ENSMUSG00000048458.8	protein_coding	-1.89858	2.57227e-25
P2ry2	ENSMUSG00000032860.5	protein_coding	1.23374	3.6289e-25
Gal3st2	ENSMUSG00000094651.2	protein_coding	-2.71766	3.83081e-25
Pcdh18	ENSMUSG00000037892.13	protein_coding	-1.8715	4.6266e-25
Rgs2	ENSMUSG00000026360.9	protein_coding	-1.02055	7.07016e-25
Aldh3a1	ENSMUSG00000019102.10	protein_coding	1.02267	7.71394e-25
Usp13	ENSMUSG00000056900.13	protein_coding	1.46439	9.04368e-25
Whamm	ENSMUSG00000045795.10	protein_coding	1.20258	9.43199e-25
Apol6	ENSMUSG00000033576.12	protein_coding	-2.96245	9.43199e-25
Pspc1	ENSMUSG00000021938.12	protein_coding	-1.03633	1.14853e-24
Trappc6a	ENSMUSG00000002043.17	protein_coding	1.22915	1.21136e-24
Hoga1	ENSMUSG00000025176.14	protein_coding	1.30191	1.60343e-24
Apobec3	ENSMUSG00000009585.18	protein_coding	-1.97125	2.13549e-24
2500002B13Rik	ENSMUSG00000096917.2	lncRNA	3.13823	3.02358e-24
Pygl	ENSMUSG00000021069.17	protein_coding	5.71314	3.15739e-24
Gm2606	ENSMUSG00000078300.3	processed_pseudogene	2.50349	3.67427e-24
Gm4735	ENSMUSG00000064193.8	processed_pseudogene	2.82762	4.79626e-24
Uba7	ENSMUSG00000032596.14	protein_coding	-1.17458	5.12085e-24
Ccne2	ENSMUSG00000028212.16	protein_coding	1.05212	6.44643e-24
Tead2	ENSMUSG00000030796.17	protein_coding	-1.00204	7.10071e-24
Gm5138	ENSMUSG00000079501.3	processed_pseudogene	2.80964	7.80163e-24
Maob	ENSMUSG00000040147.14	protein_coding	-2.30807	7.80203e-24
Gm43618	ENSMUSG00000105403.1	TEC	-1.24429	8.5557e-24
Fyb	ENSMUSG00000022148.16	protein_coding	-1.31542	1.35416e-23
Gm5039	ENSMUSG00000093847.2	protein_coding	-1.52755	1.72643e-23
Dusp10	ENSMUSG00000039384.8	protein_coding	1.14943	1.74882e-23
Gm9790	ENSMUSG00000044330.8	processed_pseudogene	4.11376	2.07715e-23
Tasp1	ENSMUSG00000039033.11	protein_coding	-1.11046	2.60598e-23
Pgk1-rs7	ENSMUSG00000066632.3	processed_pseudogene	3.67488	2.96779e-23
Shc4	ENSMUSG00000035109.14	protein_coding	1.6539	3.88902e-23
Gask1a	ENSMUSG00000038233.9	protein_coding	-1.8756	3.90516e-23
Slc24a3	ENSMUSG00000063873.10	protein_coding	-1.18789	5.60726e-23
Alpk1	ENSMUSG00000028028.11	protein_coding	-1.06011	5.96343e-23
Dock10	ENSMUSG00000038608.15	protein_coding	-1.33536	6.3234e-23
Gm44275	ENSMUSG00000107768.1	lncRNA	1.72141	6.33979e-23
A330074K22Rik	ENSMUSG00000097960.1	lncRNA	-1.77832	7.47451e-23
Gm10282	ENSMUSG00000070713.5	protein_coding	-1.52757	1.46145e-22
Adipoq	ENSMUSG00000022878.5	protein_coding	-1.44288	1.77927e-22
Tnfsf9	ENSMUSG00000035678.8	protein_coding	7.52249	1.80082e-22
Ticam2	ENSMUSG00000056130.10	protein_coding	2.91441	2.93972e-22
1500009L16Rik	ENSMUSG00000087651.3	protein_coding	-2.11577	4.89298e-22
Sept4	ENSMUSG00000020486.18	protein_coding	-2.56862	7.30311e-22
Eps8	ENSMUSG00000015766.14	protein_coding	1.51964	7.82087e-22
Olfr289-ps1	ENSMUSG00000103538.3	unprocessed_pseudogene	-2.69719	7.86668e-22
Gm12671	ENSMUSG00000095937.1	processed_pseudogene	2.85595	1.06139e-21
Amz1	ENSMUSG00000050022.16	protein_coding	3.69475	1.6409e-21
Gbp3	ENSMUSG00000028268.14	protein_coding	-1.36757	2.16038e-21
Igtp	ENSMUSG00000078853.8	protein_coding	-1.43939	3.10357e-21
Trib3	ENSMUSG00000032715.9	protein_coding	3.29732	3.63486e-21
Gm4691	ENSMUSG00000097979.2	transcribed_processed_pseudogene	2.62941	4.32885e-21
Naip5	ENSMUSG00000071203.6	protein_coding	-1.26355	4.97774e-21
4931440P22Rik	ENSMUSG00000074580.11	transcribed_processed_pseudogene	2.85367	5.73617e-21
Gm20483	ENSMUSG00000092389.2	lncRNA	7.4153	6.21473e-21
Enpep	ENSMUSG00000028024.14	protein_coding	-3.17654	7.67144e-21
Glrx	ENSMUSG00000021591.8	protein_coding	-1.02375	7.95641e-21
Ston2	ENSMUSG00000020961.15	protein_coding	1.3959	9.29468e-21
Fstl3	ENSMUSG00000020325.10	protein_coding	1.61788	1.01311e-20
Gm13394	ENSMUSG00000083773.4	processed_pseudogene	2.66038	1.39184e-20
Cxcl16	ENSMUSG00000018920.11	protein_coding	-3.26468	1.46622e-20
Gnaz	ENSMUSG00000040009.6	protein_coding	3.39715	1.82336e-20
Pgam1-ps2	ENSMUSG00000082016.3	processed_pseudogene	3.54387	1.90104e-20
Hbegf	ENSMUSG00000024486.6	protein_coding	1.10124	2.08522e-20
Mcam	ENSMUSG00000032135.15	protein_coding	-1.97188	2.68636e-20
Nr1h3	ENSMUSG00000002108.10	protein_coding	-1.12116	4.52474e-20
Selenow	ENSMUSG00000041571.9	protein_coding	-1.25477	6.34649e-20
Olfm1	ENSMUSG00000026833.18	protein_coding	-1.01015	1.0818e-19
Has2os	ENSMUSG00000086541.8	lncRNA	1.96848	1.20357e-19
Susd2	ENSMUSG00000006342.15	protein_coding	-2.71743	1.38812e-19
Gm20619	ENSMUSG00000093482.8	lncRNA	-3.32508	1.59829e-19
Gm3839	ENSMUSG00000097148.2	protein_coding	2.61111	1.61316e-19
Gvin1	ENSMUSG00000045868.12	protein_coding	-1.23505	2.07382e-19
Sncb	ENSMUSG00000034891.13	protein_coding	7.59511	2.26497e-19
Edil3	ENSMUSG00000034488.14	protein_coding	1.93518	2.43604e-19
Tgfbi	ENSMUSG00000035493.10	protein_coding	-1.34648	2.5339e-19
Fgd3	ENSMUSG00000037946.11	protein_coding	1.26717	2.63944e-19
Ltc4s	ENSMUSG00000020377.15	protein_coding	-2.33103	3.32539e-19
Cxcl1	ENSMUSG00000029380.11	protein_coding	-1.07616	4.35009e-19
Enpp3	ENSMUSG00000019989.8	protein_coding	-1.09084	4.42185e-19
Mro	ENSMUSG00000064036.15	protein_coding	-6.31225	5.34299e-19
F8	ENSMUSG00000031196.13	protein_coding	-1.01409	6.47495e-19
Gm4609	ENSMUSG00000078592.2	processed_pseudogene	2.85562	7.38063e-19
Selenoh	ENSMUSG00000076437.10	protein_coding	-1.27792	7.55283e-19
Tnfrsf21	ENSMUSG00000023915.5	protein_coding	-2.06876	8.55253e-19
Eif4ebp1	ENSMUSG00000031490.6	protein_coding	1.4525	1.13607e-18
Proser2	ENSMUSG00000045319.13	protein_coding	4.58111	1.19685e-18
Cdca7	ENSMUSG00000055612.15	protein_coding	-1.33373	1.19811e-18
Trpv2	ENSMUSG00000018507.16	protein_coding	-1.46212	1.20211e-18
Dcxr	ENSMUSG00000039450.11	protein_coding	-1.09906	1.48307e-18
1700001L05Rik	ENSMUSG00000075511.9	lncRNA	2.1262	2.14287e-18
Radil	ENSMUSG00000029576.17	protein_coding	2.61074	2.44439e-18
Slfn5	ENSMUSG00000054404.13	protein_coding	-1.6041	2.70884e-18
Bend6	ENSMUSG00000042182.16	protein_coding	1.12161	2.89544e-18
Slc25a35	ENSMUSG00000018740.14	protein_coding	-1.26142	3.52793e-18
Ddx60	ENSMUSG00000037921.15	protein_coding	-1.46732	3.86118e-18
Nr4a1	ENSMUSG00000023034.7	protein_coding	-1.43957	4.0397e-18
A530020G20Rik	ENSMUSG00000097124.2	lncRNA	-1.89864	4.18686e-18
Ogdhl	ENSMUSG00000021913.8	protein_coding	-1.72717	4.31799e-18
Fat4	ENSMUSG00000046743.6	protein_coding	-1.36511	5.14269e-18
Ifih1	ENSMUSG00000026896.14	protein_coding	-1.26696	6.43817e-18
Gm16754	ENSMUSG00000097439.6	lncRNA	8.39881	7.66933e-18
Des	ENSMUSG00000026208.9	protein_coding	-1.49933	7.78047e-18
Cd59a	ENSMUSG00000032679.12	protein_coding	-1.06081	7.82108e-18
Exoc3l4	ENSMUSG00000021280.9	protein_coding	-1.18067	8.94348e-18
Gprc5c	ENSMUSG00000051043.16	protein_coding	1.31752	9.08538e-18
Pgbd1	ENSMUSG00000055313.14	protein_coding	3.29015	1.00757e-17
Pik3r5	ENSMUSG00000020901.13	protein_coding	1.61919	1.04954e-17
Camsap3	ENSMUSG00000044433.16	protein_coding	-1.35782	1.10044e-17
Echdc2	ENSMUSG00000028601.18	protein_coding	-1.23618	1.12464e-17
Gm31520	ENSMUSG00000107653.1	transcribed_processed_pseudogene	-3.15295	1.28475e-17
Acad12	ENSMUSG00000042647.13	protein_coding	-1.06221	1.29383e-17
Dlx6os1	ENSMUSG00000090063.6	lncRNA	-1.4024	1.41267e-17
Gm10481	ENSMUSG00000096810.1	processed_pseudogene	2.68331	1.84094e-17
Mt2	ENSMUSG00000031762.7	protein_coding	2.94735	2.56293e-17
Ripor2	ENSMUSG00000036006.19	protein_coding	1.5484	2.57257e-17
9330159F19Rik	ENSMUSG00000004360.9	protein_coding	-1.17637	2.58831e-17
Tnfrsf19	ENSMUSG00000060548.13	protein_coding	-4.21869	3.29286e-17
Syt17	ENSMUSG00000058420.8	protein_coding	3.25695	4.2919e-17
F730043M19Rik	ENSMUSG00000052125.16	lncRNA	1.78633	5.30714e-17
Pdgfrl	ENSMUSG00000031595.9	protein_coding	-2.22517	5.94044e-17
Nadk2	ENSMUSG00000022253.15	protein_coding	1.82788	6.16267e-17
Macrod1	ENSMUSG00000036278.7	protein_coding	1.59207	6.16267e-17
9530082P21Rik	ENSMUSG00000097006.7	lncRNA	-1.4126	6.53664e-17
Gapdh-ps15	ENSMUSG00000096438.3	processed_pseudogene	2.73967	7.29158e-17
Srl	ENSMUSG00000022519.14	protein_coding	-1.2187	8.44626e-17
Gm13882	ENSMUSG00000081721.3	processed_pseudogene	2.84692	9.24965e-17
Btg2	ENSMUSG00000020423.6	protein_coding	-1.2	9.38173e-17
Gm16439	ENSMUSG00000072594.3	processed_pseudogene	4.2789	9.38288e-17
Slc7a11	ENSMUSG00000027737.10	protein_coding	4.4096	1.19901e-16
Rad51b	ENSMUSG00000059060.15	protein_coding	-1.20792	1.35425e-16
Dmtn	ENSMUSG00000022099.17	protein_coding	1.29353	1.47839e-16
Lmcd1	ENSMUSG00000057604.9	protein_coding	-1.36515	1.51559e-16
Cystm1	ENSMUSG00000046727.13	protein_coding	2.10276	1.78886e-16
Taf9b	ENSMUSG00000047242.14	protein_coding	-1.02188	1.8472e-16
Dpf1	ENSMUSG00000030584.14	protein_coding	2.52055	2.02718e-16
Lonrf3	ENSMUSG00000016239.11	protein_coding	1.03048	2.69495e-16
Eepd1	ENSMUSG00000036611.5	protein_coding	-2.06851	3.12921e-16
Map3k1	ENSMUSG00000021754.17	protein_coding	1.15505	3.2739e-16
Gm4654	ENSMUSG00000098111.1	processed_pseudogene	2.70809	3.75574e-16
Ifi44	ENSMUSG00000028037.13	protein_coding	-1.84598	3.99018e-16
Cda	ENSMUSG00000028755.3	protein_coding	2.1554	4.29656e-16
St6galnac2	ENSMUSG00000057286.6	protein_coding	-1.51513	4.56555e-16
Clu	ENSMUSG00000022037.15	protein_coding	-1.85157	4.91184e-16
Lox	ENSMUSG00000024529.14	protein_coding	1.00712	5.63445e-16
Trpm2	ENSMUSG00000009292.18	protein_coding	5.0858	5.91743e-16
Gm19522	ENSMUSG00000116903.1	lncRNA	-2.01122	6.63874e-16
Gm13292	ENSMUSG00000082424.4	processed_pseudogene	2.70322	6.64126e-16
Cyp2j9	ENSMUSG00000015224.10	protein_coding	-1.86533	6.73835e-16
Clec11a	ENSMUSG00000004473.10	protein_coding	-1.47244	6.96231e-16
Gm12070	ENSMUSG00000069939.8	processed_pseudogene	2.58511	7.47664e-16
Tnfrsf14	ENSMUSG00000042333.16	protein_coding	-2.42294	7.81819e-16
Gm13415	ENSMUSG00000085057.7	lncRNA	1.09435	7.92003e-16
Sh3bp2	ENSMUSG00000054520.15	protein_coding	1.30074	1.4456e-15
Trim5	ENSMUSG00000060441.15	protein_coding	-2.75722	2.13625e-15
Capn6	ENSMUSG00000067276.5	protein_coding	-2.98389	2.46839e-15
Bnip3l-ps	ENSMUSG00000073198.5	transcribed_processed_pseudogene	2.05559	2.53243e-15
Ano3	ENSMUSG00000074968.11	protein_coding	-2.44066	2.61376e-15
Tlr8	ENSMUSG00000040522.5	protein_coding	-1.64655	2.86665e-15
Casp4	ENSMUSG00000033538.13	protein_coding	-1.31154	3.0219e-15
Gm3272	ENSMUSG00000078967.5	processed_pseudogene	2.71636	3.19516e-15
Lpar4	ENSMUSG00000049929.7	protein_coding	-1.03849	4.71853e-15
Glt1d1	ENSMUSG00000049971.17	protein_coding	2.59595	6.17716e-15
Mn1	ENSMUSG00000070576.4	protein_coding	-1.64532	6.17744e-15
Mamdc2	ENSMUSG00000033207.7	protein_coding	-1.53609	6.29341e-15
Itih2	ENSMUSG00000037254.18	protein_coding	-1.01028	7.23782e-15
Pdxp	ENSMUSG00000116165.1	protein_coding	2.21829	7.75889e-15
Gm12286	ENSMUSG00000081600.3	processed_pseudogene	3.47207	1.24986e-14
Gm5537	ENSMUSG00000069008.3	processed_pseudogene	3.62926	1.27508e-14
Dapk2	ENSMUSG00000032380.9	protein_coding	-1.33027	1.30418e-14
Nol4l	ENSMUSG00000061411.12	protein_coding	-2.00177	2.00631e-14
Isg15	ENSMUSG00000035692.7	protein_coding	-1.84608	2.37145e-14
Tmc3	ENSMUSG00000038540.14	protein_coding	-2.08857	2.75277e-14
Sh3yl1	ENSMUSG00000020669.15	protein_coding	1.33456	2.9727e-14
Gm10169	ENSMUSG00000083669.5	processed_pseudogene	3.00667	3.17888e-14
Kank3	ENSMUSG00000042099.16	protein_coding	1.53312	3.3473e-14
Arhgef9	ENSMUSG00000025656.17	protein_coding	-1.00795	4.06784e-14
Dgat2	ENSMUSG00000030747.5	protein_coding	1.17493	4.20238e-14
Tgtp2	ENSMUSG00000078921.3	protein_coding	-1.6483	5.51011e-14
Sat2	ENSMUSG00000069835.10	protein_coding	-1.24223	6.4139e-14
Serpina3g	ENSMUSG00000041481.16	protein_coding	-2.44596	6.55835e-14
Ppfia2	ENSMUSG00000053825.15	protein_coding	-2.21752	6.58664e-14
Tlr6	ENSMUSG00000051498.6	protein_coding	1.50004	6.83004e-14
Kctd12	ENSMUSG00000098557.1	protein_coding	-2.3758	7.07521e-14
Gm2451	ENSMUSG00000106574.1	processed_pseudogene	2.68911	7.52746e-14
Gm4070	ENSMUSG00000078606.8	protein_coding	-1.44883	7.52746e-14
Hes1	ENSMUSG00000022528.8	protein_coding	-1.24948	1.14456e-13
Mylk3	ENSMUSG00000031698.14	protein_coding	-2.07793	1.22115e-13
Gm2574	ENSMUSG00000078162.6	processed_pseudogene	2.43444	1.22867e-13
Prrt4	ENSMUSG00000079654.3	protein_coding	1.62277	2.67286e-13
Gm6560	ENSMUSG00000104913.1	processed_pseudogene	1.86555	2.82393e-13
Dlx6	ENSMUSG00000029754.13	protein_coding	-1.2172	2.9088e-13
Ctnnal1	ENSMUSG00000038816.14	protein_coding	-1.08385	3.11258e-13
Ccno	ENSMUSG00000042417.5	protein_coding	-1.92754	3.14767e-13
Oasl2	ENSMUSG00000029561.17	protein_coding	-1.48833	3.47666e-13
Cox7a1	ENSMUSG00000074218.3	protein_coding	3.53339	3.49346e-13
Gm3200	ENSMUSG00000097388.1	processed_pseudogene	2.71508	3.68814e-13
Il20ra	ENSMUSG00000020007.4	protein_coding	-1.85424	4.21533e-13
Mecom	ENSMUSG00000027684.16	protein_coding	-1.36477	4.55897e-13
Mgst2	ENSMUSG00000074604.9	protein_coding	-1.55608	4.76914e-13
Sfn	ENSMUSG00000047281.3	protein_coding	1.24482	5.38345e-13
Gm12537	ENSMUSG00000095042.1	processed_pseudogene	2.54612	5.77178e-13
Mindy4	ENSMUSG00000038022.11	protein_coding	1.00869	5.77178e-13
Gm47593	ENSMUSG00000112058.1	lncRNA	7.2796	1.01231e-12
Slc11a1	ENSMUSG00000026177.11	protein_coding	1.58082	1.08489e-12
Tuba4a	ENSMUSG00000026202.13	protein_coding	1.78904	1.35644e-12
Tspan32	ENSMUSG00000000244.17	protein_coding	-1.12137	1.36355e-12
Mcf2l	ENSMUSG00000031442.21	protein_coding	1.23453	1.47337e-12
Dnaic2	ENSMUSG00000034706.16	protein_coding	-1.39164	1.51458e-12
Slc22a3	ENSMUSG00000023828.3	protein_coding	-1.81591	1.55326e-12
Phf11d	ENSMUSG00000068245.14	protein_coding	-1.02277	1.63604e-12
Ramp2	ENSMUSG00000001240.13	protein_coding	-2.36582	1.68734e-12
Nmi	ENSMUSG00000026946.9	protein_coding	-1.4304	2.1049e-12
Gm3222	ENSMUSG00000079311.1	processed_pseudogene	2.89484	2.51411e-12
Gm20658	ENSMUSG00000093765.7	lncRNA	2.4227	2.84097e-12
Syt11	ENSMUSG00000068923.14	protein_coding	-1.06665	3.11555e-12
Gm14760	ENSMUSG00000081221.4	processed_pseudogene	2.30046	3.2846e-12
Lpar6	ENSMUSG00000033446.7	protein_coding	-1.00938	3.31149e-12
Gm10293	ENSMUSG00000070490.4	processed_pseudogene	2.36897	4.23249e-12
Mettl27	ENSMUSG00000040557.14	protein_coding	-1.2397	4.79892e-12
Rnase10	ENSMUSG00000021872.8	protein_coding	-2.15643	5.23701e-12
Gm2619	ENSMUSG00000091199.9	transcribed_unprocessed_pseudogene	-1.63365	5.74132e-12
Il18	ENSMUSG00000039217.13	protein_coding	-1.35298	6.02613e-12
B230217C12Rik	ENSMUSG00000050538.8	protein_coding	-1.26597	6.04418e-12
Gm2546	ENSMUSG00000098019.1	processed_pseudogene	2.4784	6.1642e-12
Slc52a3	ENSMUSG00000027463.14	protein_coding	-1.66081	6.7314e-12
Tpi-rs11	ENSMUSG00000106755.1	processed_pseudogene	3.43545	7.279e-12
Pbp2	ENSMUSG00000047104.5	protein_coding	2.00387	7.92521e-12
Cenpm	ENSMUSG00000068101.11	protein_coding	-1.39605	9.12712e-12
Trim7	ENSMUSG00000040350.16	protein_coding	1.17417	1.30347e-11
Fam78a	ENSMUSG00000050592.8	protein_coding	6.0082	1.40349e-11
Gm16374	ENSMUSG00000115205.1	processed_pseudogene	2.66626	1.59286e-11
Msc	ENSMUSG00000025930.6	protein_coding	2.10329	1.76987e-11
Abca8a	ENSMUSG00000041828.15	protein_coding	-3.42634	1.85873e-11
Tmem98	ENSMUSG00000035413.8	protein_coding	-1.02754	1.89366e-11
Vsir	ENSMUSG00000020101.14	protein_coding	-1.42152	1.90792e-11
Acpp	ENSMUSG00000032561.15	protein_coding	-1.11671	2.30439e-11
Lingo3	ENSMUSG00000051067.8	protein_coding	4.2113	2.44851e-11
Zbp1	ENSMUSG00000027514.14	protein_coding	-1.4389	2.67636e-11
Airn	ENSMUSG00000078247.4	lncRNA	-1.4162	2.70826e-11
Ak4	ENSMUSG00000028527.18	protein_coding	8.96592	4.21312e-11
5430430B14Rik	ENSMUSG00000109953.1	TEC	2.15409	4.27495e-11
Phkg1	ENSMUSG00000025537.12	protein_coding	-1.39859	4.37696e-11
AC090881.1	ENSMUSG00000117656.1	lncRNA	7.73396	4.42709e-11
Tead4	ENSMUSG00000030353.15	protein_coding	1.46015	5.24513e-11
Spef1	ENSMUSG00000027329.9	protein_coding	1.44023	5.54569e-11
Msl3l2	ENSMUSG00000047669.8	protein_coding	-1.39398	5.68262e-11
B4galnt1	ENSMUSG00000006731.10	protein_coding	-2.10535	5.80929e-11
H2-Q6	ENSMUSG00000073409.12	protein_coding	-2.40717	5.95615e-11
Endog	ENSMUSG00000015337.5	protein_coding	1.55421	7.96268e-11
Faah	ENSMUSG00000034171.13	protein_coding	2.66067	7.96268e-11
Slc7a8	ENSMUSG00000022180.7	protein_coding	-3.48656	8.49606e-11
Sult1a1	ENSMUSG00000030711.16	protein_coding	-1.46623	8.50012e-11
Aim2	ENSMUSG00000037860.15	protein_coding	-1.46151	8.71379e-11
Klra4	ENSMUSG00000079852.4	protein_coding	1.05115	9.37866e-11
Acap1	ENSMUSG00000001588.12	protein_coding	3.45893	9.64304e-11
Gm1840	ENSMUSG00000043192.4	processed_pseudogene	2.19599	1.0236e-10
Cables1	ENSMUSG00000040957.15	protein_coding	-1.28936	1.03335e-10
Gm10291	ENSMUSG00000070443.6	processed_pseudogene	2.42386	1.03469e-10
Gm26737	ENSMUSG00000097467.2	lncRNA	-1.3664	1.05147e-10
Ces1d	ENSMUSG00000056973.6	protein_coding	-2.48244	1.11585e-10
F830016B08Rik	ENSMUSG00000090942.1	protein_coding	-1.0781	1.16312e-10
Tbkbp1	ENSMUSG00000038517.15	protein_coding	-1.5341	1.17688e-10
Frg2f1	ENSMUSG00000087385.8	protein_coding	1.06172	1.19456e-10
Brdt	ENSMUSG00000029279.15	protein_coding	-1.88851	1.484e-10
Fam217b	ENSMUSG00000070476.10	protein_coding	1.24595	2.12955e-10
Havcr2	ENSMUSG00000020399.14	protein_coding	1.92224	2.34862e-10
Marcksl1	ENSMUSG00000047945.6	protein_coding	-1.19449	2.35992e-10
Avpr1a	ENSMUSG00000020123.6	protein_coding	1.22743	2.56661e-10
Adrb2	ENSMUSG00000045730.4	protein_coding	-1.29381	2.64119e-10
Ednra	ENSMUSG00000031616.7	protein_coding	-2.89507	2.92382e-10
Rfxap	ENSMUSG00000036615.6	protein_coding	1.04282	2.99561e-10
Rasgef1a	ENSMUSG00000030134.11	protein_coding	2.4339	3.20517e-10
Hspa1a	ENSMUSG00000091971.3	protein_coding	1.4248	3.30775e-10
Prl2c5	ENSMUSG00000055360.13	protein_coding	1.90079	3.47133e-10
Ifi27l2a	ENSMUSG00000079017.3	protein_coding	-1.97251	3.85181e-10
Zfp607b	ENSMUSG00000057093.14	protein_coding	1.05206	3.9086e-10
Oit3	ENSMUSG00000009654.4	protein_coding	1.78625	4.30323e-10
Gm10284	ENSMUSG00000070025.8	processed_pseudogene	2.31078	4.37334e-10
Lgi4	ENSMUSG00000036560.14	protein_coding	-1.65706	4.49007e-10
Rnf113a1	ENSMUSG00000036537.6	protein_coding	1.14933	4.77454e-10
Ifit1	ENSMUSG00000034459.8	protein_coding	-1.72492	5.40703e-10
Gm2308	ENSMUSG00000092257.1	processed_pseudogene	2.79245	5.50988e-10
Dact1	ENSMUSG00000044548.11	protein_coding	-1.7803	5.50988e-10
P2rx6	ENSMUSG00000022758.14	protein_coding	-1.4463	6.34819e-10
Gm26797	ENSMUSG00000097572.2	lncRNA	-1.36184	7.11045e-10
C3	ENSMUSG00000024164.15	protein_coding	-1.94487	7.11961e-10
Vwa1	ENSMUSG00000042116.3	protein_coding	1.84768	7.69508e-10
Serping1	ENSMUSG00000023224.12	protein_coding	1.94036	8.38445e-10
Hey2	ENSMUSG00000019789.9	protein_coding	7.49566	8.60224e-10
Tnfaip6	ENSMUSG00000053475.5	protein_coding	-1.45195	8.61652e-10
Ldha-ps2	ENSMUSG00000083836.1	processed_pseudogene	3.08568	9.19362e-10
Car2	ENSMUSG00000027562.12	protein_coding	-1.05602	9.55859e-10
Kctd14	ENSMUSG00000051727.14	protein_coding	-2.80539	1.07263e-09
Cdkl5	ENSMUSG00000031292.14	protein_coding	1.53761	1.11823e-09
C430049B03Rik	ENSMUSG00000087365.7	lncRNA	-1.02678	1.15897e-09
Ccn3	ENSMUSG00000037362.8	protein_coding	-1.14128	1.16377e-09
Smco3	ENSMUSG00000043298.8	protein_coding	-3.2504	1.23313e-09
5930430L01Rik	ENSMUSG00000106951.1	lncRNA	-1.12556	1.25942e-09
Bdh2	ENSMUSG00000028167.15	protein_coding	-1.71692	1.27007e-09
Gm2445	ENSMUSG00000098113.1	processed_pseudogene	2.69448	1.37461e-09
H2-T-ps	ENSMUSG00000073405.6	unprocessed_pseudogene	1.87066	1.40564e-09
Ankrd9	ENSMUSG00000037904.14	protein_coding	1.06449	1.42024e-09
Fxyd1	ENSMUSG00000036570.14	protein_coding	-2.05574	1.4337e-09
Gm4518	ENSMUSG00000098123.1	processed_pseudogene	2.52889	1.6348e-09
Gm11110	ENSMUSG00000079414.3	lncRNA	7.59783	1.78478e-09
Spn	ENSMUSG00000051457.7	protein_coding	-1.24485	1.806e-09
Timeless	ENSMUSG00000039994.15	protein_coding	-1.05785	1.9461e-09
Parp8	ENSMUSG00000021725.9	protein_coding	-1.12091	2.0125e-09
Ndufa4	ENSMUSG00000029632.7	protein_coding	-1.55742	2.32321e-09
Serpinb2	ENSMUSG00000062345.10	protein_coding	1.64913	2.52951e-09
Gm5855	ENSMUSG00000105558.1	processed_pseudogene	2.78054	2.99901e-09
Kcnk2	ENSMUSG00000037624.15	protein_coding	2.26792	3.02907e-09
Ptpn7	ENSMUSG00000031506.11	protein_coding	-4.44489	3.0435e-09
Orm3	ENSMUSG00000028359.4	protein_coding	-2.61996	3.12594e-09
Crocc2	ENSMUSG00000084989.3	protein_coding	-1.94794	3.414e-09
Myo1h	ENSMUSG00000066952.11	protein_coding	1.08346	3.54426e-09
Gm12216	ENSMUSG00000081769.9	protein_coding	-1.65717	3.8828e-09
Prelid2	ENSMUSG00000056671.7	protein_coding	7.39139	4.21844e-09
Slc2a9	ENSMUSG00000005107.13	protein_coding	-1.01654	4.42988e-09
Lysmd2	ENSMUSG00000032184.5	protein_coding	-1.71629	4.50241e-09
Nat8	ENSMUSG00000030004.6	protein_coding	-2.71947	4.5098e-09
Cstad	ENSMUSG00000047363.4	protein_coding	-2.13091	4.51825e-09
2700054A10Rik	ENSMUSG00000117042.1	lncRNA	1.60043	4.62433e-09
Ly6g2	ENSMUSG00000047728.13	protein_coding	-2.82505	4.6368e-09
Btc	ENSMUSG00000082361.6	protein_coding	1.0501	4.76985e-09
Gm16638	ENSMUSG00000087088.2	lncRNA	-1.11762	4.9817e-09
Cytl1	ENSMUSG00000062329.4	protein_coding	-6.66685	5.17196e-09
Gnat2	ENSMUSG00000009108.15	protein_coding	-2.2732	5.40122e-09
B130024G19Rik	ENSMUSG00000100005.7	lncRNA	1.19163	5.4106e-09
Tspan15	ENSMUSG00000037031.10	protein_coding	2.35104	5.88201e-09
Gm13056	ENSMUSG00000085395.1	lncRNA	-2.76275	5.99343e-09
Gm10566	ENSMUSG00000073737.3	processed_pseudogene	2.7536	6.1649e-09
C4b	ENSMUSG00000073418.4	protein_coding	-1.22107	6.60807e-09
Rragd	ENSMUSG00000028278.14	protein_coding	1.28286	6.79767e-09
Gm11127	ENSMUSG00000079492.2	protein_coding	-4.46522	7.8095e-09
F5	ENSMUSG00000026579.8	protein_coding	-1.28882	7.84748e-09
Serpinb9c	ENSMUSG00000021404.12	protein_coding	2.81515	8.17346e-09
Gm536	ENSMUSG00000116597.1	lncRNA	-2.01338	8.50956e-09
Fam184b	ENSMUSG00000015879.8	protein_coding	7.96659	8.92239e-09
Usp18	ENSMUSG00000030107.10	protein_coding	-2.12534	8.98178e-09
Gm13464	ENSMUSG00000080994.2	processed_pseudogene	2.49029	1.02096e-08
Lgals2	ENSMUSG00000043501.5	protein_coding	-1.28062	1.05924e-08
4930519F16Rik	ENSMUSG00000031325.15	transcribed_unitary_pseudogene	-6.76725	1.32016e-08
Apoh	ENSMUSG00000000049.11	protein_coding	2.5974	1.3436e-08
Dnaaf2	ENSMUSG00000020973.7	protein_coding	1.58217	1.50143e-08
Pcyt1b	ENSMUSG00000035246.16	protein_coding	1.11765	1.55609e-08
Gm30794	ENSMUSG00000117545.1	lncRNA	-1.68421	1.60567e-08
Col4a4	ENSMUSG00000067158.9	protein_coding	-2.14072	1.64336e-08
Slc29a2	ENSMUSG00000024891.6	protein_coding	1.76264	1.8617e-08
Celf2	ENSMUSG00000002107.18	protein_coding	2.57181	2.03686e-08
Gm12248	ENSMUSG00000086962.4	protein_coding	-2.51738	2.06552e-08
Id4	ENSMUSG00000021379.2	protein_coding	-2.78028	2.0807e-08
Gm37090	ENSMUSG00000103183.1	TEC	1.04824	2.18393e-08
Mmp9	ENSMUSG00000017737.2	protein_coding	-4.71379	2.22851e-08
Sh2d3c	ENSMUSG00000059013.12	protein_coding	-1.19737	2.23708e-08
Myh10	ENSMUSG00000020900.15	protein_coding	-1.70785	2.24317e-08
Otulinl	ENSMUSG00000056069.10	protein_coding	-2.02623	2.3028e-08
Aldh1a1	ENSMUSG00000053279.8	protein_coding	-1.67139	2.35928e-08
Ndufv3	ENSMUSG00000024038.17	protein_coding	1.10849	2.40751e-08
Ankle1	ENSMUSG00000046295.13	protein_coding	-1.27909	2.44143e-08
Gbp6	ENSMUSG00000104713.4	protein_coding	-1.71051	2.49343e-08
Npas2	ENSMUSG00000026077.15	protein_coding	2.20275	2.50096e-08
Tubb3	ENSMUSG00000062380.4	protein_coding	1.49927	2.54185e-08
Atp6v0a4	ENSMUSG00000038600.12	protein_coding	-2.24077	2.57838e-08
Kank4	ENSMUSG00000035407.8	protein_coding	-1.31701	2.814e-08
Smim1	ENSMUSG00000078350.11	protein_coding	-1.4003	2.92514e-08
Usp43	ENSMUSG00000020905.11	protein_coding	-1.68074	3.07777e-08
Draxin	ENSMUSG00000029005.4	protein_coding	-2.10159	3.10403e-08
Esm1	ENSMUSG00000042379.8	protein_coding	-2.34189	3.15458e-08
Fam71f2	ENSMUSG00000079652.8	protein_coding	3.17435	3.18882e-08
Pimreg	ENSMUSG00000020808.3	protein_coding	-1.0765	3.61081e-08
Ptgir	ENSMUSG00000043017.9	protein_coding	1.15388	3.63147e-08
Pipox	ENSMUSG00000017453.4	protein_coding	-2.59201	3.81456e-08
Apol10b	ENSMUSG00000050014.8	protein_coding	-4.926	3.90622e-08
Ido2	ENSMUSG00000031549.16	protein_coding	1.53821	4.01626e-08
Hsd17b14	ENSMUSG00000030825.19	protein_coding	-1.7502	4.3442e-08
Gnrh1	ENSMUSG00000015812.8	protein_coding	1.68949	4.69511e-08
Gm2453	ENSMUSG00000102909.1	lncRNA	2.83167	4.72059e-08
Junos	ENSMUSG00000087366.7	lncRNA	2.04698	5.06394e-08
Mdfi	ENSMUSG00000032717.14	protein_coding	-1.68793	5.78093e-08
Psd4	ENSMUSG00000026979.16	protein_coding	-1.66352	5.89562e-08
Aif1l	ENSMUSG00000001864.13	protein_coding	1.22578	6.0764e-08
Ccl9	ENSMUSG00000019122.8	protein_coding	-1.03012	6.25001e-08
Rad51c	ENSMUSG00000007646.13	protein_coding	-1.03853	6.43455e-08
Lama5	ENSMUSG00000015647.9	protein_coding	1.22592	6.64405e-08
BC023105	ENSMUSG00000063388.5	processed_pseudogene	-1.43393	6.65428e-08
Gm9247	ENSMUSG00000115505.1	processed_pseudogene	3.80853	6.8429e-08
Gm10642	ENSMUSG00000074213.3	lncRNA	1.66059	6.98724e-08
Psca	ENSMUSG00000022598.6	protein_coding	7.30981	7.17744e-08
Comp	ENSMUSG00000031849.9	protein_coding	-1.33533	7.40556e-08
A930001C03Rik	ENSMUSG00000087132.8	lncRNA	-1.90794	7.41022e-08
Fos	ENSMUSG00000021250.13	protein_coding	-1.42778	7.93301e-08
9230114K14Rik	ENSMUSG00000097145.5	lncRNA	-1.29268	8.13023e-08
Rundc3b	ENSMUSG00000040570.14	protein_coding	2.71752	8.57721e-08
Ass1	ENSMUSG00000076441.9	protein_coding	-2.61603	9.07041e-08
Gm10416	ENSMUSG00000105044.1	TEC	-3.98968	9.5827e-08
Gm47687	ENSMUSG00000111865.1	TEC	6.86022	9.88839e-08
5830408C22Rik	ENSMUSG00000110148.1	lncRNA	1.23117	1.07229e-07
Nat8f5	ENSMUSG00000079494.2	protein_coding	-3.35371	1.1147e-07
5430419D17Rik	ENSMUSG00000006204.7	protein_coding	-1.15031	1.16439e-07
Irf4	ENSMUSG00000021356.10	protein_coding	-3.68422	1.30938e-07
Ttc41	ENSMUSG00000044937.15	protein_coding	1.21244	1.32204e-07
Gm29684	ENSMUSG00000112481.1	lncRNA	5.76004	1.33193e-07
Gm10290	ENSMUSG00000105775.1	processed_pseudogene	3.74417	1.34368e-07
Cdkl1	ENSMUSG00000020990.5	protein_coding	-2.89937	1.50253e-07
Cndp1	ENSMUSG00000056162.14	protein_coding	-2.03842	1.58445e-07
Atp6v1c2	ENSMUSG00000020566.19	protein_coding	-1.96365	1.64442e-07
9330117O12Rik	ENSMUSG00000118154.1	lncRNA	-4.60914	1.73742e-07
Slfn2	ENSMUSG00000072620.3	protein_coding	-4.26107	1.80254e-07
Gm9947	ENSMUSG00000054493.2	lncRNA	2.2078	1.88991e-07
Kyat3	ENSMUSG00000040213.13	protein_coding	-1.32946	2.06375e-07
Ust	ENSMUSG00000047712.8	protein_coding	-1.48128	2.0939e-07
Sh2d4b	ENSMUSG00000037833.14	protein_coding	-1.9159	2.34509e-07
Dll1	ENSMUSG00000014773.13	protein_coding	-1.56157	2.40862e-07
Dusp8	ENSMUSG00000037887.11	protein_coding	1.09022	2.42452e-07
Hyi	ENSMUSG00000006395.16	polymorphic_pseudogene	-1.17221	2.44013e-07
Cgref1	ENSMUSG00000029161.7	protein_coding	1.0806	2.44872e-07
Wwc1	ENSMUSG00000018849.6	protein_coding	2.32606	2.95757e-07
Lhfpl4	ENSMUSG00000042873.11	protein_coding	-1.4482	3.003e-07
Trpv1	ENSMUSG00000005952.15	protein_coding	-4.08312	3.12605e-07
Il17re	ENSMUSG00000043088.16	protein_coding	-3.18692	3.12791e-07
Gfra1	ENSMUSG00000025089.15	protein_coding	-1.97036	3.15977e-07
Gm36283	ENSMUSG00000112532.1	lncRNA	-1.25801	3.21678e-07
Arxes1	ENSMUSG00000048355.2	protein_coding	-1.16589	3.36234e-07
Smoc1	ENSMUSG00000021136.13	protein_coding	-2.2927	3.39104e-07
Gm5452	ENSMUSG00000114687.1	processed_pseudogene	3.55919	4.05877e-07
Gm6316	ENSMUSG00000078370.1	processed_pseudogene	3.28835	4.26885e-07
Slc37a2	ENSMUSG00000032122.15	protein_coding	-1.29379	4.91923e-07
Hmga2	ENSMUSG00000056758.14	protein_coding	1.11003	4.97662e-07
4930447F24Rik	ENSMUSG00000102224.5	lncRNA	6.46265	5.54011e-07
Gm7466	ENSMUSG00000117359.1	processed_pseudogene	3.46307	5.57819e-07
Plppr3	ENSMUSG00000035835.14	protein_coding	1.11263	6.0164e-07
Ptpn22	ENSMUSG00000027843.13	protein_coding	1.1737	6.43515e-07
Serpinb9b	ENSMUSG00000021403.3	protein_coding	1.47753	6.71287e-07
Prss46	ENSMUSG00000049719.14	protein_coding	1.55667	6.7783e-07
Sntb1	ENSMUSG00000060429.12	protein_coding	-1.16735	7.14771e-07
Slit3	ENSMUSG00000056427.10	protein_coding	-2.79041	7.29214e-07
Rasl12	ENSMUSG00000041696.14	protein_coding	3.57332	7.36514e-07
Scn8a	ENSMUSG00000023033.14	protein_coding	-1.21979	7.74657e-07
Vnn1	ENSMUSG00000037440.8	protein_coding	-1.33644	8.21527e-07
H2-K2	ENSMUSG00000067203.8	transcribed_unprocessed_pseudogene	1.49756	8.4139e-07
Gm15191	ENSMUSG00000082778.1	processed_pseudogene	2.98016	8.56347e-07
Mdga1	ENSMUSG00000043557.16	protein_coding	-1.6456	8.84668e-07
Has1	ENSMUSG00000003665.7	protein_coding	2.26161	8.85136e-07
Tmem100	ENSMUSG00000069763.3	protein_coding	-1.53438	8.93315e-07
Cd34	ENSMUSG00000016494.9	protein_coding	1.38637	9.03796e-07
Epop	ENSMUSG00000043439.5	protein_coding	1.21991	9.36237e-07
Prr5l	ENSMUSG00000032841.15	protein_coding	-1.51719	9.85101e-07
Ifitm1	ENSMUSG00000025491.14	protein_coding	-2.52263	1.01631e-06
Tcaf2	ENSMUSG00000029851.5	protein_coding	-2.75419	1.01991e-06
Gm37783	ENSMUSG00000102523.1	TEC	-3.2775	1.03567e-06
Nos2	ENSMUSG00000020826.8	protein_coding	5.22159	1.04484e-06
Lrfn1	ENSMUSG00000030600.15	protein_coding	-2.46932	1.1067e-06
Tgif2	ENSMUSG00000062175.13	protein_coding	-1.0748	1.1321e-06
Gm4335	ENSMUSG00000097989.1	processed_pseudogene	2.29925	1.17654e-06
Il1f10	ENSMUSG00000046845.1	protein_coding	-1.19385	1.18539e-06
P2rx7	ENSMUSG00000029468.17	protein_coding	-2.84233	1.18966e-06
Col18a1	ENSMUSG00000001435.15	protein_coding	-1.27297	1.25342e-06
Arhgdig	ENSMUSG00000073433.11	protein_coding	1.96697	1.287e-06
Shroom2	ENSMUSG00000045180.13	protein_coding	2.25282	1.30768e-06
Ifitm6	ENSMUSG00000059108.4	protein_coding	-2.33711	1.35687e-06
Gm3534	ENSMUSG00000098192.1	processed_pseudogene	2.71746	1.35829e-06
Dmp1	ENSMUSG00000029307.7	protein_coding	-2.44304	1.40209e-06
Mex3a	ENSMUSG00000074480.4	protein_coding	-1.16451	1.4152e-06
Apod	ENSMUSG00000022548.14	protein_coding	-1.51325	1.4328e-06
Wnt5b	ENSMUSG00000030170.14	protein_coding	-2.08734	1.45499e-06
Mmp17	ENSMUSG00000029436.9	protein_coding	-1.57841	1.56699e-06
Prl2c2	ENSMUSG00000079092.4	protein_coding	4.18643	1.71368e-06
Cacna1g	ENSMUSG00000020866.17	protein_coding	-3.06726	1.80062e-06
A330084C13Rik	ENSMUSG00000114210.2	lncRNA	2.95621	1.95493e-06
Muc2	ENSMUSG00000111475.1	protein_coding	1.46252	1.99366e-06
Cyp3a13	ENSMUSG00000029727.7	protein_coding	1.50632	2.01961e-06
Stk32b	ENSMUSG00000029123.8	protein_coding	-4.28959	2.07972e-06
Dpep2	ENSMUSG00000053687.15	protein_coding	-6.05949	2.11427e-06
9130213A22Rik	ENSMUSG00000097386.1	lncRNA	-1.86078	2.1171e-06
L1cam	ENSMUSG00000031391.18	protein_coding	2.30527	2.14174e-06
Gm11874	ENSMUSG00000081679.1	processed_pseudogene	2.16812	2.18779e-06
Carmn	ENSMUSG00000097324.8	lncRNA	-1.1865	2.18779e-06
Krt222	ENSMUSG00000035849.14	protein_coding	-3.5404	2.19245e-06
Aox3	ENSMUSG00000064294.12	protein_coding	-4.24477	2.19343e-06
Gm16379	ENSMUSG00000059658.5	processed_pseudogene	2.92797	2.29448e-06
2900005J15Rik	ENSMUSG00000043833.6	lncRNA	-1.1621	2.32514e-06
Lrp2bp	ENSMUSG00000031637.13	protein_coding	5.65491	2.34622e-06
Espnl	ENSMUSG00000049515.12	protein_coding	-2.24765	2.44623e-06
Olfml1	ENSMUSG00000051041.7	protein_coding	-6.0901	2.60091e-06
E130310I04Rik	ENSMUSG00000116665.1	lncRNA	-2.57942	2.60178e-06
Stard10	ENSMUSG00000030688.15	protein_coding	-1.81767	2.7077e-06
Gm38357	ENSMUSG00000103313.1	TEC	2.84072	2.82661e-06
Gm5507	ENSMUSG00000069376.2	processed_pseudogene	2.53245	2.85031e-06
Slc16a2	ENSMUSG00000033965.10	protein_coding	-4.13871	2.92433e-06
Gm9619	ENSMUSG00000110371.1	processed_pseudogene	3.25822	2.95727e-06
Gm8349	ENSMUSG00000098208.1	processed_pseudogene	2.50434	3.07024e-06
Prl2c1	ENSMUSG00000062551.13	protein_coding	5.05897	3.12453e-06
Gm10814	ENSMUSG00000097404.2	lncRNA	-2.17418	3.12766e-06
Ache	ENSMUSG00000023328.14	protein_coding	3.31707	3.5338e-06
Nxph4	ENSMUSG00000040258.6	protein_coding	2.07743	3.55608e-06
Tspan33	ENSMUSG00000001763.14	protein_coding	4.78607	3.63627e-06
Gm12416	ENSMUSG00000083044.1	processed_pseudogene	2.54374	3.7082e-06
Gm12185	ENSMUSG00000048852.13	protein_coding	-2.5402	3.96446e-06
Gm11960	ENSMUSG00000081974.3	transcribed_processed_pseudogene	2.48543	4.07978e-06
Gm11185	ENSMUSG00000083245.1	processed_pseudogene	3.07363	4.30425e-06
Kctd16	ENSMUSG00000051401.7	protein_coding	6.2636	4.30599e-06
Lrp2	ENSMUSG00000027070.14	protein_coding	4.62787	4.30842e-06
Gm38910	ENSMUSG00000107728.1	lncRNA	-1.97912	4.42292e-06
Gfap	ENSMUSG00000020932.14	protein_coding	-2.68811	4.66041e-06
Scn2a	ENSMUSG00000075318.12	protein_coding	-1.24118	4.68056e-06
Nog	ENSMUSG00000048616.4	protein_coding	-1.89191	4.69339e-06
Gm16470	ENSMUSG00000098091.1	processed_pseudogene	2.6348	4.70545e-06
B3galt1	ENSMUSG00000034780.6	protein_coding	-2.07322	4.80068e-06
Cdc42ep5	ENSMUSG00000063838.6	protein_coding	-1.2875	4.93686e-06
Wt1	ENSMUSG00000016458.14	protein_coding	5.49025	4.94426e-06
Cyp39a1	ENSMUSG00000023963.10	protein_coding	-1.03859	4.98411e-06
Gm5884	ENSMUSG00000037827.5	processed_pseudogene	1.37364	5.03252e-06
2010007H06Rik	ENSMUSG00000044694.2	lncRNA	-1.61998	5.11201e-06
Gm36827	ENSMUSG00000112327.1	lncRNA	-4.38701	5.38814e-06
Otop1	ENSMUSG00000051596.13	protein_coding	6.65352	5.4498e-06
Bpifc	ENSMUSG00000050108.12	protein_coding	2.13319	5.51474e-06
Piezo2	ENSMUSG00000041482.17	protein_coding	-1.05258	5.85539e-06
Ada	ENSMUSG00000017697.3	protein_coding	-1.57687	5.99672e-06
Rpp40	ENSMUSG00000021418.15	protein_coding	-1.07108	6.20257e-06
S1pr3	ENSMUSG00000067586.4	protein_coding	6.56987	6.67169e-06
Wdr66	ENSMUSG00000029442.18	protein_coding	-1.58912	6.7039e-06
AW011738	ENSMUSG00000078349.3	lncRNA	-2.1587	6.80842e-06
Slc27a1	ENSMUSG00000031808.7	protein_coding	1.24907	6.86666e-06
Gm11814	ENSMUSG00000084215.3	processed_pseudogene	3.23002	7.07338e-06
Gm4575	ENSMUSG00000098240.1	processed_pseudogene	2.59217	7.36367e-06
Tbxa2r	ENSMUSG00000034881.8	protein_coding	-1.67747	7.44593e-06
Nanos1	ENSMUSG00000072437.4	protein_coding	1.0256	7.6999e-06
Npr1	ENSMUSG00000027931.12	protein_coding	-1.19308	7.83826e-06
Rcan2	ENSMUSG00000039601.16	protein_coding	1.34807	8.07653e-06
1810053B23Rik	ENSMUSG00000100277.8	lncRNA	-5.7996	8.11304e-06
Matn3	ENSMUSG00000020583.4	protein_coding	-2.74921	8.23495e-06
1700037C18Rik	ENSMUSG00000005983.15	protein_coding	-1.16559	8.37875e-06
Prtn3	ENSMUSG00000057729.12	protein_coding	2.3254	8.61066e-06
Carmil3	ENSMUSG00000022211.9	protein_coding	-1.71525	8.88497e-06
Gm7592	ENSMUSG00000090186.6	unprocessed_pseudogene	-1.20635	9.0138e-06
Alox5ap	ENSMUSG00000060063.9	protein_coding	-6.14652	9.63788e-06
Gm6532	ENSMUSG00000115160.1	unprocessed_pseudogene	3.19797	9.68382e-06
Ahsg	ENSMUSG00000022868.6	protein_coding	-5.58408	9.7817e-06
Krt87	ENSMUSG00000047641.8	protein_coding	2.29246	1.01806e-05
Cracr2a	ENSMUSG00000061414.8	protein_coding	-1.72603	1.04223e-05
AC133103.1	ENSMUSG00000079190.3	protein_coding	-2.09346	1.12313e-05
Ociad2	ENSMUSG00000029153.11	protein_coding	1.14027	1.26677e-05
F630040K05Rik	ENSMUSG00000097727.8	lncRNA	-3.52005	1.33524e-05
Gm5857	ENSMUSG00000106416.1	processed_pseudogene	1.67743	1.3824e-05
Fmo4	ENSMUSG00000026692.12	protein_coding	-1.13364	1.40064e-05
4933405L10Rik	ENSMUSG00000013158.6	protein_coding	3.88234	1.42544e-05
Mreg	ENSMUSG00000039395.8	protein_coding	-1.031	1.48866e-05
Ephx2	ENSMUSG00000022040.8	protein_coding	-1.30761	1.55856e-05
Zfp467	ENSMUSG00000068551.12	protein_coding	-3.18633	1.66985e-05
Lama1	ENSMUSG00000032796.8	protein_coding	-4.33925	1.77505e-05
Gm14409	ENSMUSG00000078869.2	protein_coding	-1.50638	1.78525e-05
Gm7507	ENSMUSG00000098142.1	processed_pseudogene	3.77558	1.79309e-05
Oas2	ENSMUSG00000032690.16	protein_coding	-3.17573	1.80197e-05
Tmem121b	ENSMUSG00000094626.1	protein_coding	-3.98139	1.81886e-05
Gm49064	ENSMUSG00000114771.1	lncRNA	-4.67481	1.82936e-05
Tagln	ENSMUSG00000032085.5	protein_coding	-1.17134	1.85164e-05
Slc16a9	ENSMUSG00000037762.6	protein_coding	-1.60084	1.89402e-05
Pde3b	ENSMUSG00000030671.9	protein_coding	-1.22723	1.93737e-05
Gm10327	ENSMUSG00000071343.2	processed_pseudogene	2.49152	1.99808e-05
Gm14002	ENSMUSG00000086416.1	lncRNA	-2.38088	1.99974e-05
Atp8b1	ENSMUSG00000039529.9	protein_coding	-1.09629	2.03228e-05
Reps2	ENSMUSG00000040855.15	protein_coding	-1.9775	2.03567e-05
Apoc1	ENSMUSG00000040564.14	protein_coding	-5.80291	2.0503e-05
Adgrb2	ENSMUSG00000028782.14	protein_coding	-1.95865	2.17211e-05
Gm26510	ENSMUSG00000097154.2	lncRNA	-1.03626	2.20168e-05
Plvap	ENSMUSG00000034845.6	protein_coding	1.75491	2.37772e-05
Myo15b	ENSMUSG00000034427.17	protein_coding	-3.53506	2.43672e-05
Igfals	ENSMUSG00000046070.9	protein_coding	-2.67525	2.46128e-05
Gm12164	ENSMUSG00000081251.1	processed_pseudogene	1.48255	2.46456e-05
Gm3716	ENSMUSG00000105402.4	lncRNA	1.337	2.48131e-05
Padi2	ENSMUSG00000028927.6	protein_coding	-2.37555	2.6317e-05
Ptprv	ENSMUSG00000097993.7	lncRNA	-2.43095	2.6676e-05
Phex	ENSMUSG00000057457.11	protein_coding	-1.51903	2.6689e-05
Ica1l	ENSMUSG00000026018.12	protein_coding	-1.07072	2.68833e-05
Prxl2a	ENSMUSG00000021792.15	protein_coding	-1.12044	2.69617e-05
Gm35853	ENSMUSG00000116114.1	lncRNA	2.19638	2.72508e-05
Gsdmd	ENSMUSG00000022575.5	protein_coding	-1.76037	2.74869e-05
Gm8756	ENSMUSG00000098238.1	processed_pseudogene	3.38071	2.7634e-05
Colca2	ENSMUSG00000079559.4	protein_coding	-1.05766	2.83983e-05
Pgam1-ps1	ENSMUSG00000083761.1	processed_pseudogene	4.66801	2.89348e-05
Slc1a3	ENSMUSG00000005360.14	protein_coding	-5.49165	2.90982e-05
Gm35725	ENSMUSG00000113666.1	lncRNA	-1.72984	3.04122e-05
Paqr9	ENSMUSG00000064225.6	protein_coding	5.72122	3.18985e-05
Ctsc	ENSMUSG00000030560.17	protein_coding	-1.54471	3.25719e-05
Gm6904	ENSMUSG00000090881.2	protein_coding	-6.01218	3.25766e-05
Zkscan16	ENSMUSG00000038630.8	protein_coding	-1.07919	3.30871e-05
Gm37412	ENSMUSG00000103492.1	TEC	6.72201	3.64222e-05
H2-M9	ENSMUSG00000067201.11	protein_coding	1.6867	3.70493e-05
Pilra	ENSMUSG00000046245.13	protein_coding	-1.51132	3.84022e-05
Tnnt3	ENSMUSG00000061723.18	protein_coding	-3.67403	3.87833e-05
Postn	ENSMUSG00000027750.16	protein_coding	-1.52487	3.99073e-05
Hspb7	ENSMUSG00000006221.7	protein_coding	2.21651	4.08401e-05
Gm23864	ENSMUSG00000093921.1	snRNA	6.18289	4.16827e-05
Gm8835	ENSMUSG00000092457.3	unprocessed_pseudogene	5.97278	4.31472e-05
Slc12a5	ENSMUSG00000017740.17	protein_coding	-2.76372	4.34539e-05
Fjx1	ENSMUSG00000075012.4	protein_coding	-1.17758	4.34824e-05
Gm10313	ENSMUSG00000071102.1	processed_pseudogene	3.64173	4.35616e-05
Cbln3	ENSMUSG00000040380.14	protein_coding	2.03436	4.42979e-05
Oas1c	ENSMUSG00000001166.17	protein_coding	-1.35005	4.46376e-05
Myom1	ENSMUSG00000024049.15	protein_coding	-1.12718	4.75917e-05
Plxnb1	ENSMUSG00000053646.13	protein_coding	-1.33294	4.8039e-05
Kctd19	ENSMUSG00000051648.13	protein_coding	-3.08573	4.82665e-05
Cnn1	ENSMUSG00000001349.5	protein_coding	-2.63698	5.0684e-05
Lrrtm2	ENSMUSG00000071862.3	protein_coding	1.7074	5.23783e-05
1700023F06Rik	ENSMUSG00000020940.13	protein_coding	-3.76319	5.23783e-05
BE692007	ENSMUSG00000099757.1	lncRNA	-1.49269	5.28586e-05
C8g	ENSMUSG00000015083.11	protein_coding	-1.32274	5.45787e-05
Hsd3b6	ENSMUSG00000027869.14	protein_coding	2.64794	5.63555e-05
Lrtm2	ENSMUSG00000055003.14	protein_coding	6.22295	5.87386e-05
Slc25a34	ENSMUSG00000040740.7	protein_coding	1.79446	5.90653e-05
Fhl4	ENSMUSG00000050035.7	protein_coding	-1.17527	6.04731e-05
Aldh1a7	ENSMUSG00000024747.3	protein_coding	-1.67757	6.12966e-05
Gm8762	ENSMUSG00000104360.1	processed_pseudogene	3.67197	6.17615e-05
Msrb2	ENSMUSG00000023094.14	protein_coding	-1.63689	6.22721e-05
Acvr1c	ENSMUSG00000026834.13	protein_coding	2.65856	6.35804e-05
Fkbp1b	ENSMUSG00000020635.8	protein_coding	1.16687	6.50186e-05
Cybb	ENSMUSG00000015340.10	protein_coding	-1.86412	6.59066e-05
Apol9b	ENSMUSG00000068246.6	protein_coding	-1.38839	6.67821e-05
1700001O22Rik	ENSMUSG00000044320.14	protein_coding	3.06189	6.68737e-05
Rrad	ENSMUSG00000031880.7	protein_coding	-1.95277	6.85136e-05
Zfp2	ENSMUSG00000049321.17	protein_coding	-5.58555	6.87877e-05
Gm26569	ENSMUSG00000097313.2	lncRNA	-1.46083	7.06227e-05
Cbfa2t3	ENSMUSG00000006362.16	protein_coding	5.66302	7.30978e-05
St3gal6	ENSMUSG00000022747.17	protein_coding	-1.68892	7.51937e-05
Inca1	ENSMUSG00000057054.11	protein_coding	-1.11406	7.52854e-05
Htr1b	ENSMUSG00000049511.5	protein_coding	-1.12137	7.55263e-05
Egfl7	ENSMUSG00000026921.18	protein_coding	-2.08235	7.7948e-05
Acp6	ENSMUSG00000028093.15	protein_coding	1.78653	7.81606e-05
A230028O05Rik	ENSMUSG00000096960.1	lncRNA	-1.22871	7.81606e-05
Odf3l2	ENSMUSG00000035963.8	protein_coding	1.56089	8.05445e-05
Gipc3	ENSMUSG00000034872.6	protein_coding	-2.06407	8.14798e-05
Gm11335	ENSMUSG00000085016.1	lncRNA	-3.09739	8.20257e-05
Gm19299	ENSMUSG00000111556.1	lncRNA	-4.75789	8.21203e-05
Mmp15	ENSMUSG00000031790.8	protein_coding	-1.72342	8.30926e-05
Apol8	ENSMUSG00000056656.6	protein_coding	-1.58423	8.33304e-05
Sfmbt2	ENSMUSG00000061186.15	protein_coding	-2.48437	8.76131e-05
Gm26581	ENSMUSG00000097108.1	lncRNA	-3.88269	8.80705e-05
Gm49745	ENSMUSG00000116604.1	lncRNA	1.6829	8.97296e-05
Tppp	ENSMUSG00000021573.15	protein_coding	2.74018	9.17344e-05
Prr5	ENSMUSG00000036106.15	protein_coding	-2.391	9.17344e-05
Pcdh15	ENSMUSG00000052613.16	protein_coding	-1.72235	9.20181e-05
Kcnf1	ENSMUSG00000051726.6	protein_coding	3.80364	9.30898e-05
Stac2	ENSMUSG00000017400.10	protein_coding	1.89773	9.40486e-05
Syce2	ENSMUSG00000003824.12	protein_coding	2.00443	9.6128e-05
Gm17259	ENSMUSG00000097793.1	lncRNA	-1.8537	9.80471e-05
Nkx3-2	ENSMUSG00000049691.8	protein_coding	-1.46229	9.8437e-05
Olig3	ENSMUSG00000045591.6	protein_coding	-1.4444	9.97337e-05
Gm42549	ENSMUSG00000107320.1	TEC	1.70837	0.000100147
Ephb2	ENSMUSG00000028664.14	protein_coding	-3.91057	0.000105717
Eid3	ENSMUSG00000109864.1	protein_coding	2.95343	0.000107731
5430425K12Rik	ENSMUSG00000114554.1	lncRNA	1.66854	0.000111222
Gm21284	ENSMUSG00000108660.1	lncRNA	-1.72223	0.000112819
Sox13	ENSMUSG00000070643.11	protein_coding	-1.82804	0.000114854
Wnt9a	ENSMUSG00000000126.11	protein_coding	-1.00327	0.000115508
Gm37844	ENSMUSG00000102615.1	TEC	1.75538	0.000115594
Lgals12	ENSMUSG00000024972.16	protein_coding	-3.74086	0.000120921
Bmx	ENSMUSG00000031377.11	protein_coding	-1.69485	0.00012213
Gm34589	ENSMUSG00000115816.1	lncRNA	-5.38289	0.000123974
Xntrpc	ENSMUSG00000070425.13	protein_coding	-5.9994	0.000124818
Gdap1	ENSMUSG00000025777.8	protein_coding	-2.19987	0.000125817
Cyp4f14	ENSMUSG00000024292.15	protein_coding	-4.03282	0.000129928
Tril	ENSMUSG00000043496.7	protein_coding	-3.68509	0.000131232
Siglec1	ENSMUSG00000027322.11	protein_coding	-5.20724	0.000131982
Mir210	ENSMUSG00000065551.1	miRNA	3.1998	0.000132063
AC133103.2	ENSMUSG00000094054.1	processed_pseudogene	-5.56447	0.000133238
Gm39473	ENSMUSG00000113845.1	lncRNA	1.89857	0.000134888
Cyp2c23	ENSMUSG00000025197.9	protein_coding	-1.97732	0.000138073
Olfr56	ENSMUSG00000040328.15	protein_coding	-1.03003	0.00014468
Fam71e1	ENSMUSG00000051113.9	protein_coding	-1.12969	0.000145467
Gm17473	ENSMUSG00000097805.2	lncRNA	-1.47641	0.000154538
Tec	ENSMUSG00000029217.16	protein_coding	3.05221	0.000155697
Camk2b	ENSMUSG00000057897.14	protein_coding	1.50309	0.000157517
Gm48062	ENSMUSG00000113852.1	TEC	2.14101	0.000158007
Gm45889	ENSMUSG00000109936.1	lncRNA	-3.24453	0.000160563
Gm42109	ENSMUSG00000106863.3	lncRNA	-2.75693	0.000164532
Plppr5	ENSMUSG00000033342.13	protein_coding	-4.64771	0.000168338
Itga2b	ENSMUSG00000034664.13	protein_coding	-1.15866	0.00016849
Stmn4	ENSMUSG00000022044.14	protein_coding	3.443	0.000169407
BC037032	ENSMUSG00000087221.3	lncRNA	-1.55107	0.000172936
Gm12250	ENSMUSG00000082292.3	processed_pseudogene	-2.44091	0.000173263
Ror2	ENSMUSG00000021464.14	protein_coding	-1.47127	0.000174594
Rwdd2a	ENSMUSG00000032417.10	protein_coding	-1.42971	0.000182933
Gm14137	ENSMUSG00000055926.2	protein_coding	2.72042	0.000183289
Il16	ENSMUSG00000001741.12	protein_coding	-1.29948	0.00018611
Tspan8	ENSMUSG00000034127.15	protein_coding	-2.38404	0.000186635
Gm47863	ENSMUSG00000113165.1	lncRNA	-1.00434	0.000187664
Gm15742	ENSMUSG00000087605.1	lncRNA	5.69115	0.000187888
Gm11914	ENSMUSG00000082674.1	processed_pseudogene	-1.16332	0.00018975
Prss36	ENSMUSG00000070371.11	protein_coding	-1.05197	0.000192408
Gm11532	ENSMUSG00000087067.1	lncRNA	-2.40758	0.000196609
Raet1d	ENSMUSG00000078452.10	protein_coding	-1.09286	0.00019914
Prdm16	ENSMUSG00000039410.16	protein_coding	-2.03248	0.000206347
Gm33201	ENSMUSG00000108151.1	lncRNA	-2.93505	0.000212587
Lrrc17	ENSMUSG00000039883.5	protein_coding	-2.15449	0.000214319
Gm11827	ENSMUSG00000086765.7	lncRNA	-1.33644	0.000226406
Gm12439	ENSMUSG00000080850.1	processed_pseudogene	2.94752	0.000227337
Gm26792	ENSMUSG00000096996.1	lncRNA	2.34576	0.000230541
Eldr	ENSMUSG00000087060.7	lncRNA	-1.37303	0.000230541
Slc12a1	ENSMUSG00000027202.12	protein_coding	-3.08309	0.00023457
Gm5763	ENSMUSG00000048600.7	processed_pseudogene	-1.41841	0.000240705
Gm44274	ENSMUSG00000108179.1	TEC	1.91504	0.000255105
Gm36028	ENSMUSG00000108763.1	protein_coding	2.04805	0.000260556
Rgs7bp	ENSMUSG00000021719.9	protein_coding	-5.3904	0.000263951
Gimap6	ENSMUSG00000047867.11	protein_coding	-2.73612	0.000265683
Gm43489	ENSMUSG00000106339.1	TEC	-1.18123	0.000274741
Csdc2	ENSMUSG00000042109.8	protein_coding	-2.8057	0.000275684
Mgat4a	ENSMUSG00000026110.15	protein_coding	-1.64481	0.000276544
Dgkeos	ENSMUSG00000063109.13	lncRNA	3.32568	0.000276999
Gm29292	ENSMUSG00000100779.1	lncRNA	-2.23559	0.000278252
Gm48878	ENSMUSG00000112794.1	TEC	1.64772	0.000284647
Insl3	ENSMUSG00000079019.2	protein_coding	2.00524	0.000286325
AW112010	ENSMUSG00000075010.5	lncRNA	-5.08598	0.000292367
Gm11605	ENSMUSG00000081643.1	processed_pseudogene	1.50618	0.000309083
Klhl10	ENSMUSG00000001558.5	protein_coding	-1.42848	0.000310191
Armh1	ENSMUSG00000060268.12	protein_coding	-1.24167	0.000313015
A930012L18Rik	ENSMUSG00000097610.2	lncRNA	1.09772	0.000323765
Cyp46a1	ENSMUSG00000021259.5	protein_coding	-2.46341	0.000326973
Nos1ap	ENSMUSG00000038473.14	protein_coding	2.91447	0.000328129
Cep126	ENSMUSG00000040729.8	protein_coding	-1.6124	0.000336543
Gm43180	ENSMUSG00000105328.1	TEC	-4.60648	0.000336543
Gm19461	ENSMUSG00000101693.1	lncRNA	-5.1114	0.000341302
Gm49624	ENSMUSG00000116540.1	processed_pseudogene	-5.51551	0.000343595
1700113A16Rik	ENSMUSG00000096935.5	lncRNA	-1.96936	0.000348682
Gm26801	ENSMUSG00000097892.2	lncRNA	1.5903	0.000354539
Gm14569	ENSMUSG00000091556.8	protein_coding	-5.09658	0.000359481
Khk	ENSMUSG00000029162.15	protein_coding	-1.04436	0.000364551
Gm8174	ENSMUSG00000052482.6	processed_pseudogene	5.32436	0.000368182
Jsrp1	ENSMUSG00000020216.13	protein_coding	-3.85139	0.000370342
4833417C18Rik	ENSMUSG00000086015.1	lncRNA	1.28424	0.000370657
Gm9898	ENSMUSG00000053185.2	lncRNA	-3.3285	0.000371095
Gm9949	ENSMUSG00000054589.1	lncRNA	-1.05369	0.00037243
1500015O10Rik	ENSMUSG00000026051.8	protein_coding	-1.15137	0.000377994
Smim5	ENSMUSG00000048442.15	protein_coding	-3.48227	0.000409107
Gm17518	ENSMUSG00000097757.1	lncRNA	-1.29147	0.000410524
Vmn2r79	ENSMUSG00000090362.2	protein_coding	2.02333	0.000421522
Slc25a23	ENSMUSG00000046329.14	protein_coding	-1.1348	0.000423994
Slc16a4	ENSMUSG00000027896.15	protein_coding	-4.57919	0.000426226
H2-Q7	ENSMUSG00000060550.16	protein_coding	-4.97298	0.000444929
Gm22063	ENSMUSG00000064494.1	snRNA	4.05632	0.000445153
Zbtb8b	ENSMUSG00000048485.12	protein_coding	5.68983	0.000446112
Sult5a1	ENSMUSG00000000739.14	protein_coding	-2.98013	0.000464592
Fndc1	ENSMUSG00000071984.10	protein_coding	3.72884	0.000475712
Spag4	ENSMUSG00000038180.11	protein_coding	-1.01231	0.000476563
Gm15410	ENSMUSG00000085639.1	lncRNA	-3.50076	0.000487337
B230344G16Rik	ENSMUSG00000097800.1	lncRNA	2.01646	0.000536626
C79130	ENSMUSG00000105741.1	TEC	1.42683	0.000538972
Acss3	ENSMUSG00000035948.13	protein_coding	-1.56909	0.000550674
Gm6981	ENSMUSG00000098076.1	processed_pseudogene	2.06822	0.000554022
Tnfaip8l1	ENSMUSG00000044469.8	protein_coding	-1.07598	0.000562173
Nkpd1	ENSMUSG00000060621.6	protein_coding	5.63736	0.000566673
Ngfr	ENSMUSG00000000120.6	protein_coding	5.30649	0.000587766
Gm17396	ENSMUSG00000079669.2	lncRNA	-2.99747	0.000593895
Gm15690	ENSMUSG00000086165.1	lncRNA	1.99586	0.000596562
Clcnkb	ENSMUSG00000006216.10	protein_coding	4.54655	0.000596676
Edn1	ENSMUSG00000021367.8	protein_coding	1.6123	0.000596842
Fam189a2	ENSMUSG00000071604.5	protein_coding	-1.5591	0.000599656
Mx1	ENSMUSG00000000386.16	polymorphic_pseudogene	-4.13274	0.000604002
C230021G24Rik	ENSMUSG00000097869.1	lncRNA	-2.01577	0.00060502
Gm7609	ENSMUSG00000079457.9	transcribed_unprocessed_pseudogene	-1.21548	0.000652058
Tcp11x2	ENSMUSG00000058252.6	protein_coding	-3.16053	0.000668138
Lmntd2	ENSMUSG00000025500.12	protein_coding	2.72224	0.000681992
Fmc1	ENSMUSG00000019689.4	protein_coding	-1.00266	0.000682224
Gm48133	ENSMUSG00000113068.1	lncRNA	4.6561	0.000690418
Fap	ENSMUSG00000000392.17	protein_coding	-2.95794	0.000690418
Gm5540	ENSMUSG00000048916.7	processed_pseudogene	-1.47312	0.000691766
Obscn	ENSMUSG00000061462.18	protein_coding	1.57874	0.00070829
Hmgcs2	ENSMUSG00000027875.12	protein_coding	-1.16797	0.00071114
Fut7	ENSMUSG00000036587.13	protein_coding	-3.97443	0.000711749
Gm4841	ENSMUSG00000068606.6	protein_coding	-1.58684	0.000712197
Zbtb16	ENSMUSG00000066687.5	protein_coding	-1.64563	0.000722653
Cadm4	ENSMUSG00000054793.8	protein_coding	2.44928	0.000735136
Gm46633	ENSMUSG00000117356.1	lncRNA	-2.39244	0.000740862
Cacna2d2	ENSMUSG00000010066.15	protein_coding	3.90603	0.000744583
Spsb4	ENSMUSG00000046997.5	protein_coding	-1.01065	0.000769871
Hist1h4k	ENSMUSG00000064288.4	protein_coding	1.4101	0.000785808
Dancr	ENSMUSG00000106943.2	lncRNA	-1.65977	0.000802783
Gm31814	ENSMUSG00000115869.1	lncRNA	1.10741	0.000807575
4930509E16Rik	ENSMUSG00000096986.2	lncRNA	-2.08857	0.000813012
Il17d	ENSMUSG00000050222.11	protein_coding	-1.38625	0.000822724
Chac1	ENSMUSG00000027313.3	protein_coding	1.42224	0.000825328
Ppp3r2	ENSMUSG00000028310.2	protein_coding	3.08474	0.000831281
Dlk2	ENSMUSG00000047428.14	protein_coding	-1.3032	0.000832448
Gm16174	ENSMUSG00000087593.1	lncRNA	-2.74594	0.000832776
Tro	ENSMUSG00000025272.16	protein_coding	-4.71733	0.000832776
Klhl32	ENSMUSG00000040387.16	protein_coding	1.05417	0.00083534
Gstt3	ENSMUSG00000001665.11	protein_coding	-1.15678	0.000842506
Il1rap	ENSMUSG00000022514.14	protein_coding	-1.00232	0.000843556
Tex38	ENSMUSG00000044556.3	protein_coding	-5.53233	0.000844452
Ncf2	ENSMUSG00000026480.12	protein_coding	-2.78606	0.000859465
Gm3809	ENSMUSG00000097935.1	processed_pseudogene	2.72487	0.000864615
Gm47155	ENSMUSG00000114019.1	TEC	1.19166	0.000870599
Cep112	ENSMUSG00000020728.17	protein_coding	-1.11042	0.000911412
Gm5523	ENSMUSG00000097711.1	processed_pseudogene	2.54284	0.000924441
Gm49774	ENSMUSG00000116657.1	lncRNA	3.00905	0.000945933
Rps6ka1	ENSMUSG00000003644.17	protein_coding	1.07539	0.00095649
Tspan18	ENSMUSG00000027217.13	protein_coding	-2.77661	0.000983314
Gm15990	ENSMUSG00000087256.1	lncRNA	2.3103	0.00100362
Gm11549	ENSMUSG00000085007.2	protein_coding	-2.57047	0.00100404
Gm4316	ENSMUSG00000110537.1	lncRNA	-1.36307	0.00101092
Atf3	ENSMUSG00000026628.13	protein_coding	1.09491	0.00101372
Elobl	ENSMUSG00000057534.13	protein_coding	-3.30598	0.00103106
Gm10825	ENSMUSG00000096937.1	lncRNA	-4.97328	0.00103316
Dusp27	ENSMUSG00000026564.9	protein_coding	-1.82311	0.00104638
Adora2a	ENSMUSG00000020178.6	protein_coding	-4.13741	0.0010493
Gm43672	ENSMUSG00000106019.1	lncRNA	-1.14883	0.00105411
Fosb	ENSMUSG00000003545.3	protein_coding	-1.26487	0.00105779
Gm31812	ENSMUSG00000109599.1	lncRNA	-1.5069	0.00108549
Gm10687	ENSMUSG00000097617.2	lncRNA	-4.83611	0.00108643
Gm37674	ENSMUSG00000102621.1	TEC	-1.75968	0.00108711
Gm49971	ENSMUSG00000117599.1	TEC	5.80087	0.00110256
Chrna1os	ENSMUSG00000086382.1	lncRNA	-2.26763	0.00111696
D430040D24Rik	ENSMUSG00000087589.3	lncRNA	-1.34483	0.00113925
Gm8979	ENSMUSG00000095649.3	unprocessed_pseudogene	-1.15809	0.00114538
Gm33696	ENSMUSG00000116324.1	lncRNA	-1.88226	0.00115451
C230035I16Rik	ENSMUSG00000085024.1	lncRNA	-1.14617	0.00117367
Eppk1	ENSMUSG00000115388.2	protein_coding	1.54454	0.00117946
Hap1	ENSMUSG00000006930.15	protein_coding	-3.2463	0.00119475
AC125149.2	ENSMUSG00000079794.2	protein_coding	-5.26464	0.00120167
Gm15839	ENSMUSG00000084999.2	lncRNA	2.12081	0.00120265
Krt83	ENSMUSG00000067613.6	protein_coding	1.43195	0.00120353
A230103J11Rik	ENSMUSG00000087026.7	lncRNA	2.4732	0.00120599
Card10	ENSMUSG00000033170.14	protein_coding	-1.04923	0.001229
Nt5e	ENSMUSG00000032420.8	protein_coding	-1.02074	0.00123113
Lrg1	ENSMUSG00000037095.8	protein_coding	-1.10179	0.00125228
Gm17794	ENSMUSG00000112727.1	processed_pseudogene	2.84744	0.00125774
Rgs10	ENSMUSG00000030844.11	protein_coding	-1.09107	0.00125872
Gm15246	ENSMUSG00000087159.7	lncRNA	-1.20635	0.00128333
Gm7040	ENSMUSG00000113027.1	unprocessed_pseudogene	2.96389	0.00128695
Gm20139	ENSMUSG00000111052.1	lncRNA	-2.368	0.00130537
Serpinb9e	ENSMUSG00000062342.3	protein_coding	1.88423	0.00132154
Gm26839	ENSMUSG00000097917.2	lncRNA	5.381	0.00135563
Acot12	ENSMUSG00000021620.4	protein_coding	-4.35747	0.00138358
Apoc4	ENSMUSG00000074336.5	protein_coding	-3.02492	0.00139611
Gm44775	ENSMUSG00000108955.1	TEC	3.14667	0.00144634
Gem	ENSMUSG00000028214.13	protein_coding	4.68976	0.0014757
Gm43597	ENSMUSG00000107096.3	lncRNA	-1.31114	0.0014757
Gm9887	ENSMUSG00000052673.2	lncRNA	1.02825	0.00148178
Fbxo41	ENSMUSG00000047013.15	protein_coding	-3.27471	0.00149065
Hist1h2ac	ENSMUSG00000069270.6	protein_coding	1.02356	0.0015066
Lrrc36	ENSMUSG00000054320.16	protein_coding	-5.36261	0.00154553
Hmga1b	ENSMUSG00000078249.5	protein_coding	1.10498	0.00155929
Spata22	ENSMUSG00000112920.1	protein_coding	-3.19339	0.00156822
6230400D17Rik	ENSMUSG00000097577.2	lncRNA	-1.1758	0.00156837
Cdh17	ENSMUSG00000028217.11	protein_coding	3.11692	0.00156866
Stx1b	ENSMUSG00000030806.6	protein_coding	-1.13238	0.0016343
4930412F12Rik	ENSMUSG00000110289.1	TEC	-2.54928	0.00164721
Tek	ENSMUSG00000006386.15	protein_coding	2.03271	0.00168118
Lrrc15	ENSMUSG00000052316.9	protein_coding	2.57161	0.00168179
Aldh1l1	ENSMUSG00000030088.15	protein_coding	-1.61605	0.00168743
Apol7a	ENSMUSG00000010601.14	protein_coding	1.31675	0.00170623
9530018F02Rik	ENSMUSG00000112150.1	lncRNA	-1.37038	0.00171138
AC134576.1	ENSMUSG00000117986.1	processed_pseudogene	-2.9747	0.00172219
Gm12811	ENSMUSG00000087641.1	lncRNA	-3.13363	0.00173055
Mamdc4	ENSMUSG00000026941.16	protein_coding	-1.2677	0.00174598
Dhrs9	ENSMUSG00000027068.6	protein_coding	-1.03288	0.00174837
Gm16026	ENSMUSG00000079455.9	transcribed_unprocessed_pseudogene	-3.88039	0.00180673
Gm38058	ENSMUSG00000102140.1	TEC	-2.71929	0.0018095
Eps8l1	ENSMUSG00000006154.13	protein_coding	-2.04399	0.00180955
Hecw2	ENSMUSG00000042807.15	protein_coding	-4.83352	0.00186152
Gm11816	ENSMUSG00000086233.1	lncRNA	1.2747	0.00186265
Gm2379	ENSMUSG00000114926.1	lncRNA	-1.96692	0.00186871
Glp2r	ENSMUSG00000049928.15	protein_coding	1.67693	0.00186989
4833427G06Rik	ENSMUSG00000032057.9	protein_coding	-1.49627	0.00187451
Cmya5	ENSMUSG00000047419.5	protein_coding	-1.93962	0.00188734
Mx2	ENSMUSG00000023341.15	polymorphic_pseudogene	-1.14168	0.00190861
Ppp1r3g	ENSMUSG00000050423.11	protein_coding	3.56209	0.0019138
Myh11	ENSMUSG00000018830.10	protein_coding	-2.81831	0.00196017
Gm10134	ENSMUSG00000063611.5	lncRNA	-3.73103	0.00196148
Acot1	ENSMUSG00000072949.6	protein_coding	1.54967	0.0019636
Ptp4a1	ENSMUSG00000117310.1	protein_coding	4.60651	0.00198626
Gm37261	ENSMUSG00000103527.1	TEC	-2.08056	0.00201287
Gm4319	ENSMUSG00000102123.1	lncRNA	3.71845	0.00202171
Rnf128	ENSMUSG00000031438.11	protein_coding	4.18073	0.00204685
Gm49754	ENSMUSG00000116570.1	lncRNA	-2.46923	0.00204685
Ins2	ENSMUSG00000000215.11	protein_coding	6.88601	0.00205524
Vmn2r1	ENSMUSG00000027824.5	protein_coding	-2.03405	0.00206938
2010003K11Rik	ENSMUSG00000042041.7	protein_coding	3.15144	0.00208446
Gm3671	ENSMUSG00000098232.1	processed_pseudogene	2.37091	0.00209023
Hcn1	ENSMUSG00000021730.8	protein_coding	-3.79033	0.00209863
Gm47715	ENSMUSG00000111970.1	lncRNA	-2.55525	0.00212552
Trim30e-ps1	ENSMUSG00000073929.12	transcribed_unprocessed_pseudogene	2.98938	0.002128
4930552P12Rik	ENSMUSG00000097632.1	lncRNA	-3.3196	0.00218181
Gm47205	ENSMUSG00000111312.1	TEC	1.87285	0.00218731
Cyp2f2	ENSMUSG00000052974.8	protein_coding	-2.78458	0.00221373
Gm45091	ENSMUSG00000108624.1	lncRNA	-1.75041	0.00223647
Msi1	ENSMUSG00000054256.11	protein_coding	-2.45014	0.00226877
Gm34388	ENSMUSG00000114474.1	lncRNA	-1.31053	0.00231233
Olfml2a	ENSMUSG00000046618.7	protein_coding	-2.13797	0.00232591
Rasl11b	ENSMUSG00000049907.8	protein_coding	-2.94198	0.00238237
Tll1	ENSMUSG00000053626.5	protein_coding	1.0321	0.00241569
Gm43268	ENSMUSG00000107182.1	TEC	1.07508	0.00246436
A330076H08Rik	ENSMUSG00000109321.1	lncRNA	-1.27771	0.00247621
Plet1	ENSMUSG00000032068.14	protein_coding	1.86749	0.0025058
Tnfsf13	ENSMUSG00000089669.7	protein_coding	-1.72123	0.0025058
Aldh1a2	ENSMUSG00000013584.5	protein_coding	-1.06292	0.00252028
Gm17435	ENSMUSG00000097000.2	lncRNA	-1.1555	0.00252842
Gm37800	ENSMUSG00000103308.5	lncRNA	-1.47354	0.00259986
Pde1b	ENSMUSG00000022489.6	protein_coding	1.38003	0.00260544
AC166172.4	ENSMUSG00000118071.1	lncRNA	-1.21945	0.00266012
Eef1akmt3	ENSMUSG00000080115.3	protein_coding	1.16385	0.00267094
Gm4813	ENSMUSG00000114822.1	processed_pseudogene	1.24419	0.00269417
Rassf6	ENSMUSG00000029370.10	protein_coding	4.21142	0.00271124
B230208H11Rik	ENSMUSG00000097378.8	lncRNA	-1.04097	0.00271925
Hist2h4	ENSMUSG00000091405.2	protein_coding	2.17529	0.0027437
Gm12184	ENSMUSG00000078154.3	protein_coding	-1.31773	0.00275476
Trpc5os	ENSMUSG00000072934.10	protein_coding	-1.36145	0.00275749
P2rx5	ENSMUSG00000005950.14	protein_coding	-1.36511	0.00276214
Slco1a6	ENSMUSG00000079262.3	protein_coding	-2.498	0.00276614
AA914427	ENSMUSG00000103149.1	TEC	-2.20504	0.00277522
Pex5l	ENSMUSG00000027674.16	protein_coding	-4.82841	0.00280312
Gm29668	ENSMUSG00000099835.1	processed_pseudogene	2.35347	0.00285137
AC125149.1	ENSMUSG00000079192.2	protein_coding	-4.68637	0.00291789
Gm12092	ENSMUSG00000084850.1	lncRNA	1.92344	0.00293874
2310001H17Rik	ENSMUSG00000097354.7	lncRNA	-1.36532	0.00298753
Gm16025	ENSMUSG00000089652.1	lncRNA	-3.26767	0.0030084
Serpinb7	ENSMUSG00000067001.11	protein_coding	1.02424	0.00300854
Actc1	ENSMUSG00000068614.7	protein_coding	-4.35603	0.00306289
Htra4	ENSMUSG00000037406.7	protein_coding	-1.79554	0.00308443
A830035O19Rik	ENSMUSG00000111329.1	lncRNA	-1.22283	0.00310858
Tgm4	ENSMUSG00000025787.6	protein_coding	4.99782	0.00315951
Gm45457	ENSMUSG00000110411.1	TEC	1.08055	0.00316885
Gm42600	ENSMUSG00000107278.1	TEC	-1.02157	0.00326005
Pilrb1	ENSMUSG00000066684.10	protein_coding	-5.26108	0.00326924
Gm45257	ENSMUSG00000110084.1	TEC	-2.25665	0.00327172
Spata25	ENSMUSG00000017767.3	protein_coding	2.02829	0.00333751
Gm16310	ENSMUSG00000086331.1	lncRNA	-1.02689	0.00333907
Gm11636	ENSMUSG00000086105.1	lncRNA	-4.69936	0.00334076
Nrcam	ENSMUSG00000020598.16	protein_coding	1.5412	0.00335199
Gm13749	ENSMUSG00000044689.5	lncRNA	-2.67947	0.00345562
Mir145a	ENSMUSG00000065592.2	miRNA	-2.00541	0.00347172
Gm8153	ENSMUSG00000112311.1	processed_pseudogene	-3.68354	0.00358317
Gm26616	ENSMUSG00000102425.1	TEC	1.06531	0.00360203
Cdiptos	ENSMUSG00000097075.3	protein_coding	-1.96243	0.00366035
Adrb3	ENSMUSG00000031489.15	protein_coding	-1.88099	0.00366035
Gm4995	ENSMUSG00000081750.3	processed_pseudogene	2.32896	0.0037307
Gm8055	ENSMUSG00000096171.1	processed_pseudogene	2.18823	0.00374296
Sbk3	ENSMUSG00000085272.7	protein_coding	-4.71594	0.00374854
1700007L15Rik	ENSMUSG00000097318.2	lncRNA	-1.02218	0.00376187
Gbgt1	ENSMUSG00000026829.9	protein_coding	-3.75701	0.00381491
Gm32531	ENSMUSG00000109701.1	lncRNA	-4.70039	0.00383839
Gm29667	ENSMUSG00000100794.1	processed_pseudogene	1.80839	0.00394165
E230016M11Rik	ENSMUSG00000087231.7	lncRNA	-1.04055	0.00397943
Rundc3a	ENSMUSG00000006575.14	protein_coding	-1.27578	0.00399665
AI854703	ENSMUSG00000053297.14	protein_coding	-1.03784	0.00400403
Camp	ENSMUSG00000038357.10	protein_coding	-1.35056	0.00401772
Cabyr	ENSMUSG00000024430.14	protein_coding	-1.30574	0.00403945
Sytl4	ENSMUSG00000031255.14	protein_coding	-3.65082	0.0040481
Mrvi1	ENSMUSG00000005611.15	protein_coding	-3.36854	0.00414372
Armc2	ENSMUSG00000071324.11	protein_coding	-2.46832	0.00415509
Fmo6	ENSMUSG00000095576.5	protein_coding	-2.27333	0.00416823
Gm26771	ENSMUSG00000097250.1	lncRNA	-1.02548	0.00423838
Msln	ENSMUSG00000063011.7	protein_coding	1.24654	0.00431415
Gm7251	ENSMUSG00000069236.5	processed_pseudogene	2.57708	0.0044103
Scd4	ENSMUSG00000050195.8	protein_coding	1.79966	0.00445389
Kcnab3	ENSMUSG00000018470.8	protein_coding	1.02908	0.0044577
Sptbn5	ENSMUSG00000074899.6	protein_coding	-2.75628	0.00449612
Capn3	ENSMUSG00000079110.11	protein_coding	-2.05029	0.00452655
Gm11953	ENSMUSG00000082816.1	processed_pseudogene	2.36846	0.00457316
A230057D06Rik	ENSMUSG00000109394.2	lncRNA	-1.15181	0.0047233
A730020E08Rik	ENSMUSG00000097924.2	lncRNA	1.86084	0.00477412
2810407A14Rik	ENSMUSG00000055972.5	lncRNA	2.21607	0.00477412
Slc8a1	ENSMUSG00000054640.15	protein_coding	-1.93293	0.00477931
Rgs9bp	ENSMUSG00000056043.5	protein_coding	1.39846	0.00482431
Endou	ENSMUSG00000022468.12	protein_coding	-1.02375	0.00484399
Gm21399	ENSMUSG00000094530.2	processed_pseudogene	1.03193	0.00488661
Gm8013	ENSMUSG00000106357.1	lncRNA	-2.23217	0.00489745
Gm7931	ENSMUSG00000067321.5	processed_pseudogene	-1.59042	0.00490555
Fam221a	ENSMUSG00000047115.15	protein_coding	-1.12	0.00497927
Gm20652	ENSMUSG00000093390.1	lncRNA	-2.34488	0.00507875
Evi2a	ENSMUSG00000078771.10	protein_coding	-1.33032	0.00509929
Optc	ENSMUSG00000010311.15	protein_coding	-2.96046	0.00516164
Cideb	ENSMUSG00000022219.10	protein_coding	-1.43252	0.00517138
9330136K24Rik	ENSMUSG00000097781.1	lncRNA	-1.42375	0.00524331
Gm43813	ENSMUSG00000106636.1	lncRNA	-2.68679	0.00532336
Phf11a	ENSMUSG00000044703.5	protein_coding	-2.68919	0.00532915
Pla2g4c	ENSMUSG00000033847.15	protein_coding	-1.07743	0.0053645
2010109A12Rik	ENSMUSG00000029384.5	protein_coding	-3.77627	0.00542087
Gm12902	ENSMUSG00000082515.1	processed_pseudogene	2.23961	0.0054581
Asb15	ENSMUSG00000029685.15	protein_coding	1.18836	0.00565487
1810012K16Rik	ENSMUSG00000099825.1	lncRNA	-2.43523	0.00565528
Gm43445	ENSMUSG00000104969.1	lncRNA	-1.73007	0.0056633
Lman1l	ENSMUSG00000056271.13	protein_coding	2.33527	0.00571223
A530040E14Rik	ENSMUSG00000072109.11	lncRNA	-3.26659	0.00575293
A230107N01Rik	ENSMUSG00000097292.2	lncRNA	-2.02789	0.00583215
3110083C13Rik	ENSMUSG00000097303.2	lncRNA	-1.23275	0.00600045
Gm9725	ENSMUSG00000037982.16	lncRNA	-2.7243	0.00600709
Fam78b	ENSMUSG00000060568.14	protein_coding	-3.59936	0.00603236
Hist1h2bk	ENSMUSG00000062727.4	protein_coding	-2.45522	0.00603643
3110062G12Rik	ENSMUSG00000103634.1	TEC	2.14368	0.00612446
Gstt2	ENSMUSG00000033318.7	protein_coding	-2.78844	0.00619861
Gm16892	ENSMUSG00000097876.1	lncRNA	-1.48958	0.00621142
Flvcr2	ENSMUSG00000034258.4	protein_coding	-3.36018	0.00629497
B3galt2	ENSMUSG00000033849.3	protein_coding	-1.28374	0.00630287
4930505A04Rik	ENSMUSG00000040919.13	protein_coding	-1.32396	0.00630579
Gm46409	ENSMUSG00000114851.1	lncRNA	3.15169	0.00634818
Hormad2	ENSMUSG00000020419.11	protein_coding	-3.06292	0.00638326
Gm45912	ENSMUSG00000109685.1	TEC	-2.45784	0.00641768
Gm17115	ENSMUSG00000091968.1	lncRNA	1.20777	0.00665878
Gm19196	ENSMUSG00000109975.1	transcribed_unprocessed_pseudogene	-1.09034	0.00666307
Il2rb	ENSMUSG00000068227.9	protein_coding	-2.37182	0.00672733
Mir1957a	ENSMUSG00000088552.1	miRNA	3.15989	0.00675952
Abat	ENSMUSG00000057880.12	protein_coding	-2.66939	0.00681596
Gm43311	ENSMUSG00000105896.1	TEC	2.4259	0.00684085
Mir692-1	ENSMUSG00000076218.1	miRNA	1.52513	0.00704617
9530085L11Rik	ENSMUSG00000107742.1	TEC	1.15062	0.00707995
Pm20d2	ENSMUSG00000054659.13	protein_coding	2.57301	0.00709576
Stab2	ENSMUSG00000035459.18	protein_coding	-1.2888	0.00711903
Gm8565	ENSMUSG00000098006.1	processed_pseudogene	1.80859	0.00721423
Zfp296	ENSMUSG00000011267.8	protein_coding	-1.27276	0.00722119
Plxnc1	ENSMUSG00000074785.5	protein_coding	-1.02573	0.00723847
Gm47232	ENSMUSG00000111656.1	lncRNA	-3.18274	0.00731216
Gm6345	ENSMUSG00000096964.1	transcribed_unprocessed_pseudogene	-2.91355	0.00740736
4930509G22Rik	ENSMUSG00000096959.1	lncRNA	1.38977	0.0074151
Kcnmb4	ENSMUSG00000054934.10	protein_coding	-1.43683	0.0074151
Gm38162	ENSMUSG00000102776.1	TEC	1.37867	0.00746425
Ifit1bl2	ENSMUSG00000067297.5	protein_coding	-1.99909	0.0074951
Zap70	ENSMUSG00000026117.10	protein_coding	-2.1963	0.0075833
Spink5	ENSMUSG00000055561.9	protein_coding	1.41821	0.00766158
Naalad2	ENSMUSG00000043943.14	protein_coding	-2.16056	0.00767591
Ppp1r32	ENSMUSG00000035179.4	protein_coding	3.56119	0.00768366
Adamts14	ENSMUSG00000059901.12	protein_coding	-1.0737	0.00772433
Tns4	ENSMUSG00000017607.9	protein_coding	-1.90422	0.00772995
Fam84a	ENSMUSG00000020607.7	protein_coding	-3.13014	0.00781011
2010204K13Rik	ENSMUSG00000063018.6	lncRNA	1.28463	0.00782512
Zfhx2	ENSMUSG00000040721.9	protein_coding	1.15502	0.00782529
Trim17	ENSMUSG00000036964.14	protein_coding	-2.73927	0.00793497
Macrod2	ENSMUSG00000068205.14	protein_coding	-1.95997	0.00794338
Tacr2	ENSMUSG00000020081.5	protein_coding	-3.69376	0.00802208
Dipk1c	ENSMUSG00000047992.11	protein_coding	-3.50336	0.00812564
Frmd3	ENSMUSG00000049122.17	protein_coding	1.48924	0.00815714
3110067C02Rik	ENSMUSG00000081187.1	processed_pseudogene	-1.95358	0.00824067
Sh2d4a	ENSMUSG00000053886.4	protein_coding	-4.34909	0.00825699
AC168977.1	ENSMUSG00000079808.3	protein_coding	-1.73545	0.00830386
Gsta1	ENSMUSG00000074183.3	protein_coding	2.76683	0.00832702
Platr16	ENSMUSG00000085101.7	lncRNA	-2.17542	0.00840131
Gm16685	ENSMUSG00000097804.1	lncRNA	-1.57256	0.00845314
Plac1	ENSMUSG00000061082.11	protein_coding	-2.64871	0.00863417
Gm19046	ENSMUSG00000113511.1	processed_pseudogene	-4.19832	0.00874825
Gm8899	ENSMUSG00000111847.1	processed_pseudogene	2.79944	0.00880443
Nyap1	ENSMUSG00000045348.16	protein_coding	-1.18812	0.00886903
Sh3rf3	ENSMUSG00000037990.18	protein_coding	-4.55447	0.00890762
Nrros	ENSMUSG00000052384.14	protein_coding	1.31108	0.00891939
Slc22a1	ENSMUSG00000023829.9	protein_coding	-2.32156	0.00895709
A830052D11Rik	ENSMUSG00000097413.2	lncRNA	-1.29553	0.0090014
Hdc	ENSMUSG00000027360.5	protein_coding	-1.83683	0.00913659
Fam131b	ENSMUSG00000029861.17	protein_coding	-1.16262	0.00920435
1810010D01Rik	ENSMUSG00000109305.1	protein_coding	-4.94541	0.0092255
Gm43173	ENSMUSG00000107194.1	TEC	-1.17879	0.0092689
Sectm1a	ENSMUSG00000025165.12	protein_coding	-2.46696	0.00929508
Lrfn3	ENSMUSG00000036957.8	protein_coding	-1.38167	0.00943802
Pigz	ENSMUSG00000045625.5	protein_coding	-1.1862	0.00950381
Itih5	ENSMUSG00000025780.7	protein_coding	-1.34176	0.00952872
Nxph3	ENSMUSG00000046719.7	protein_coding	-1.1424	0.00956283
Gm12236	ENSMUSG00000086460.1	lncRNA	-3.00142	0.00964899
Lrrc9	ENSMUSG00000021090.16	protein_coding	-4.2167	0.00969758
Ly6d	ENSMUSG00000034634.7	protein_coding	-2.19044	0.00976053
Rapgef3os2	ENSMUSG00000087397.1	lncRNA	-1.91062	0.00984698
Gm43067	ENSMUSG00000107204.1	lncRNA	-1.97283	0.0101131
Gm47113	ENSMUSG00000111465.1	lncRNA	-2.55468	0.0101655
Exoc3l	ENSMUSG00000043251.6	protein_coding	-1.89161	0.0102225
Oas1b	ENSMUSG00000029605.16	polymorphic_pseudogene	-1.59327	0.0102835
Gapdh-ps14	ENSMUSG00000098149.1	processed_pseudogene	2.34006	0.0102934
Gm32585	ENSMUSG00000105039.1	lncRNA	1.99928	0.0103636
8430422M14Rik	ENSMUSG00000105095.1	TEC	-1.28011	0.010391
Gm13830	ENSMUSG00000086368.2	lncRNA	1.91885	0.0105025
Serpina1e	ENSMUSG00000072849.10	protein_coding	-2.54277	0.010608
2610300M13Rik	ENSMUSG00000107479.1	lncRNA	-2.18488	0.0106457
Gm45716	ENSMUSG00000110344.1	protein_coding	-1.18359	0.0107167
Ankrd61	ENSMUSG00000029607.14	protein_coding	2.98405	0.0107465
Gm17484	ENSMUSG00000091514.2	lncRNA	1.31178	0.0108818
Tnfsf13os	ENSMUSG00000085890.7	lncRNA	-1.17753	0.0109809
Rnf181	ENSMUSG00000055850.12	protein_coding	1.2789	0.0110056
Tnfsf13b	ENSMUSG00000031497.9	protein_coding	1.55781	0.011055
U2af1l4	ENSMUSG00000078765.11	protein_coding	-2.17961	0.0110687
Bco2	ENSMUSG00000032066.9	protein_coding	-1.68487	0.0110744
A430027C01Rik	ENSMUSG00000104432.1	TEC	-1.27755	0.0110847
Cacna1b	ENSMUSG00000004113.18	protein_coding	-1.9264	0.0111503
Mboat2	ENSMUSG00000020646.17	protein_coding	3.52407	0.0111585
Gm46323	ENSMUSG00000113913.1	lncRNA	-1.7887	0.0112759
F730311O21Rik	ENSMUSG00000100658.1	lncRNA	1.92786	0.0113645
Hck	ENSMUSG00000003283.14	protein_coding	-2.3439	0.0115364
Insc	ENSMUSG00000048782.15	protein_coding	-2.0897	0.0116612
1700023B13Rik	ENSMUSG00000117050.1	TEC	2.63985	0.0118956
Col23a1	ENSMUSG00000063564.13	protein_coding	-1.60172	0.0119346
Cspg5	ENSMUSG00000032482.9	protein_coding	2.26766	0.0120516
1700007K13Rik	ENSMUSG00000026831.16	protein_coding	-2.98426	0.0120758
Enho	ENSMUSG00000028445.7	protein_coding	-1.73216	0.012109
Myrf	ENSMUSG00000036098.15	protein_coding	-2.15938	0.0121284
Gm15408	ENSMUSG00000086610.1	lncRNA	-1.55741	0.0121942
Veph1	ENSMUSG00000027831.9	protein_coding	-3.41405	0.0122477
Gm37186	ENSMUSG00000103937.1	TEC	3.46198	0.0122583
Gml2	ENSMUSG00000068600.10	protein_coding	2.03318	0.0123415
Ccdc85c	ENSMUSG00000084883.2	protein_coding	-1.48881	0.0123415
AC115752.1	ENSMUSG00000118106.1	TEC	-1.00195	0.0123415
AI115009	ENSMUSG00000097745.1	lncRNA	-4.13406	0.0124423
Ecscr	ENSMUSG00000073599.10	protein_coding	-1.85927	0.0125167
Lzts1	ENSMUSG00000036306.13	protein_coding	-2.0727	0.0126162
Flrt3	ENSMUSG00000051379.12	protein_coding	-2.43945	0.0126807
St6galnac2	ENSMUSG00000110170.1	protein_coding	-1.37142	0.0127639
Gm6190	ENSMUSG00000113861.1	processed_pseudogene	-2.79147	0.0128115
Chd7	ENSMUSG00000041235.12	protein_coding	1.07248	0.0130095
Gm7967	ENSMUSG00000100009.6	lncRNA	-1.12386	0.0130192
Zmynd15	ENSMUSG00000040829.14	protein_coding	-2.56981	0.0131069
Gata3	ENSMUSG00000015619.10	protein_coding	-2.32195	0.0131622
9430018G01Rik	ENSMUSG00000107709.1	lncRNA	-1.14343	0.0131866
Cyp2d22	ENSMUSG00000061740.8	protein_coding	-3.135	0.0132298
Arhgap27os1	ENSMUSG00000085733.1	lncRNA	-2.18034	0.0133925
Macc1	ENSMUSG00000041886.7	protein_coding	1.2856	0.013656
Gm10182	ENSMUSG00000094627.2	processed_pseudogene	-1.56552	0.0138028
Inmt	ENSMUSG00000003477.5	protein_coding	-4.15751	0.013938
Abcc9	ENSMUSG00000030249.15	protein_coding	-2.71699	0.0141347
Gm26515	ENSMUSG00000097152.1	lncRNA	2.59055	0.014356
Atp8a2	ENSMUSG00000021983.16	protein_coding	1.75148	0.014565
Catsperd	ENSMUSG00000040828.10	protein_coding	1.18925	0.0145809
Ppp1r14c	ENSMUSG00000040653.6	protein_coding	1.56453	0.0145877
Gm47950	ENSMUSG00000111793.1	lncRNA	2.13732	0.0146945
Zfp811	ENSMUSG00000055202.11	protein_coding	-1.74504	0.0147138
Gm38403	ENSMUSG00000112854.1	lncRNA	2.15413	0.0147587
Cracr2b	ENSMUSG00000048200.12	protein_coding	1.86096	0.0147819
Plxnb3	ENSMUSG00000031385.14	protein_coding	-1.29824	0.0147879
Gm45698	ENSMUSG00000109428.1	TEC	2.06974	0.0149911
Gm28536	ENSMUSG00000100927.1	lncRNA	2.2402	0.0151918
Gm30270	ENSMUSG00000106709.1	lncRNA	-1.43542	0.0151922
Gm10357	ENSMUSG00000072421.4	processed_pseudogene	-1.25084	0.0151959
Gm28529	ENSMUSG00000101320.1	lncRNA	-1.31623	0.0152871
Zfp57	ENSMUSG00000036036.15	protein_coding	-2.06613	0.0154829
Gm5144	ENSMUSG00000115240.1	lncRNA	-1.44295	0.0155384
Gm28932	ENSMUSG00000101445.1	lncRNA	-4.12882	0.0155976
Aldh3b2	ENSMUSG00000075296.5	protein_coding	3.07548	0.0159115
Abcg4	ENSMUSG00000032131.16	protein_coding	-1.85865	0.0159771
Prkag3	ENSMUSG00000006542.13	protein_coding	-1.00637	0.0162207
Gm7582	ENSMUSG00000061852.8	unprocessed_pseudogene	-1.25271	0.016258
Oacyl	ENSMUSG00000046610.15	protein_coding	1.2339	0.0163285
Gm26747	ENSMUSG00000097783.2	lncRNA	1.27164	0.0163419
Cst6	ENSMUSG00000024846.6	protein_coding	1.26502	0.0163499
Shank3	ENSMUSG00000022623.17	protein_coding	-2.02935	0.0164072
Slc16a11	ENSMUSG00000040938.16	protein_coding	2.19253	0.016801
Gm47258	ENSMUSG00000114016.1	TEC	2.05437	0.0168128
Grem1	ENSMUSG00000074934.3	protein_coding	-2.09006	0.0169022
Cyp27b1	ENSMUSG00000006724.12	protein_coding	1.81351	0.0169264
Gm8883	ENSMUSG00000099707.6	lncRNA	1.5868	0.0173457
A930007I19Rik	ENSMUSG00000097855.8	lncRNA	-1.09385	0.0174063
Gm5105	ENSMUSG00000049349.3	protein_coding	-2.32923	0.0176253
Gm13252	ENSMUSG00000084105.1	processed_pseudogene	-1.85885	0.0177896
Gm36948	ENSMUSG00000103445.1	TEC	-2.38655	0.0178437
Gm42984	ENSMUSG00000104784.1	lncRNA	-1.90503	0.0179082
Gm44826	ENSMUSG00000109381.1	TEC	-3.33884	0.0181138
Ccdc116	ENSMUSG00000022768.17	protein_coding	2.3357	0.0182594
Crym	ENSMUSG00000030905.5	protein_coding	-1.87525	0.0182853
Adam21	ENSMUSG00000008438.3	protein_coding	4.43269	0.0183285
Osbpl10	ENSMUSG00000040875.12	protein_coding	-1.12033	0.0184014
Prkch	ENSMUSG00000021108.18	protein_coding	-1.49932	0.0186614
Ggnbp1	ENSMUSG00000117819.1	protein_coding	-1.36214	0.0187103
Gm47813	ENSMUSG00000113128.1	TEC	-1.14425	0.0189579
Mroh7	ENSMUSG00000047502.14	protein_coding	-3.02156	0.0189741
Gm47725	ENSMUSG00000112400.1	lncRNA	-2.39005	0.0191386
Cobl	ENSMUSG00000020173.17	protein_coding	-1.58833	0.0191843
Abcc6	ENSMUSG00000030834.7	protein_coding	-1.4452	0.0192151
Gm5493	ENSMUSG00000098164.2	lncRNA	-2.52489	0.0193181
Crispld1	ENSMUSG00000025776.13	protein_coding	-1.60892	0.0195442
Upp1	ENSMUSG00000020407.13	protein_coding	1.46175	0.0196071
Gm43857	ENSMUSG00000104548.1	TEC	-1.31283	0.0199525
Kcnj16	ENSMUSG00000051497.15	protein_coding	-2.48492	0.0200144
Gm31718	ENSMUSG00000110697.1	lncRNA	-1.1086	0.0200824
Gm3776	ENSMUSG00000111709.1	protein_coding	2.98521	0.0204069
Adcy10	ENSMUSG00000026567.16	protein_coding	-1.9625	0.0204265
9430031K09Rik	ENSMUSG00000113341.1	TEC	1.76918	0.0204716
AC132253.9	ENSMUSG00000118383.1	lncRNA	-1.15535	0.0207147
Gm32282	ENSMUSG00000117648.1	lncRNA	-2.09166	0.0209328
Proca1	ENSMUSG00000044122.14	protein_coding	-1.94426	0.0213747
Gm47595	ENSMUSG00000112080.1	lncRNA	4.04174	0.0214513
Pax6	ENSMUSG00000027168.21	protein_coding	-2.65984	0.0215207
Sez6l2	ENSMUSG00000030683.11	protein_coding	-1.89592	0.0215304
Gm9870	ENSMUSG00000052154.4	TEC	1.64496	0.0215679
Thrsp	ENSMUSG00000035686.8	protein_coding	-3.88536	0.0216639
Gm16759	ENSMUSG00000086539.8	lncRNA	-1.03844	0.021702
Gm5216	ENSMUSG00000116398.1	processed_pseudogene	1.97819	0.0217129
Hs3st6	ENSMUSG00000039628.9	protein_coding	1.6943	0.0217795
Otx1	ENSMUSG00000005917.15	protein_coding	-1.2323	0.0218192
Ttc16	ENSMUSG00000039021.15	protein_coding	1.247	0.021845
Gm37139	ENSMUSG00000102875.1	TEC	2.38884	0.0221092
Gm14130	ENSMUSG00000081494.1	processed_pseudogene	1.86197	0.0221324
Ftl1-ps2	ENSMUSG00000096755.2	processed_pseudogene	1.64819	0.0223133
Negr1	ENSMUSG00000040037.13	protein_coding	-2.0773	0.0223559
Gnal	ENSMUSG00000024524.17	protein_coding	1.09829	0.0223887
Ip6k3	ENSMUSG00000024210.3	protein_coding	2.42661	0.0224423
Gm44891	ENSMUSG00000109555.1	TEC	1.92273	0.0225831
Amigo2	ENSMUSG00000048218.6	protein_coding	-2.25588	0.0226207
Prph	ENSMUSG00000023484.14	protein_coding	3.38699	0.0226401
Prickle4	ENSMUSG00000096549.9	protein_coding	2.01744	0.0226596
Klb	ENSMUSG00000029195.10	protein_coding	2.29912	0.0228157
Pear1	ENSMUSG00000028073.15	protein_coding	-2.07057	0.0230283
Pla2r1	ENSMUSG00000054580.14	protein_coding	-3.88755	0.023029
Hist1h2bj	ENSMUSG00000069300.3	protein_coding	-1.66617	0.0232475
Gm14401	ENSMUSG00000078872.9	protein_coding	4.03103	0.0233579
Gm49125	ENSMUSG00000115148.1	TEC	1.28482	0.0235776
Gm20535	ENSMUSG00000092373.1	lncRNA	2.73138	0.0236577
Rab27a	ENSMUSG00000032202.11	protein_coding	-1.4738	0.0236691
Ptpn6	ENSMUSG00000004266.15	protein_coding	-1.39136	0.0238582
Zfp184	ENSMUSG00000006720.16	protein_coding	-1.15338	0.0238643
Gm13050	ENSMUSG00000082575.1	processed_pseudogene	1.75625	0.024111
Ucp2	ENSMUSG00000033685.13	protein_coding	1.82216	0.0241472
Hist1h2bp	ENSMUSG00000069308.7	protein_coding	1.71912	0.0245634
Gm10309	ENSMUSG00000071036.2	protein_coding	-1.40891	0.0247013
Rmi2	ENSMUSG00000037991.9	protein_coding	-1.08213	0.0247013
4930599N23Rik	ENSMUSG00000073144.4	lncRNA	-1.99374	0.0248743
Gm43185	ENSMUSG00000104621.1	TEC	-2.06512	0.0249325
Gm37200	ENSMUSG00000103062.1	TEC	-1.73937	0.0250291
Slc26a10	ENSMUSG00000040441.11	protein_coding	-2.37379	0.0251153
Wfdc1	ENSMUSG00000023336.6	protein_coding	-4.10971	0.0253022
Gm37045	ENSMUSG00000102365.1	TEC	-1.62367	0.0253329
Gm1818	ENSMUSG00000091277.2	unprocessed_pseudogene	1.32531	0.0253384
Gm26542	ENSMUSG00000097887.2	lncRNA	-2.1252	0.0254017
Pnpla3	ENSMUSG00000041653.5	protein_coding	-3.88231	0.0254663
Ablim2	ENSMUSG00000029095.17	protein_coding	1.57541	0.0254836
Bace2	ENSMUSG00000040605.7	protein_coding	4.07696	0.0254915
AI182371	ENSMUSG00000035875.15	protein_coding	-1.22897	0.0255536
Tagln3	ENSMUSG00000022658.10	protein_coding	-1.74825	0.0255573
4930405A21Rik	ENSMUSG00000086638.7	lncRNA	-1.57947	0.0256118
Gm30232	ENSMUSG00000112842.1	transcribed_unprocessed_pseudogene	3.12127	0.0257218
Rsph10b	ENSMUSG00000075569.10	protein_coding	1.49213	0.0258965
Trim14	ENSMUSG00000039853.18	protein_coding	-2.07311	0.0260175
Gm43375	ENSMUSG00000106262.1	TEC	1.35993	0.0261326
Mtmr7	ENSMUSG00000039431.16	protein_coding	-2.00505	0.0262497
Gm15612	ENSMUSG00000085828.1	lncRNA	-1.56517	0.0265431
Gm19569	ENSMUSG00000099094.1	lncRNA	-1.75092	0.0265694
Gm20518	ENSMUSG00000092470.1	protein_coding	3.0008	0.0265701
Plac8	ENSMUSG00000029322.12	protein_coding	-2.88174	0.0271423
Art3	ENSMUSG00000034842.16	protein_coding	-2.48423	0.0273783
Cntnap5b	ENSMUSG00000067028.11	protein_coding	-1.39324	0.0275336
Cfap74	ENSMUSG00000078490.10	protein_coding	-1.03556	0.0275434
Batf2	ENSMUSG00000039699.14	protein_coding	-3.24724	0.0276287
Hsf4	ENSMUSG00000033249.10	protein_coding	2.76731	0.0278058
Klrb1a	ENSMUSG00000030361.16	protein_coding	-2.03711	0.0287369
Ccser1	ENSMUSG00000039578.17	protein_coding	1.41515	0.0288874
Gm30091	ENSMUSG00000117637.1	lncRNA	-1.8383	0.0289161
Gm27861	ENSMUSG00000099068.1	misc_RNA	1.26797	0.0289179
Slc38a1	ENSMUSG00000023169.15	protein_coding	1.7108	0.0289402
Osbpl6	ENSMUSG00000042359.18	protein_coding	-2.17626	0.0289402
Gm8300	ENSMUSG00000079034.2	protein_coding	-1.31588	0.0290421
Gm3695	ENSMUSG00000067224.3	processed_pseudogene	1.77854	0.0294411
Gpr52	ENSMUSG00000118401.1	protein_coding	-2.36677	0.0296724
Spaca9	ENSMUSG00000026809.15	protein_coding	-2.29027	0.0300966
Gm12503	ENSMUSG00000087326.1	lncRNA	-3.91893	0.0301551
Gm15128	ENSMUSG00000095872.7	protein_coding	2.61707	0.0301632
Gli1	ENSMUSG00000025407.7	protein_coding	-2.08492	0.0303472
Hspd1-ps4	ENSMUSG00000081189.1	processed_pseudogene	1.66331	0.0305919
Gm42548	ENSMUSG00000106959.1	TEC	1.95025	0.0308294
Gm36401	ENSMUSG00000104342.1	TEC	-1.1197	0.0308421
Gm33055	ENSMUSG00000117426.1	lncRNA	-1.34434	0.0310816
Large2	ENSMUSG00000040434.16	protein_coding	-1.3604	0.0311803
Mir8091	ENSMUSG00000098286.1	miRNA	1.10199	0.0311835
Gm17203	ENSMUSG00000090965.1	lncRNA	2.18662	0.0312596
Gm39929	ENSMUSG00000109931.1	lncRNA	-2.3243	0.0315932
Hist1h3h	ENSMUSG00000101355.1	protein_coding	-1.59046	0.032101
Pmepa1os	ENSMUSG00000087600.1	lncRNA	-1.82316	0.0321632
Gm12411	ENSMUSG00000081559.3	processed_pseudogene	-1.00598	0.0322687
Tmem147os	ENSMUSG00000109224.1	lncRNA	1.88964	0.0326064
Cacna1h	ENSMUSG00000024112.16	protein_coding	1.41926	0.0327856
Rasl10b	ENSMUSG00000020684.14	protein_coding	-2.1752	0.0328574
Gad1	ENSMUSG00000070880.10	protein_coding	2.12051	0.0329074
Gm6992	ENSMUSG00000112546.1	processed_pseudogene	1.39172	0.0333305
Acp5	ENSMUSG00000001348.15	protein_coding	3.79054	0.0333315
Cd48	ENSMUSG00000015355.13	protein_coding	-2.35025	0.0335247
Gm9768	ENSMUSG00000108391.1	TEC	2.0098	0.0339135
Lpxn	ENSMUSG00000024696.9	protein_coding	-2.09305	0.0339135
Gm14066	ENSMUSG00000085071.1	lncRNA	-2.69956	0.0339933
Gm10812	ENSMUSG00000075162.3	pseudogene	2.3618	0.0345978
Gm29233	ENSMUSG00000101859.1	lncRNA	3.94517	0.0346784
Gm6788	ENSMUSG00000090737.1	processed_pseudogene	1.25499	0.035084
Ubash3b	ENSMUSG00000032020.15	protein_coding	1.03231	0.0355749
Gm47815	ENSMUSG00000111171.1	lncRNA	-3.91339	0.0355749
Pou2f3	ENSMUSG00000032015.16	protein_coding	-1.25015	0.0359054
D6Ertd527e	ENSMUSG00000090891.3	protein_coding	2.01699	0.0359528
Gm38387	ENSMUSG00000102374.1	TEC	-1.1296	0.0361679
Gm28959	ENSMUSG00000100039.1	lncRNA	-2.40198	0.036425
Nlrc3	ENSMUSG00000049871.14	protein_coding	-1.50253	0.0364542
Gm18310	ENSMUSG00000108555.1	TEC	-1.39281	0.0366208
D130062J10Rik	ENSMUSG00000114598.1	lncRNA	-1.38824	0.0366357
Gm10676	ENSMUSG00000074355.2	TEC	1.6761	0.0367148
B230209E15Rik	ENSMUSG00000109006.2	lncRNA	-2.89181	0.0367994
Gm12263	ENSMUSG00000084145.3	processed_pseudogene	1.32079	0.0368213
Mir692-2	ENSMUSG00000094403.1	miRNA	1.34637	0.0369272
A030005L19Rik	ENSMUSG00000113880.1	protein_coding	1.95632	0.0375005
Ptges	ENSMUSG00000050737.13	protein_coding	-1.15108	0.0376239
Gm45925	ENSMUSG00000112719.1	transcribed_processed_pseudogene	3.79183	0.0378877
Cd300lb	ENSMUSG00000063193.8	protein_coding	1.52996	0.038094
1190001M18Rik	ENSMUSG00000111857.1	lncRNA	-1.507	0.0382251
Aknad1	ENSMUSG00000049565.16	protein_coding	-1.72031	0.0383198
D730044K07Rik	ENSMUSG00000115685.1	TEC	1.49333	0.0383918
Vmn1r43	ENSMUSG00000068231.5	protein_coding	2.72535	0.0387285
Gm2666	ENSMUSG00000096292.1	processed_pseudogene	-1.47954	0.0387682
Neto2	ENSMUSG00000036902.11	protein_coding	-2.45261	0.0388406
Gm26885	ENSMUSG00000097125.2	lncRNA	1.64403	0.0389233
Gm14230	ENSMUSG00000087179.8	lncRNA	-1.24864	0.0389984
Gm43844	ENSMUSG00000106858.1	TEC	1.96887	0.039063
A530064N14Rik	ENSMUSG00000104273.1	TEC	-1.31945	0.0397109
Cc2d2b	ENSMUSG00000108929.2	protein_coding	-1.64078	0.0398164
Gm45309	ENSMUSG00000110087.1	lncRNA	1.7957	0.0398226
Mir6364	ENSMUSG00000098675.1	miRNA	3.80592	0.0402402
Gm20684	ENSMUSG00000093405.1	lncRNA	-1.0087	0.0403887
Gm49223	ENSMUSG00000114602.1	lncRNA	1.62693	0.0405485
Tmem82	ENSMUSG00000043085.14	protein_coding	1.24259	0.0406283
Mmp27	ENSMUSG00000070323.11	protein_coding	-3.87877	0.0406283
Erp27	ENSMUSG00000030219.13	protein_coding	-2.8592	0.0407211
Tmem71	ENSMUSG00000036944.6	protein_coding	1.73053	0.0411982
Syt12	ENSMUSG00000049303.10	protein_coding	-1.13821	0.0412615
Trbv13-2	ENSMUSG00000076469.3	TR_V_gene	-2.45847	0.0414155
2310074N15Rik	ENSMUSG00000105858.1	lncRNA	-2.49575	0.041814
Lyve1	ENSMUSG00000030787.4	protein_coding	3.82786	0.0418913
Gm26762	ENSMUSG00000097660.1	lncRNA	1.77471	0.0420899
4930451G09Rik	ENSMUSG00000022543.9	transcribed_unitary_pseudogene	-1.46387	0.0421439
Lhx1	ENSMUSG00000018698.15	protein_coding	-2.97054	0.0422789
Jmjd7	ENSMUSG00000098789.7	protein_coding	2.52872	0.0423515
Cmklr1	ENSMUSG00000042190.12	protein_coding	-1.35088	0.0423901
Impg2	ENSMUSG00000035270.15	protein_coding	-1.17154	0.0424535
Gm47513	ENSMUSG00000114165.1	TEC	-1.43784	0.0426739
A530076I17Rik	ENSMUSG00000086124.2	lncRNA	-1.86867	0.0428053
Atp1b2	ENSMUSG00000041329.13	protein_coding	1.81786	0.043021
Dnah3	ENSMUSG00000052273.4	protein_coding	2.74017	0.043021
Gprasp2	ENSMUSG00000072966.11	protein_coding	-1.45139	0.043021
Gm34719	ENSMUSG00000113868.1	lncRNA	-1.62989	0.0432243
Mef2c	ENSMUSG00000005583.16	protein_coding	2.47365	0.0434815
Jag2	ENSMUSG00000002799.6	protein_coding	1.6721	0.0435281
Alms1-ps2	ENSMUSG00000090098.7	transcribed_unprocessed_pseudogene	-2.12702	0.0435281
Gm11868	ENSMUSG00000050550.7	processed_pseudogene	1.59129	0.0437523
Tmod1	ENSMUSG00000028328.13	protein_coding	1.09224	0.0437747
Gm34150	ENSMUSG00000115278.1	lncRNA	2.40537	0.0440954
Gm45137	ENSMUSG00000109206.1	TEC	2.56934	0.0442241
Axin2	ENSMUSG00000000142.15	protein_coding	-1.02447	0.0442435
Platr14	ENSMUSG00000086454.7	lncRNA	-3.09046	0.0443092
Gm30624	ENSMUSG00000112430.1	lncRNA	-1.8531	0.0444064
Trp53i11	ENSMUSG00000068735.14	protein_coding	1.45396	0.044496
Espn	ENSMUSG00000028943.18	protein_coding	2.27224	0.0447541
Gabra3	ENSMUSG00000031343.13	protein_coding	-1.79126	0.0447866
Hcar2	ENSMUSG00000045502.6	protein_coding	-3.58433	0.0451925
Ly6i	ENSMUSG00000022586.11	protein_coding	-2.86702	0.0452127
1700018L02Rik	ENSMUSG00000100075.1	lncRNA	-1.2992	0.0452236
Gm42802	ENSMUSG00000106760.1	lncRNA	1.18577	0.0452553
Serpina3c	ENSMUSG00000066361.3	protein_coding	-3.59077	0.0454209
Mapk13	ENSMUSG00000004864.13	protein_coding	-1.52846	0.0457274
Gm26707	ENSMUSG00000097017.1	lncRNA	-2.48035	0.0459938
Ccdc136	ENSMUSG00000029769.16	protein_coding	-1.71352	0.0460652
Hrh2	ENSMUSG00000034987.4	protein_coding	3.78721	0.0467122
Speer4a	ENSMUSG00000073119.3	protein_coding	-2.19556	0.0467734
Gm4739	ENSMUSG00000112808.1	processed_pseudogene	-1.03546	0.0469503
Gm38083	ENSMUSG00000103354.1	TEC	-2.17325	0.0471901
Gm11379	ENSMUSG00000086144.2	lncRNA	2.82497	0.0476033
Gm4017	ENSMUSG00000101059.1	processed_pseudogene	1.26519	0.0477459
Pf4	ENSMUSG00000029373.7	protein_coding	-2.49875	0.0477459
Map7d2	ENSMUSG00000041020.14	protein_coding	-1.62813	0.0480985
Ggnbp1	ENSMUSG00000048731.15	protein_coding	-1.74799	0.0481662
Pbx4	ENSMUSG00000031860.17	protein_coding	1.26978	0.0484176
Gm12500	ENSMUSG00000056411.2	lncRNA	-1.51526	0.0484194
Gm29358	ENSMUSG00000099931.1	lncRNA	-1.33146	0.0488574
Gm36963	ENSMUSG00000103932.1	TEC	3.19481	0.0489021
Nanog	ENSMUSG00000012396.12	protein_coding	-1.24444	0.0489021
2210011K15Rik	ENSMUSG00000101791.1	lncRNA	1.36672	0.0490988
Gm42141	ENSMUSG00000105826.1	TEC	1.69117	0.0492812
Gm13496	ENSMUSG00000085755.1	lncRNA	-1.08792	0.0496088
Gm42670	ENSMUSG00000107319.1	lncRNA	1.26244	0.0496672
Aarsd1	ENSMUSG00000075528.13	protein_coding	-1.06759	0.0499711

## Sheet: Table S7 dFG vs dVeh
Table S7. Significant differentially expressed genes (DEG) for FG-4592-treated Ocy (dFG) vs vehicle-treated Ocy (dVeh) (logFC>1, FDR <0.05)
gene_name	gene_id	gene_type	logFC	FDR
Pdk1	ENSMUSG00000006494.11	protein_coding	4.01178	0
Bnip3	ENSMUSG00000078566.8	protein_coding	3.72567	0
Ero1l	ENSMUSG00000021831.9	protein_coding	3.68499	0
Pfkl	ENSMUSG00000020277.10	protein_coding	3.66133	0
Pgk1	ENSMUSG00000062070.12	protein_coding	3.69586	0
Vldlr	ENSMUSG00000024924.14	protein_coding	4.86505	0
Slc2a1	ENSMUSG00000028645.11	protein_coding	3.49634	0
Gbe1	ENSMUSG00000022707.16	protein_coding	3.33054	0
Ldha	ENSMUSG00000063229.15	protein_coding	2.74651	0
Egln1	ENSMUSG00000031987.6	protein_coding	3.03691	0
Tpi1	ENSMUSG00000023456.15	protein_coding	3.12005	0
Pgam1	ENSMUSG00000011752.7	protein_coding	2.63766	0
Gapdh	ENSMUSG00000057666.18	protein_coding	3.24235	0
Eno1	ENSMUSG00000063524.13	protein_coding	2.81387	0
Gpi1	ENSMUSG00000036427.5	protein_coding	2.48888	0
P4ha2	ENSMUSG00000018906.14	protein_coding	3.12266	0
Gpr35	ENSMUSG00000026271.15	protein_coding	8.32478	0
Serpine1	ENSMUSG00000037411.10	protein_coding	4.40624	0
Slc1a4	ENSMUSG00000020142.12	protein_coding	3.01993	0
Sik1	ENSMUSG00000024042.7	protein_coding	3.1202	0
Bsg	ENSMUSG00000023175.15	protein_coding	3.66284	0
Hilpda	ENSMUSG00000043421.8	protein_coding	4.20637	0
Ier3	ENSMUSG00000003541.6	protein_coding	4.02915	0
Pkm	ENSMUSG00000032294.17	protein_coding	2.51122	0
Apln	ENSMUSG00000037010.7	protein_coding	3.8658	0
Kctd11	ENSMUSG00000046731.4	protein_coding	2.35549	0
Tmem119	ENSMUSG00000054675.5	protein_coding	3.26075	0
Triobp	ENSMUSG00000033088.19	protein_coding	2.61529	1.09073e-304
Ankrd37	ENSMUSG00000050914.16	protein_coding	7.25636	7.04339e-298
Dio2	ENSMUSG00000007682.6	protein_coding	-3.04465	4.24993e-293
Mthfd1l	ENSMUSG00000040675.17	protein_coding	2.55772	1.19128e-291
Aldoa	ENSMUSG00000030695.16	protein_coding	2.50988	2.13603e-286
Angptl4	ENSMUSG00000002289.16	protein_coding	3.77571	1.01858e-282
Txnip	ENSMUSG00000038393.14	protein_coding	4.11142	1.58884e-278
Mif	ENSMUSG00000033307.7	protein_coding	3.44866	2.80624e-275
Vegfa	ENSMUSG00000023951.17	protein_coding	2.70614	4.58124e-273
Hmox1	ENSMUSG00000005413.8	protein_coding	2.54167	2.15913e-270
Bhlhe40	ENSMUSG00000030103.11	protein_coding	2.37526	1.84431e-247
Ndrg1	ENSMUSG00000005125.13	protein_coding	3.29985	1.03041e-245
Cited2	ENSMUSG00000039910.10	protein_coding	2.2892	6.5965e-243
Mxi1	ENSMUSG00000025025.14	protein_coding	2.45511	1.16984e-242
P4ha1	ENSMUSG00000019916.14	protein_coding	2.43415	1.34797e-232
Gm49759	ENSMUSG00000111394.1	TEC	2.9858	1.46774e-231
A2m	ENSMUSG00000030111.9	protein_coding	9.50967	3.72904e-227
Sdc4	ENSMUSG00000017009.3	protein_coding	2.59552	9.47014e-227
AU021092	ENSMUSG00000051669.6	protein_coding	3.04312	2.00891e-226
Ampd3	ENSMUSG00000005686.17	protein_coding	2.47061	3.6337e-225
Gys1	ENSMUSG00000003865.16	protein_coding	2.10847	2.19059e-221
Dpp6	ENSMUSG00000061576.15	protein_coding	8.20666	3.53414e-221
Rgs11	ENSMUSG00000024186.15	protein_coding	6.02356	1.88648e-212
Lgals3	ENSMUSG00000050335.17	protein_coding	2.44602	3.74686e-206
Dubr	ENSMUSG00000022639.14	lncRNA	2.08016	1.58446e-202
2610528A11Rik	ENSMUSG00000096001.2	protein_coding	10.7375	1.83807e-201
Arrb1	ENSMUSG00000018909.15	protein_coding	2.04541	2.58821e-200
Jcad	ENSMUSG00000033960.6	protein_coding	1.92134	3.99569e-200
Epm2a	ENSMUSG00000055493.4	protein_coding	2.68417	1.37039e-196
Fam162a	ENSMUSG00000003955.8	protein_coding	2.81644	7.02232e-195
Fbln2	ENSMUSG00000064080.12	protein_coding	2.18691	7.02376e-195
Nupr1	ENSMUSG00000030717.9	protein_coding	2.62399	2.5778e-187
Plxna2	ENSMUSG00000026640.12	protein_coding	-1.89051	2.65141e-187
Wbp1l	ENSMUSG00000047731.17	protein_coding	2.06411	3.01088e-186
Ccng2	ENSMUSG00000029385.14	protein_coding	2.30878	3.12961e-186
Smurf2	ENSMUSG00000018363.16	protein_coding	1.97299	3.15143e-186
Ugcg	ENSMUSG00000028381.8	protein_coding	2.43316	1.37817e-182
Pik3r3	ENSMUSG00000028698.13	protein_coding	-2.27568	1.34703e-177
Il6ra	ENSMUSG00000027947.11	protein_coding	2.19254	5.53096e-174
Mturn	ENSMUSG00000038065.13	protein_coding	1.87234	3.36349e-170
Zbtb7c	ENSMUSG00000044646.15	protein_coding	2.65972	6.11198e-163
Ret	ENSMUSG00000030110.13	protein_coding	2.28046	1.25191e-160
Maff	ENSMUSG00000042622.14	protein_coding	2.88749	6.86213e-160
Jmjd6	ENSMUSG00000056962.11	protein_coding	1.82933	8.58897e-160
Thbs1	ENSMUSG00000040152.8	protein_coding	2.02866	2.61712e-158
Dlx3	ENSMUSG00000001510.8	protein_coding	2.09556	3.05823e-158
Ephx1	ENSMUSG00000038776.13	protein_coding	1.76514	5.2871e-152
Ugdh	ENSMUSG00000029201.14	protein_coding	1.93319	1.49352e-151
Slc39a13	ENSMUSG00000002105.15	protein_coding	1.77666	1.21609e-150
Fndc3a	ENSMUSG00000033487.14	protein_coding	1.7931	4.92947e-150
Tmem86a	ENSMUSG00000010307.7	protein_coding	-1.96946	4.92947e-150
Dpysl3	ENSMUSG00000024501.20	protein_coding	-2.17888	4.99704e-149
Fam117b	ENSMUSG00000041040.12	protein_coding	1.64875	9.7566e-149
Hk1	ENSMUSG00000037012.18	protein_coding	1.57304	1.42088e-148
Pcsk6	ENSMUSG00000030513.14	protein_coding	3.12265	1.42088e-148
Zfp395	ENSMUSG00000034522.10	protein_coding	1.80559	2.23878e-148
Plekha2	ENSMUSG00000031557.16	protein_coding	1.52392	3.80305e-148
C1qtnf6	ENSMUSG00000022440.9	protein_coding	-1.88042	3.04237e-147
Bnip3l	ENSMUSG00000022051.15	protein_coding	1.70137	6.8968e-145
B4galt5	ENSMUSG00000017929.13	protein_coding	2.004	9.37905e-145
Pcolce2	ENSMUSG00000015354.8	protein_coding	1.80325	1.33725e-143
Rcor2	ENSMUSG00000024968.14	protein_coding	2.67325	6.0768e-143
Pfkp	ENSMUSG00000021196.14	protein_coding	2.1631	1.07242e-142
Ulk1	ENSMUSG00000029512.11	protein_coding	1.7336	2.17763e-142
Gprc5c	ENSMUSG00000051043.16	protein_coding	4.46399	5.11758e-141
Khnyn	ENSMUSG00000047153.4	protein_coding	1.66203	1.33949e-138
Rora	ENSMUSG00000032238.17	protein_coding	1.72637	1.94512e-136
Pdk4	ENSMUSG00000019577.6	protein_coding	1.64001	5.62809e-136
Fosl2	ENSMUSG00000029135.10	protein_coding	1.58662	6.22575e-135
Htra3	ENSMUSG00000029096.15	protein_coding	1.70846	1.58848e-134
Ly6c1	ENSMUSG00000079018.10	protein_coding	2.54628	3.73489e-133
Dlc1	ENSMUSG00000031523.16	protein_coding	1.76193	8.65519e-131
Jun	ENSMUSG00000052684.4	protein_coding	2.10106	1.93295e-129
Shc2	ENSMUSG00000020312.12	protein_coding	1.92561	4.4759e-129
Cyp51	ENSMUSG00000001467.5	protein_coding	-1.74866	1.4751e-127
Arhgap29	ENSMUSG00000039831.16	protein_coding	1.78775	5.42666e-127
Ppme1	ENSMUSG00000030718.9	protein_coding	1.45533	6.00534e-127
Gja1	ENSMUSG00000050953.10	protein_coding	-1.86392	2.91925e-122
Spidr	ENSMUSG00000041974.10	protein_coding	1.57889	3.19639e-119
Kcnb1	ENSMUSG00000050556.9	protein_coding	7.69301	2.40963e-117
Kdm4b	ENSMUSG00000024201.12	protein_coding	1.5427	8.30291e-117
Tbl2	ENSMUSG00000005374.13	protein_coding	1.42645	1.27344e-116
Sox4	ENSMUSG00000076431.4	protein_coding	-2.02721	3.23266e-116
Pafah1b3	ENSMUSG00000005447.12	protein_coding	3.28729	1.173e-112
Rnf217	ENSMUSG00000063760.9	protein_coding	1.60051	3.80641e-112
Olfml2b	ENSMUSG00000038463.8	protein_coding	-1.96813	8.75238e-112
Pmp22	ENSMUSG00000018217.12	protein_coding	1.3784	1.03048e-109
Snai2	ENSMUSG00000022676.7	protein_coding	-1.65737	1.28762e-109
Dipk2a	ENSMUSG00000045414.7	protein_coding	1.74574	6.08702e-109
Serping1	ENSMUSG00000023224.12	protein_coding	2.65736	6.73442e-109
Nid1	ENSMUSG00000005397.8	protein_coding	1.3436	3.67926e-108
Adgrl1	ENSMUSG00000013033.16	protein_coding	-1.71513	5.88952e-107
Lrp5	ENSMUSG00000024913.16	protein_coding	1.52315	2.64436e-106
Mtss1	ENSMUSG00000022353.10	protein_coding	1.5022	3.31858e-106
Ly6a	ENSMUSG00000075602.10	protein_coding	2.51796	4.08744e-106
Dusp1	ENSMUSG00000024190.7	protein_coding	2.08349	2.56795e-103
Pfkfb3	ENSMUSG00000026773.19	protein_coding	-1.86024	8.54805e-103
Tjp1	ENSMUSG00000030516.14	protein_coding	1.51686	3.90001e-102
Sdc3	ENSMUSG00000025743.14	protein_coding	1.36267	4.60609e-102
Oxct1	ENSMUSG00000022186.14	protein_coding	-1.35554	8.66953e-102
Ptx3	ENSMUSG00000027832.5	protein_coding	2.10697	2.49171e-100
Ftl1	ENSMUSG00000050708.16	protein_coding	1.55914	2.54644e-100
Sav1	ENSMUSG00000021067.8	protein_coding	1.39565	1.06057e-99
Tnfrsf9	ENSMUSG00000028965.13	protein_coding	7.50308	4.54384e-99
Loxl1	ENSMUSG00000032334.10	protein_coding	-1.67615	3.72243e-98
Nrep	ENSMUSG00000042834.15	protein_coding	-1.79806	7.16521e-98
Mtss1l	ENSMUSG00000033763.14	protein_coding	-1.58522	2.15504e-97
Itga1	ENSMUSG00000042284.10	protein_coding	1.47173	2.36956e-97
P3h2	ENSMUSG00000038168.5	protein_coding	1.37152	3.43032e-97
Kremen1	ENSMUSG00000020393.16	protein_coding	1.1925	1.43028e-96
Slc20a2	ENSMUSG00000037656.9	protein_coding	-1.45613	5.30606e-96
Itgb3	ENSMUSG00000020689.4	protein_coding	1.45883	1.73983e-95
Klf2	ENSMUSG00000055148.7	protein_coding	1.8415	2.41434e-95
Npepps	ENSMUSG00000001441.13	protein_coding	1.28155	6.87151e-95
Cdhr1	ENSMUSG00000021803.10	protein_coding	2.21373	8.98843e-95
Jpt2	ENSMUSG00000024165.9	protein_coding	-1.88921	8.99967e-95
F730043M19Rik	ENSMUSG00000052125.16	lncRNA	4.79814	1.39394e-94
Pnrc1	ENSMUSG00000040128.9	protein_coding	1.50122	3.33138e-94
Ctsa	ENSMUSG00000017760.16	protein_coding	1.34224	5.50219e-94
Trp53inp2	ENSMUSG00000038375.15	protein_coding	-1.25279	6.68397e-93
Tmem131l	ENSMUSG00000033767.14	protein_coding	1.75993	1.47368e-92
Gpm6b	ENSMUSG00000031342.17	protein_coding	-1.55317	2.18037e-92
Grhpr	ENSMUSG00000035637.14	protein_coding	1.62841	5.34065e-92
Slc43a2	ENSMUSG00000038178.16	protein_coding	-1.45257	1.14855e-91
Fam124a	ENSMUSG00000035184.15	protein_coding	2.45172	1.70848e-91
Alkbh5	ENSMUSG00000042650.3	protein_coding	1.30799	3.04593e-91
Sipa1l1	ENSMUSG00000042700.16	protein_coding	1.3288	3.88478e-91
Mgarp	ENSMUSG00000037161.14	protein_coding	8.75237	4.58199e-91
Rasa4	ENSMUSG00000004952.13	protein_coding	1.55821	6.99472e-91
Emp1	ENSMUSG00000030208.15	protein_coding	1.42231	7.05537e-91
Narf	ENSMUSG00000000056.7	protein_coding	1.61984	1.30016e-90
Medag	ENSMUSG00000029659.16	protein_coding	1.48948	1.45867e-90
Als2cl	ENSMUSG00000044037.15	protein_coding	1.73749	2.12414e-90
Cdh11	ENSMUSG00000031673.6	protein_coding	-1.37831	7.3049e-89
Ulk3	ENSMUSG00000032308.9	protein_coding	1.74798	2.14735e-88
Megf6	ENSMUSG00000057751.14	protein_coding	7.5218	1.91959e-87
Prg4	ENSMUSG00000006014.16	protein_coding	2.1347	3.3501e-87
Kdm3a	ENSMUSG00000053470.13	protein_coding	1.39061	1.42874e-86
Fzd7	ENSMUSG00000041075.8	protein_coding	1.15453	5.40164e-86
Dixdc1	ENSMUSG00000032064.17	protein_coding	1.35946	7.56937e-85
Ppp1r3c	ENSMUSG00000067279.3	protein_coding	1.45268	1.19205e-84
Tmem63a	ENSMUSG00000026519.16	protein_coding	1.2244	1.41253e-84
Arrdc3	ENSMUSG00000074794.10	protein_coding	1.35451	4.02757e-84
Prelid1	ENSMUSG00000021486.7	protein_coding	1.25428	5.09213e-84
Hk2	ENSMUSG00000000628.10	protein_coding	1.77357	8.59811e-84
Fam43a	ENSMUSG00000046546.3	protein_coding	1.63871	4.45092e-83
Hbegf	ENSMUSG00000024486.6	protein_coding	2.22267	6.86379e-83
Tnfaip2	ENSMUSG00000021281.15	protein_coding	1.24043	2.94709e-82
Pvr	ENSMUSG00000040511.14	protein_coding	1.65089	4.11501e-82
Amotl2	ENSMUSG00000032531.15	protein_coding	1.37853	1.92998e-81
Adipor2	ENSMUSG00000030168.13	protein_coding	1.6527	7.42725e-81
Ago2	ENSMUSG00000036698.11	protein_coding	1.30647	1.19933e-80
Usp46	ENSMUSG00000054814.14	protein_coding	-1.37837	1.30191e-80
Epb41l4b	ENSMUSG00000028434.12	protein_coding	1.19776	2.4995e-80
Ninl	ENSMUSG00000068115.13	protein_coding	1.69207	2.84014e-80
Slc41a2	ENSMUSG00000034591.5	protein_coding	1.49703	1.84402e-79
Fzd5	ENSMUSG00000045005.9	protein_coding	-1.21625	2.37833e-79
Id2	ENSMUSG00000020644.9	protein_coding	1.64864	7.03821e-79
Cnn3	ENSMUSG00000053931.11	protein_coding	-1.28224	9.28902e-79
Gpc6	ENSMUSG00000058571.11	protein_coding	1.18639	1.71636e-78
Igf1r	ENSMUSG00000005533.10	protein_coding	1.20754	1.82187e-78
Glis3	ENSMUSG00000052942.13	protein_coding	1.32524	1.17115e-77
Slurp1	ENSMUSG00000022596.3	protein_coding	4.38237	1.30743e-77
Acsl3	ENSMUSG00000032883.15	protein_coding	-1.15763	2.91164e-77
Adam12	ENSMUSG00000054555.11	protein_coding	-1.45968	3.98569e-77
Stk17b	ENSMUSG00000026094.14	protein_coding	-1.31973	4.2599e-77
Phgdh	ENSMUSG00000053398.11	protein_coding	-2.12187	8.40952e-77
Il1r1	ENSMUSG00000026072.12	protein_coding	1.22781	3.30344e-76
Rlf	ENSMUSG00000049878.13	protein_coding	1.26935	9.13177e-76
Tmem82	ENSMUSG00000043085.14	protein_coding	7.19014	9.13177e-76
Ankzf1	ENSMUSG00000026199.17	protein_coding	1.63263	1.90779e-75
Kbtbd11	ENSMUSG00000055675.6	protein_coding	2.37808	6.68091e-75
Asph	ENSMUSG00000028207.18	protein_coding	1.1282	1.37905e-74
Fam57a	ENSMUSG00000069808.13	protein_coding	1.45481	7.78341e-74
Card19	ENSMUSG00000037960.11	protein_coding	1.78152	8.46445e-73
Kcne4	ENSMUSG00000047330.8	protein_coding	6.40782	1.7348e-72
Col8a1	ENSMUSG00000068196.5	protein_coding	-1.83932	1.99104e-72
Rnf145	ENSMUSG00000019189.13	protein_coding	1.12946	2.28075e-72
Gm5662	ENSMUSG00000079029.2	protein_coding	1.97515	1.75085e-71
Cdc42ep2	ENSMUSG00000045664.5	protein_coding	1.64531	9.39689e-71
Per1	ENSMUSG00000020893.17	protein_coding	1.43035	1.85266e-70
Smtn	ENSMUSG00000020439.17	protein_coding	1.18216	4.91144e-70
Tnc	ENSMUSG00000028364.15	protein_coding	-1.58756	6.77061e-70
St6galnac4	ENSMUSG00000079442.12	protein_coding	-1.25613	1.29128e-69
Gramd4	ENSMUSG00000035900.18	protein_coding	1.3501	1.45016e-69
Trp53inp1	ENSMUSG00000028211.11	protein_coding	-1.13648	2.82214e-69
Ermp1	ENSMUSG00000046324.12	protein_coding	-1.15557	2.85337e-69
Lonp1	ENSMUSG00000041168.10	protein_coding	1.06853	1.2026e-68
Stk24	ENSMUSG00000063410.8	protein_coding	1.08178	1.59422e-68
Gfpt2	ENSMUSG00000020363.6	protein_coding	1.85832	2.76036e-68
Crim1	ENSMUSG00000024074.8	protein_coding	1.07514	2.76296e-68
Gm5559	ENSMUSG00000096617.3	processed_pseudogene	3.03503	9.78106e-68
Il1rn	ENSMUSG00000026981.15	protein_coding	-1.40034	8.03365e-67
Abi3bp	ENSMUSG00000035258.15	protein_coding	-1.43089	1.49755e-66
Fn1	ENSMUSG00000026193.15	protein_coding	1.29793	2.42495e-66
Msra	ENSMUSG00000054733.9	protein_coding	1.79235	3.40349e-66
Cavin4	ENSMUSG00000028348.7	protein_coding	2.36463	3.87333e-66
Ifit3	ENSMUSG00000074896.3	protein_coding	-2.30046	3.88198e-66
Abcc1	ENSMUSG00000023088.17	protein_coding	1.06767	4.53019e-66
Ackr4	ENSMUSG00000079355.5	protein_coding	-1.53088	4.78921e-66
Tnfaip3	ENSMUSG00000019850.11	protein_coding	1.32614	5.68901e-66
Ninj1	ENSMUSG00000037966.15	protein_coding	1.94339	5.76286e-66
Lhfpl2	ENSMUSG00000045312.12	protein_coding	-1.12726	5.82367e-66
Mal	ENSMUSG00000027375.14	protein_coding	2.37202	2.41295e-65
Myl9	ENSMUSG00000067818.6	protein_coding	-2.51649	4.48029e-65
Zfp292	ENSMUSG00000039967.14	protein_coding	1.23877	7.09307e-65
Plk2	ENSMUSG00000021701.8	protein_coding	-1.96626	2.5176e-64
Map2k1	ENSMUSG00000004936.8	protein_coding	1.02245	2.90407e-64
Rnf19a	ENSMUSG00000022280.9	protein_coding	1.2025	3.00119e-64
Trappc6a	ENSMUSG00000002043.17	protein_coding	2.0473	3.3436e-64
S100b	ENSMUSG00000033208.7	protein_coding	-1.17819	7.85064e-64
Tmem45a	ENSMUSG00000022754.6	protein_coding	1.30502	8.14987e-64
Pygl	ENSMUSG00000021069.17	protein_coding	7.96945	1.05132e-63
Sema6b	ENSMUSG00000001227.12	protein_coding	2.64282	1.06477e-63
Scara5	ENSMUSG00000022032.14	protein_coding	1.91725	1.11844e-63
B4galt1	ENSMUSG00000028413.13	protein_coding	1.00816	1.40602e-63
Ddah1	ENSMUSG00000028194.15	protein_coding	1.79696	1.45439e-63
Hmgcs1	ENSMUSG00000093930.2	protein_coding	-1.24338	1.86138e-63
Lama5	ENSMUSG00000015647.9	protein_coding	4.09034	4.21665e-63
Ppp1r13l	ENSMUSG00000040734.14	protein_coding	1.92783	1.49544e-62
Cdh13	ENSMUSG00000031841.19	protein_coding	1.16833	1.59855e-62
Klf4	ENSMUSG00000003032.8	protein_coding	1.41552	1.8743e-62
Col16a1	ENSMUSG00000040690.15	protein_coding	1.28698	2.34184e-62
Foxo3	ENSMUSG00000048756.11	protein_coding	1.11519	7.24603e-62
Krt80	ENSMUSG00000037185.9	protein_coding	3.1756	7.3307e-62
Impa2	ENSMUSG00000024525.7	protein_coding	1.58369	8.94839e-62
Ciart	ENSMUSG00000038550.10	protein_coding	2.61069	1.18615e-61
Ppp1r3b	ENSMUSG00000046794.9	protein_coding	1.94106	1.68818e-61
Sun1	ENSMUSG00000036817.14	protein_coding	1.02142	2.62685e-61
Lims2	ENSMUSG00000024395.9	protein_coding	1.66591	1.34114e-60
Hpse	ENSMUSG00000035273.14	protein_coding	3.73268	1.68115e-60
Tent5a	ENSMUSG00000032265.14	protein_coding	1.60151	2.00791e-60
Sema7a	ENSMUSG00000038264.8	protein_coding	-1.35912	2.39579e-60
Elovl6	ENSMUSG00000041220.10	protein_coding	-1.82438	4.54475e-60
Ackr3	ENSMUSG00000044337.5	protein_coding	1.86845	5.81093e-60
Scd2	ENSMUSG00000025203.6	protein_coding	-1.04482	1.62893e-59
Ppard	ENSMUSG00000002250.16	protein_coding	1.13594	1.67573e-59
Ddx21	ENSMUSG00000020075.8	protein_coding	-1.09524	2.5308e-59
Mindy2	ENSMUSG00000042444.10	protein_coding	1.20345	8.21156e-59
Rbpj	ENSMUSG00000039191.12	protein_coding	1.05944	9.69443e-59
Nrbp2	ENSMUSG00000075590.4	protein_coding	1.39503	1.01499e-58
Gbp3	ENSMUSG00000028268.14	protein_coding	-2.26692	1.30346e-58
Add3	ENSMUSG00000025026.15	protein_coding	1.15151	2.39873e-58
Mylk	ENSMUSG00000022836.11	protein_coding	-1.09054	3.14139e-58
Bcl9l	ENSMUSG00000063382.6	protein_coding	1.18834	5.07383e-58
Rusc2	ENSMUSG00000035969.15	protein_coding	1.18875	6.45586e-58
F13a1	ENSMUSG00000039109.16	protein_coding	-2.11774	6.87327e-58
Cd109	ENSMUSG00000046186.8	protein_coding	1.28778	1.48182e-57
Slc41a1	ENSMUSG00000013275.9	protein_coding	1.01141	2.5702e-57
Vhl	ENSMUSG00000033933.13	protein_coding	1.08244	6.04959e-57
Kazald1	ENSMUSG00000025213.11	protein_coding	-1.29027	7.02852e-57
Ostf1	ENSMUSG00000024725.13	protein_coding	1.0397	1.68818e-56
Pcgf5	ENSMUSG00000024805.16	protein_coding	1.33395	1.7457e-56
Lamc2	ENSMUSG00000026479.13	protein_coding	1.95227	3.10241e-56
Vdac1	ENSMUSG00000020402.11	protein_coding	1.13873	3.20012e-56
Gm765	ENSMUSG00000090667.2	protein_coding	1.12385	3.67054e-56
Acta2	ENSMUSG00000035783.9	protein_coding	-2.51756	3.90805e-56
Hmgcll1	ENSMUSG00000007908.14	protein_coding	-1.20986	4.06033e-56
Fads2	ENSMUSG00000024665.8	protein_coding	-1.27859	5.88176e-56
Spire1	ENSMUSG00000024533.17	protein_coding	1.04441	9.33026e-56
Slc25a35	ENSMUSG00000018740.14	protein_coding	-2.19769	1.01174e-55
Sertad1	ENSMUSG00000008384.8	protein_coding	1.36614	2.77443e-55
Tgfbi	ENSMUSG00000035493.10	protein_coding	-2.28849	4.89885e-55
Ggt5	ENSMUSG00000006344.17	protein_coding	-1.50722	5.4056e-55
Bmp5	ENSMUSG00000032179.7	protein_coding	-1.11667	5.71731e-55
Armh4	ENSMUSG00000036242.15	protein_coding	6.67179	1.95452e-54
Pgf	ENSMUSG00000004791.7	protein_coding	1.80059	6.02565e-54
Col12a1	ENSMUSG00000032332.17	protein_coding	1.21112	8.51731e-54
Limd2	ENSMUSG00000040699.13	protein_coding	-1.61653	1.75469e-53
Kctd9	ENSMUSG00000034327.17	protein_coding	1.01619	1.81231e-53
Polr3g	ENSMUSG00000035834.11	protein_coding	1.71694	2.58067e-53
Syt5	ENSMUSG00000004961.7	protein_coding	6.74873	4.08553e-53
Clmp	ENSMUSG00000032024.10	protein_coding	-1.10663	4.38326e-53
Trpc1	ENSMUSG00000032839.13	protein_coding	1.74984	5.43842e-53
Peak1	ENSMUSG00000074305.9	protein_coding	1.11984	5.52897e-53
Srxn1	ENSMUSG00000032802.8	protein_coding	1.02779	7.15553e-53
Tns3	ENSMUSG00000020422.13	protein_coding	1.0244	7.4124e-53
Sox9	ENSMUSG00000000567.5	protein_coding	1.20666	7.71206e-53
Rhob	ENSMUSG00000054364.5	protein_coding	1.28803	1.00677e-52
Cspg4	ENSMUSG00000032911.6	protein_coding	1.38899	1.12601e-52
Cd276	ENSMUSG00000035914.11	protein_coding	-1.58095	2.0161e-52
Atxn7l1	ENSMUSG00000020564.17	protein_coding	1.34179	2.20731e-52
Plxnd1	ENSMUSG00000030123.15	protein_coding	-1.30796	2.84364e-52
Agap1	ENSMUSG00000055013.15	protein_coding	1.07649	3.63772e-52
Tsku	ENSMUSG00000049580.12	protein_coding	1.42366	4.03929e-52
Adamdec1	ENSMUSG00000022057.8	protein_coding	-2.99985	4.92453e-52
Adam23	ENSMUSG00000025964.15	protein_coding	1.38734	5.533e-52
Fosl1	ENSMUSG00000024912.6	protein_coding	3.28669	6.5989e-52
Gclm	ENSMUSG00000028124.15	protein_coding	1.04378	6.81299e-52
Vegfd	ENSMUSG00000031380.10	protein_coding	1.71903	2.49738e-51
Erap1	ENSMUSG00000021583.7	protein_coding	-1.26326	2.60457e-51
Klhdc1	ENSMUSG00000051890.13	protein_coding	1.51502	2.83059e-51
Sorbs3	ENSMUSG00000022091.6	protein_coding	1.02663	2.90148e-51
Tpm1	ENSMUSG00000032366.15	protein_coding	-1.00013	2.9411e-51
Stmn1	ENSMUSG00000028832.11	protein_coding	-1.68294	4.21971e-51
Ppp1r3e	ENSMUSG00000072494.7	protein_coding	1.51767	1.14886e-50
Mt1	ENSMUSG00000031765.8	protein_coding	2.8322	4.07132e-50
Chst15	ENSMUSG00000030930.14	protein_coding	1.20029	5.0651e-50
Sftpa1	ENSMUSG00000021789.14	protein_coding	-4.72681	6.59142e-50
Thbd	ENSMUSG00000074743.4	protein_coding	1.21582	6.98895e-50
Ctsf	ENSMUSG00000083282.3	protein_coding	1.02136	7.67286e-50
Zfp654	ENSMUSG00000047141.5	protein_coding	1.17502	1.69096e-49
Cxxc5	ENSMUSG00000046668.9	protein_coding	1.54553	2.32006e-49
Gm12758	ENSMUSG00000085105.2	lncRNA	4.16875	3.38642e-49
Cyp2f2	ENSMUSG00000052974.8	protein_coding	-1.85988	3.52473e-49
Cep170	ENSMUSG00000057335.11	protein_coding	1.00297	4.36744e-49
Vim	ENSMUSG00000026728.9	protein_coding	1.04591	4.92639e-49
Cryab	ENSMUSG00000032060.10	protein_coding	1.09466	4.93649e-49
Enpp2	ENSMUSG00000022425.16	protein_coding	-1.08738	5.47885e-49
Rassf1	ENSMUSG00000010067.13	protein_coding	1.10873	1.61219e-48
Dcaf4	ENSMUSG00000021222.9	protein_coding	1.35155	2.07098e-48
Sphk1	ENSMUSG00000061878.15	protein_coding	-1.75785	2.86882e-48
Ddr1	ENSMUSG00000003534.17	protein_coding	1.03337	2.94085e-48
Rspo2	ENSMUSG00000051920.7	protein_coding	-1.0515	4.04538e-48
Dhcr7	ENSMUSG00000058454.15	protein_coding	-1.61944	4.15863e-48
Pgp	ENSMUSG00000043445.7	protein_coding	1.45928	4.34395e-48
Apobec1	ENSMUSG00000040613.14	protein_coding	-1.28254	1.44479e-47
Mid1ip1	ENSMUSG00000008035.12	protein_coding	-1.40938	1.82338e-47
Kng2	ENSMUSG00000060459.14	protein_coding	1.19243	2.52396e-47
Msmo1	ENSMUSG00000031604.10	protein_coding	-1.20793	5.19185e-47
Slfn9	ENSMUSG00000069793.12	protein_coding	-1.80926	5.89134e-47
Wdr54	ENSMUSG00000030032.12	protein_coding	2.22336	6.25465e-47
Ccl7	ENSMUSG00000035373.2	protein_coding	-3.05768	2.75038e-46
Pik3ip1	ENSMUSG00000034614.14	protein_coding	1.01878	3.08172e-46
Gm20619	ENSMUSG00000093482.8	lncRNA	-2.35786	3.38406e-46
Cda	ENSMUSG00000028755.3	protein_coding	4.08284	3.75522e-46
Gstm1	ENSMUSG00000058135.12	protein_coding	1.03549	4.33016e-46
Hdac7	ENSMUSG00000022475.19	protein_coding	1.03041	4.46523e-46
Tnfrsf19	ENSMUSG00000060548.13	protein_coding	-1.66318	5.30796e-46
Sparcl1	ENSMUSG00000029309.7	protein_coding	-1.27252	6.63699e-46
Gpr146	ENSMUSG00000044197.8	protein_coding	1.66587	7.82147e-46
Wdr5b	ENSMUSG00000034379.9	protein_coding	-1.76472	8.06414e-46
Clybl	ENSMUSG00000025545.10	protein_coding	1.29304	9.35835e-46
Pbk	ENSMUSG00000022033.9	protein_coding	-2.01585	1.0678e-45
Smtnl2	ENSMUSG00000045667.14	protein_coding	7.21432	1.40737e-45
Phex	ENSMUSG00000057457.11	protein_coding	-4.34655	2.60608e-45
Gm5886	ENSMUSG00000108106.2	transcribed_unprocessed_pseudogene	2.25801	3.77917e-45
Gsta3	ENSMUSG00000025934.15	protein_coding	2.44787	6.86879e-45
Megf10	ENSMUSG00000024593.15	protein_coding	-1.05817	8.4477e-44
Aspa	ENSMUSG00000020774.9	protein_coding	-1.41925	9.38671e-44
Actg2	ENSMUSG00000059430.14	protein_coding	-2.13131	2.85613e-43
Shc4	ENSMUSG00000035109.14	protein_coding	2.28573	3.30508e-43
Slc27a4	ENSMUSG00000059316.2	protein_coding	1.00455	5.23686e-43
Ticam2	ENSMUSG00000056130.10	protein_coding	3.35759	1.19352e-42
Gm47593	ENSMUSG00000112058.1	lncRNA	10.419	1.23867e-42
Gm7336	ENSMUSG00000078636.4	processed_pseudogene	3.11103	1.25001e-42
Tafa5	ENSMUSG00000054863.9	protein_coding	1.58518	1.37319e-42
Bmf	ENSMUSG00000040093.15	protein_coding	-1.12482	3.62605e-42
Snai1	ENSMUSG00000042821.7	protein_coding	1.36255	4.59416e-42
Npr3	ENSMUSG00000022206.7	protein_coding	-1.01099	5.63069e-42
Efhd1	ENSMUSG00000026255.15	protein_coding	1.35099	6.81395e-42
Jak3	ENSMUSG00000031805.17	protein_coding	1.46906	7.43676e-42
Cbx7	ENSMUSG00000053411.16	protein_coding	1.44644	1.03355e-41
Tmem95	ENSMUSG00000094845.2	protein_coding	3.73579	1.14114e-41
Atp7b	ENSMUSG00000006567.11	protein_coding	7.76557	1.45285e-41
Ahnak	ENSMUSG00000069833.13	protein_coding	1.09846	2.09782e-41
Fhod3	ENSMUSG00000034295.10	protein_coding	-1.00002	2.11167e-41
Acsbg1	ENSMUSG00000032281.11	protein_coding	1.91925	2.97077e-41
Ccdc115	ENSMUSG00000042111.9	protein_coding	1.2044	2.98939e-41
Mmp13	ENSMUSG00000050578.10	protein_coding	1.71255	3.75422e-41
Trf	ENSMUSG00000032554.15	protein_coding	2.00759	4.67694e-41
Unc13a	ENSMUSG00000034799.16	protein_coding	1.75514	5.66675e-41
Ces1f	ENSMUSG00000031725.8	protein_coding	2.4253	6.13176e-41
Htra1	ENSMUSG00000006205.13	protein_coding	-1.08432	8.83156e-41
Thbs3	ENSMUSG00000028047.11	protein_coding	-1.81622	9.03564e-41
Galk1	ENSMUSG00000020766.4	protein_coding	1.31043	1.33154e-40
Pi15	ENSMUSG00000067780.3	protein_coding	-1.91519	2.27061e-40
Sgcd	ENSMUSG00000020354.15	protein_coding	1.6406	3.20876e-40
Tmem140	ENSMUSG00000057137.9	protein_coding	1.11135	5.18443e-40
Klhl21	ENSMUSG00000073700.3	protein_coding	1.08683	7.52116e-40
Igfbp4	ENSMUSG00000017493.12	protein_coding	-1.06189	8.75656e-40
Ndrg2	ENSMUSG00000004558.15	protein_coding	1.72791	1.13381e-39
Flrt2	ENSMUSG00000047414.6	protein_coding	-1.1733	1.51965e-39
Gm10359	ENSMUSG00000094708.1	processed_pseudogene	3.2122	1.70758e-39
Idi1	ENSMUSG00000058258.14	protein_coding	-1.70888	1.8268e-39
Lrrtm2	ENSMUSG00000071862.3	protein_coding	5.08292	2.3009e-39
Ccn3	ENSMUSG00000037362.8	protein_coding	-2.43742	2.47628e-39
Hmgn2	ENSMUSG00000003038.15	protein_coding	-1.01742	2.90649e-39
Trpm4	ENSMUSG00000038260.10	protein_coding	1.00501	3.04994e-39
Daam2	ENSMUSG00000040260.8	protein_coding	-1.02422	3.50295e-39
Otor	ENSMUSG00000027416.2	protein_coding	-2.84359	4.21427e-39
Nfil3	ENSMUSG00000056749.7	protein_coding	1.40935	5.2546e-39
Cry2	ENSMUSG00000068742.11	protein_coding	1.10436	6.88863e-39
Gm16201	ENSMUSG00000086742.8	lncRNA	2.20969	8.53066e-39
Slc4a7	ENSMUSG00000021733.11	protein_coding	-1.08583	8.89624e-39
Fgd3	ENSMUSG00000037946.11	protein_coding	2.08161	1.2786e-38
Tpd52	ENSMUSG00000027506.15	protein_coding	1.88249	2.33456e-38
Slc37a4	ENSMUSG00000032114.9	protein_coding	1.34368	4.52078e-38
Map1b	ENSMUSG00000052727.6	protein_coding	-1.03704	4.98293e-38
Sytl5	ENSMUSG00000054453.11	protein_coding	-1.16925	7.79166e-38
Kpna2	ENSMUSG00000018362.14	protein_coding	-1.02141	1.0762e-37
Slc25a5	ENSMUSG00000016319.3	protein_coding	-1.09609	1.39817e-37
Adamtsl1	ENSMUSG00000066113.16	protein_coding	5.93334	1.55722e-37
Rnf152	ENSMUSG00000047496.6	protein_coding	9.48678	1.9322e-37
Inha	ENSMUSG00000032968.4	protein_coding	1.76584	2.22191e-37
Prkab2	ENSMUSG00000038205.12	protein_coding	1.06954	2.4641e-37
Fyb	ENSMUSG00000022148.16	protein_coding	-1.6465	2.51176e-37
Mamdc2	ENSMUSG00000033207.7	protein_coding	-2.65297	2.5573e-37
Klhl23	ENSMUSG00000042155.3	protein_coding	-1.33604	4.52091e-37
Higd1a	ENSMUSG00000038412.8	protein_coding	2.73288	6.67933e-37
Angpt4	ENSMUSG00000027460.7	protein_coding	-1.38241	1.0477e-36
Fap	ENSMUSG00000000392.17	protein_coding	-1.33374	1.25503e-36
Gas1	ENSMUSG00000052957.8	protein_coding	-1.11431	1.8408e-36
Gm10358	ENSMUSG00000110469.1	protein_coding	2.87433	3.31762e-36
Pld2	ENSMUSG00000020828.13	protein_coding	1.04864	5.36785e-36
Hells	ENSMUSG00000025001.11	protein_coding	-1.37562	5.56154e-36
Bcat1	ENSMUSG00000030268.17	protein_coding	-1.02022	6.19905e-36
Il7	ENSMUSG00000040329.14	protein_coding	-1.14702	1.54561e-35
Slc4a4	ENSMUSG00000060961.15	protein_coding	1.0486	1.91274e-35
Fgl1	ENSMUSG00000031594.9	protein_coding	5.89109	2.09375e-35
Mro	ENSMUSG00000064036.15	protein_coding	-4.63602	3.1748e-35
Itga9	ENSMUSG00000039115.13	protein_coding	-1.0922	4.48583e-35
Pid1	ENSMUSG00000045658.16	protein_coding	-1.20355	5.9098e-35
Ell	ENSMUSG00000070002.7	protein_coding	1.03421	6.70902e-35
Cox7a1	ENSMUSG00000074218.3	protein_coding	5.7456	8.47351e-35
Filip1l	ENSMUSG00000043336.14	protein_coding	-1.3595	8.735e-35
Aspg	ENSMUSG00000037686.6	protein_coding	4.00411	9.67191e-35
Gipr	ENSMUSG00000030406.7	protein_coding	6.25558	1.88252e-34
Fabp5	ENSMUSG00000027533.10	protein_coding	-1.66737	2.17759e-34
Gm12033	ENSMUSG00000078965.5	processed_pseudogene	3.19754	2.78346e-34
Mpp2	ENSMUSG00000017314.12	protein_coding	1.94808	4.4071e-34
Kctd12	ENSMUSG00000098557.1	protein_coding	-3.77876	4.46438e-34
Sap30	ENSMUSG00000031609.3	protein_coding	2.12563	6.60005e-34
Dpep1	ENSMUSG00000019278.5	protein_coding	-1.20761	7.58688e-34
Sema5a	ENSMUSG00000022231.10	protein_coding	-1.18488	1.18117e-33
Elfn1	ENSMUSG00000048988.8	protein_coding	1.67112	1.53623e-33
Ifit3b	ENSMUSG00000062488.9	protein_coding	-2.03278	2.20516e-33
Ccl2	ENSMUSG00000035385.5	protein_coding	-2.22434	2.44686e-33
Gng11	ENSMUSG00000032766.9	protein_coding	1.39501	3.70916e-33
Tmem100	ENSMUSG00000069763.3	protein_coding	-2.86201	5.45802e-33
Tmem132a	ENSMUSG00000024736.15	protein_coding	-1.42416	6.09172e-33
Maob	ENSMUSG00000040147.14	protein_coding	-1.19283	8.13792e-33
Gm31520	ENSMUSG00000107653.1	transcribed_processed_pseudogene	-3.04056	8.14813e-33
C4b	ENSMUSG00000073418.4	protein_coding	2.07344	8.61413e-33
Rnf126	ENSMUSG00000035890.9	protein_coding	1.26251	1.10584e-32
Notch4	ENSMUSG00000015468.14	protein_coding	1.49816	2.63903e-32
Shisa4	ENSMUSG00000041889.7	protein_coding	-1.51463	3.14947e-32
Sh3bgrl	ENSMUSG00000031246.14	protein_coding	-1.08057	3.14947e-32
Map3k8	ENSMUSG00000024235.11	protein_coding	1.52059	3.88267e-32
Esco2	ENSMUSG00000022034.10	protein_coding	-1.66728	4.87955e-32
Timp3	ENSMUSG00000020044.13	protein_coding	1.31212	5.55649e-32
Sfrp4	ENSMUSG00000021319.7	protein_coding	-2.17977	5.76061e-32
Tk1	ENSMUSG00000025574.13	protein_coding	-1.49069	6.75293e-32
Crocc	ENSMUSG00000040860.16	protein_coding	1.57189	8.88968e-32
Limk1	ENSMUSG00000029674.13	protein_coding	1.11678	9.82847e-32
Gm2606	ENSMUSG00000078300.3	processed_pseudogene	3.03653	1.31075e-31
Xpc	ENSMUSG00000030094.8	protein_coding	1.00013	1.77697e-31
Hgf	ENSMUSG00000028864.7	protein_coding	-1.13041	9.49453e-31
Gm13394	ENSMUSG00000083773.4	processed_pseudogene	3.51281	1.23907e-30
Ak5	ENSMUSG00000039058.11	protein_coding	-1.13901	1.64748e-30
Tspyl4	ENSMUSG00000039485.8	protein_coding	-1.40946	1.76198e-30
Selenbp1	ENSMUSG00000068874.13	protein_coding	1.24034	1.7948e-30
Map3k1	ENSMUSG00000021754.17	protein_coding	1.61925	2.04116e-30
Creb5	ENSMUSG00000053007.9	protein_coding	2.36247	2.97724e-30
Pla2g12a	ENSMUSG00000027999.15	protein_coding	1.2403	3.60191e-30
Six4	ENSMUSG00000034460.9	protein_coding	-1.33059	3.63328e-30
Adh1	ENSMUSG00000074207.10	protein_coding	-1.26237	3.76715e-30
Gm19522	ENSMUSG00000116903.1	lncRNA	-2.19304	5.10689e-30
Tmem74b	ENSMUSG00000044364.5	protein_coding	7.81019	6.50665e-30
Lfng	ENSMUSG00000029570.5	protein_coding	-1.19393	7.1266e-30
Tagln	ENSMUSG00000032085.5	protein_coding	-3.06276	7.92921e-30
Ctps	ENSMUSG00000028633.7	protein_coding	-1.18975	1.24213e-29
Tlr2	ENSMUSG00000027995.10	protein_coding	-1.06595	1.36658e-29
Mmp9	ENSMUSG00000017737.2	protein_coding	-3.0411	1.56246e-29
5430430B14Rik	ENSMUSG00000109953.1	TEC	2.72132	2.26273e-29
Trim7	ENSMUSG00000040350.16	protein_coding	1.93497	2.88013e-29
Tprg	ENSMUSG00000048399.4	protein_coding	1.84152	3.05293e-29
Rbp1	ENSMUSG00000046402.10	protein_coding	-2.88072	3.66143e-29
2500002B13Rik	ENSMUSG00000096917.2	lncRNA	3.44332	4.18219e-29
Prrt4	ENSMUSG00000079654.3	protein_coding	2.9413	4.88127e-29
Cyp3a13	ENSMUSG00000029727.7	protein_coding	3.66191	5.38457e-29
Dpy19l3	ENSMUSG00000043671.14	protein_coding	-1.2282	6.46508e-29
Inafm2	ENSMUSG00000074918.4	protein_coding	1.07054	6.70238e-29
Gm4691	ENSMUSG00000097979.2	transcribed_processed_pseudogene	3.46016	7.38094e-29
Ppp1r15a	ENSMUSG00000040435.12	protein_coding	1.11768	7.38094e-29
Itm2a	ENSMUSG00000031239.5	protein_coding	7.96065	8.88222e-29
Trpv2	ENSMUSG00000018507.16	protein_coding	-1.66668	9.26409e-29
Hvcn1	ENSMUSG00000064267.13	protein_coding	-1.33913	1.07999e-28
Slc25a34	ENSMUSG00000040740.7	protein_coding	4.73789	1.36758e-28
2900026A02Rik	ENSMUSG00000051339.10	protein_coding	1.09845	1.53486e-28
Vash2	ENSMUSG00000037568.12	protein_coding	-1.35086	1.83154e-28
Abca8a	ENSMUSG00000041828.15	protein_coding	-2.08673	2.01537e-28
Odf3l2	ENSMUSG00000035963.8	protein_coding	6.89497	2.53584e-28
Bhlhe41	ENSMUSG00000030256.11	protein_coding	1.16487	3.3756e-28
Tmie	ENSMUSG00000049555.10	protein_coding	1.69761	3.67099e-28
Hcn2	ENSMUSG00000020331.9	protein_coding	1.61595	4.88803e-28
Osmr	ENSMUSG00000022146.12	protein_coding	1.34843	1.65438e-27
Gm3839	ENSMUSG00000097148.2	protein_coding	3.54791	3.31819e-27
Arhgap18	ENSMUSG00000039031.16	protein_coding	-1.00729	3.64142e-27
Has2os	ENSMUSG00000086541.8	lncRNA	2.3493	4.81927e-27
Amz1	ENSMUSG00000050022.16	protein_coding	4.16472	6.1602e-27
Gxylt2	ENSMUSG00000030074.9	protein_coding	-1.04767	7.6778e-27
Thrsp	ENSMUSG00000035686.8	protein_coding	-1.7134	8.11387e-27
Eno1b	ENSMUSG00000059040.5	protein_coding	2.71253	1.43407e-26
C2cd4c	ENSMUSG00000045912.9	protein_coding	7.80386	1.47612e-26
Gm5138	ENSMUSG00000079501.3	processed_pseudogene	3.17158	1.66189e-26
Melk	ENSMUSG00000035683.13	protein_coding	-1.50117	1.84596e-26
Nphp3	ENSMUSG00000032558.19	protein_coding	1.03116	2.86298e-26
Gm44275	ENSMUSG00000107768.1	lncRNA	1.78777	4.32003e-26
Gamt	ENSMUSG00000020150.13	protein_coding	-1.38944	7.72025e-26
Ston2	ENSMUSG00000020961.15	protein_coding	1.54794	8.57547e-26
Clec3b	ENSMUSG00000025784.5	protein_coding	2.43865	8.64667e-26
Mcm2	ENSMUSG00000002870.8	protein_coding	-1.22584	8.83611e-26
Pcdh18	ENSMUSG00000037892.13	protein_coding	-1.89224	9.73512e-26
Amdhd2	ENSMUSG00000036820.12	protein_coding	-1.12218	1.32463e-25
Wif1	ENSMUSG00000020218.11	protein_coding	-1.5956	1.35551e-25
Rin1	ENSMUSG00000024883.8	protein_coding	1.10866	2.04218e-25
Cnnm4	ENSMUSG00000037408.10	protein_coding	1.00634	2.51758e-25
Nasp	ENSMUSG00000028693.15	protein_coding	-1.01898	2.65526e-25
Col2a1	ENSMUSG00000022483.17	protein_coding	2.22868	2.78712e-25
Adm2	ENSMUSG00000054136.6	protein_coding	5.22816	3.25624e-25
Gal3st2b	ENSMUSG00000093805.7	protein_coding	-1.88867	3.69071e-25
Gm21680	ENSMUSG00000106627.1	protein_coding	2.65152	5.00547e-25
Shcbp1	ENSMUSG00000022322.8	protein_coding	-1.44663	5.21999e-25
Acer2	ENSMUSG00000038007.14	protein_coding	2.45568	7.03639e-25
Srl	ENSMUSG00000022519.14	protein_coding	-1.44312	7.47864e-25
Cachd1	ENSMUSG00000028532.14	protein_coding	-1.14299	1.40239e-24
Gm16754	ENSMUSG00000097439.6	lncRNA	7.02856	1.43365e-24
Spef1	ENSMUSG00000027329.9	protein_coding	1.8521	1.53889e-24
Taf9b	ENSMUSG00000047242.14	protein_coding	-1.24228	1.95818e-24
AC161119.1	ENSMUSG00000118365.1	lncRNA	1.10655	2.23767e-24
Lmln	ENSMUSG00000022802.2	protein_coding	1.14762	2.40102e-24
Spc25	ENSMUSG00000005233.16	protein_coding	-1.57155	2.59881e-24
Pdlim1	ENSMUSG00000055044.12	protein_coding	-1.04459	3.16046e-24
Hmgn5	ENSMUSG00000031245.8	protein_coding	-1.0673	3.99881e-24
Dbf4	ENSMUSG00000002297.16	protein_coding	-1.15342	4.74702e-24
Tmem42	ENSMUSG00000066233.6	protein_coding	1.65506	8.2949e-24
Gm12671	ENSMUSG00000095937.1	processed_pseudogene	3.13528	9.27004e-24
Lox	ENSMUSG00000024529.14	protein_coding	1.24	9.75767e-24
Pappa	ENSMUSG00000028370.7	protein_coding	-1.09585	1.08423e-23
Mt2	ENSMUSG00000031762.7	protein_coding	3.53061	1.47181e-23
Eomes	ENSMUSG00000032446.14	protein_coding	2.89367	1.54685e-23
Sh3yl1	ENSMUSG00000020669.15	protein_coding	1.77801	1.83858e-23
Gm10481	ENSMUSG00000096810.1	processed_pseudogene	3.55345	2.04985e-23
Utp14b	ENSMUSG00000079470.8	protein_coding	-1.14567	2.40792e-23
Acpp	ENSMUSG00000032561.15	protein_coding	1.40523	2.57808e-23
Akr1c14	ENSMUSG00000033715.15	protein_coding	-1.11498	2.92096e-23
4931440P22Rik	ENSMUSG00000074580.11	transcribed_processed_pseudogene	2.90855	3.017e-23
Add2	ENSMUSG00000030000.10	protein_coding	5.1049	3.18716e-23
Zfp607b	ENSMUSG00000057093.14	protein_coding	1.47689	4.31731e-23
Kif21b	ENSMUSG00000041642.18	protein_coding	4.0203	4.65172e-23
Htr1b	ENSMUSG00000049511.5	protein_coding	-2.63586	4.92807e-23
Rnf150	ENSMUSG00000047747.10	protein_coding	1.23927	5.43564e-23
Bst2	ENSMUSG00000046718.8	protein_coding	-1.20358	6.16505e-23
Pdp2	ENSMUSG00000048371.8	protein_coding	-1.47335	6.32272e-23
9930111J21Rik2	ENSMUSG00000069892.9	protein_coding	1.19788	6.60103e-23
Fbln7	ENSMUSG00000027386.9	protein_coding	-1.06635	7.80071e-23
Gm4735	ENSMUSG00000064193.8	processed_pseudogene	2.89629	7.85621e-23
Tnfrsf21	ENSMUSG00000023915.5	protein_coding	-2.1238	8.62061e-23
Gm6560	ENSMUSG00000104913.1	processed_pseudogene	2.62062	1.08496e-22
Mis18bp1	ENSMUSG00000047534.17	protein_coding	-1.4823	1.16398e-22
Slfn5	ENSMUSG00000054404.13	protein_coding	-1.3884	1.31585e-22
Dact1	ENSMUSG00000044548.11	protein_coding	-1.87343	1.40649e-22
Adam19	ENSMUSG00000011256.16	protein_coding	1.02287	1.57352e-22
Piga	ENSMUSG00000031381.16	protein_coding	1.13584	1.59563e-22
Cebpb	ENSMUSG00000056501.3	protein_coding	1.98373	1.74998e-22
Btc	ENSMUSG00000082361.6	protein_coding	1.64866	4.21428e-22
Pdxp	ENSMUSG00000116165.1	protein_coding	2.8101	4.40664e-22
Depp1	ENSMUSG00000048489.12	protein_coding	3.28888	5.01712e-22
Tmem47	ENSMUSG00000025666.16	protein_coding	-1.00937	6.51357e-22
Prss46	ENSMUSG00000049719.14	protein_coding	4.26005	7.35103e-22
Postn	ENSMUSG00000027750.16	protein_coding	-3.52893	7.50363e-22
Ddit4	ENSMUSG00000020108.4	protein_coding	1.46653	1.79414e-21
Mapk8ip1	ENSMUSG00000027223.15	protein_coding	-1.35627	2.03793e-21
Ppl	ENSMUSG00000039457.4	protein_coding	2.20984	2.04246e-21
Exo1	ENSMUSG00000039748.11	protein_coding	-1.75941	3.05793e-21
Ercc6l	ENSMUSG00000051220.2	protein_coding	-1.22507	3.32933e-21
Ifi27l2a	ENSMUSG00000079017.3	protein_coding	-3.18336	4.37837e-21
Kank3	ENSMUSG00000042099.16	protein_coding	1.8731	4.54158e-21
Gm2574	ENSMUSG00000078162.6	processed_pseudogene	3.3937	5.11789e-21
Cbr2	ENSMUSG00000025150.10	protein_coding	-1.43949	5.69382e-21
Tlr6	ENSMUSG00000051498.6	protein_coding	1.86653	5.72625e-21
Zwilch	ENSMUSG00000032400.18	protein_coding	-1.20518	5.80026e-21
Arrdc1	ENSMUSG00000026972.15	protein_coding	1.1183	5.86031e-21
Steap3	ENSMUSG00000026389.16	protein_coding	-1.02014	7.05359e-21
5830408C22Rik	ENSMUSG00000110148.1	lncRNA	2.24291	7.24251e-21
Ncaph	ENSMUSG00000034906.15	protein_coding	-1.24745	9.07542e-21
Itih2	ENSMUSG00000037254.18	protein_coding	-1.04288	1.34369e-20
Gm4654	ENSMUSG00000098111.1	processed_pseudogene	3.4215	1.46772e-20
Ldhb	ENSMUSG00000030246.11	protein_coding	-1.08601	1.49437e-20
Akr1c18	ENSMUSG00000021214.14	protein_coding	-1.36356	1.74825e-20
Aldh1l2	ENSMUSG00000020256.14	protein_coding	1.35114	2.19729e-20
Gm10293	ENSMUSG00000070490.4	processed_pseudogene	3.58434	2.51241e-20
Fam111a	ENSMUSG00000024691.13	protein_coding	-1.0667	2.63099e-20
Nuf2	ENSMUSG00000026683.14	protein_coding	-1.30046	2.81413e-20
Cacna1a	ENSMUSG00000034656.18	protein_coding	-1.06014	2.98714e-20
Kif15	ENSMUSG00000036768.6	protein_coding	-1.28573	2.98913e-20
Tmem126a	ENSMUSG00000030615.12	protein_coding	-1.00408	3.83336e-20
Chrd	ENSMUSG00000006958.14	protein_coding	1.11215	3.96336e-20
Cenpe	ENSMUSG00000045328.11	protein_coding	-1.03062	4.12625e-20
Gm8332	ENSMUSG00000095799.1	protein_coding	1.48951	4.7864e-20
Slc25a25	ENSMUSG00000026819.15	protein_coding	-1.13113	5.03005e-20
Dhx58	ENSMUSG00000017830.15	protein_coding	-1.50904	5.34331e-20
Inmt	ENSMUSG00000003477.5	protein_coding	-4.95094	6.59918e-20
Neurl2	ENSMUSG00000039873.4	protein_coding	1.62639	6.77233e-20
Glt1d1	ENSMUSG00000049971.17	protein_coding	4.19618	8.5219e-20
Pgk1-rs7	ENSMUSG00000066632.3	processed_pseudogene	3.56025	1.05527e-19
Acap1	ENSMUSG00000001588.12	protein_coding	7.05048	1.16508e-19
Atp10d	ENSMUSG00000046808.17	polymorphic_pseudogene	1.52569	1.52062e-19
Gls2	ENSMUSG00000044005.13	protein_coding	2.30176	1.61315e-19
Dzank1	ENSMUSG00000037259.15	protein_coding	1.28704	1.7966e-19
Irs2	ENSMUSG00000038894.7	protein_coding	1.02166	1.80697e-19
Phykpl	ENSMUSG00000020359.13	protein_coding	1.01971	1.92179e-19
Gm14760	ENSMUSG00000081221.4	processed_pseudogene	3.21972	1.92428e-19
Ccn4	ENSMUSG00000005124.10	protein_coding	-1.11701	2.51179e-19
Gm13292	ENSMUSG00000082424.4	processed_pseudogene	3.20293	2.69537e-19
Siglecg	ENSMUSG00000030468.12	protein_coding	2.15026	3.91917e-19
Gm4609	ENSMUSG00000078592.2	processed_pseudogene	2.9961	4.47852e-19
Gm13882	ENSMUSG00000081721.3	processed_pseudogene	3.32121	4.51852e-19
Iffo1	ENSMUSG00000038271.17	protein_coding	-1.20372	4.89347e-19
Lgals4	ENSMUSG00000053964.17	protein_coding	1.35355	7.21098e-19
Gm3272	ENSMUSG00000078967.5	processed_pseudogene	3.31103	1.31173e-18
Ogdhl	ENSMUSG00000021913.8	protein_coding	-1.53649	1.3145e-18
Gm12537	ENSMUSG00000095042.1	processed_pseudogene	3.24371	1.84462e-18
Gapdh-ps15	ENSMUSG00000096438.3	processed_pseudogene	3.08801	2.9885e-18
Grem2	ENSMUSG00000050069.3	protein_coding	-1.50768	3.06769e-18
Pde1a	ENSMUSG00000059173.19	protein_coding	-1.06049	4.60564e-18
Ankrd35	ENSMUSG00000038354.13	protein_coding	-1.34967	5.65567e-18
Gm2115	ENSMUSG00000097789.2	protein_coding	2.64246	5.80192e-18
Esm1	ENSMUSG00000042379.8	protein_coding	2.13624	5.96714e-18
Gm2451	ENSMUSG00000106574.1	processed_pseudogene	3.28821	6.06755e-18
Gm10169	ENSMUSG00000083669.5	processed_pseudogene	3.55177	6.9917e-18
Spag5	ENSMUSG00000002055.9	protein_coding	-1.11597	8.5536e-18
Trpm2	ENSMUSG00000009292.18	protein_coding	5.52261	9.62712e-18
Ptgis	ENSMUSG00000017969.13	protein_coding	1.90605	1.17398e-17
Cotl1	ENSMUSG00000031827.13	protein_coding	-1.59047	1.1959e-17
Slit3	ENSMUSG00000056427.10	protein_coding	-1.41183	1.21645e-17
Hmgb3	ENSMUSG00000015217.11	protein_coding	-1.10372	1.25542e-17
Isg20	ENSMUSG00000039236.18	protein_coding	1.49218	1.36507e-17
Gm10291	ENSMUSG00000070443.6	processed_pseudogene	3.6003	1.46213e-17
Nr4a1	ENSMUSG00000023034.7	protein_coding	-1.13125	1.46756e-17
Rtl5	ENSMUSG00000049191.12	protein_coding	1.00573	1.7574e-17
Bend6	ENSMUSG00000042182.16	protein_coding	1.08118	1.79764e-17
Stk32b	ENSMUSG00000029123.8	protein_coding	-2.05096	1.922e-17
Gnaz	ENSMUSG00000040009.6	protein_coding	3.29038	2.18643e-17
Col8a2	ENSMUSG00000056174.8	protein_coding	-2.41894	2.22506e-17
Lmnb1	ENSMUSG00000024590.8	protein_coding	-1.34033	2.3843e-17
Cdca7	ENSMUSG00000055612.15	protein_coding	-1.31235	2.4109e-17
Isg15	ENSMUSG00000035692.7	protein_coding	-2.11028	2.69629e-17
Marcksl1	ENSMUSG00000047945.6	protein_coding	-1.6357	3.86238e-17
Galnt13	ENSMUSG00000060988.12	protein_coding	-1.1429	3.9361e-17
Gm26797	ENSMUSG00000097572.2	lncRNA	-1.80717	4.03846e-17
Macrod1	ENSMUSG00000036278.7	protein_coding	1.58869	4.15079e-17
Tubd1	ENSMUSG00000020513.15	protein_coding	-1.30695	4.15079e-17
Ass1	ENSMUSG00000076441.9	protein_coding	-4.29543	5.12397e-17
Uhrf1	ENSMUSG00000001228.14	protein_coding	-1.30604	5.47378e-17
Krt83	ENSMUSG00000067613.6	protein_coding	3.94174	6.01077e-17
Plscr2	ENSMUSG00000032372.14	protein_coding	-1.77428	6.18967e-17
Gprc5a	ENSMUSG00000046733.7	protein_coding	1.11834	6.26132e-17
H19	ENSMUSG00000000031.16	lncRNA	2.91097	6.85485e-17
Ddias	ENSMUSG00000030641.10	protein_coding	-1.32798	8.55555e-17
Ccdc163	ENSMUSG00000028689.14	protein_coding	1.33241	9.20624e-17
Gm28818	ENSMUSG00000101211.1	lncRNA	1.46745	9.87117e-17
Bard1	ENSMUSG00000026196.7	protein_coding	-1.58113	1.02531e-16
Enpep	ENSMUSG00000028024.14	protein_coding	-2.09484	1.03616e-16
Rasl11a	ENSMUSG00000029641.8	protein_coding	1.05509	1.05154e-16
Susd2	ENSMUSG00000006342.15	protein_coding	-2.35248	1.08604e-16
Gm2546	ENSMUSG00000098019.1	processed_pseudogene	3.33528	1.14453e-16
Hcar2	ENSMUSG00000045502.6	protein_coding	2.49608	1.33788e-16
Tnfsf9	ENSMUSG00000035678.8	protein_coding	6.62294	1.38777e-16
Spaar	ENSMUSG00000028475.9	protein_coding	1.41975	1.63094e-16
Capn6	ENSMUSG00000067276.5	protein_coding	-2.84513	1.67999e-16
Mfsd9	ENSMUSG00000041945.12	protein_coding	1.12799	1.8632e-16
Gm12070	ENSMUSG00000069939.8	processed_pseudogene	2.65893	1.92442e-16
Rassf7	ENSMUSG00000038618.12	protein_coding	2.45488	2.1921e-16
Aff3	ENSMUSG00000037138.17	protein_coding	1.06608	2.7932e-16
Neil3	ENSMUSG00000039396.11	protein_coding	-1.70986	2.98051e-16
Cenpi	ENSMUSG00000031262.12	protein_coding	-1.1623	3.47076e-16
Serpina3g	ENSMUSG00000041481.16	protein_coding	-2.7858	3.72875e-16
Cd93	ENSMUSG00000027435.8	protein_coding	1.22337	3.7322e-16
Armcx4	ENSMUSG00000049804.9	protein_coding	-1.25494	4.01009e-16
Gm13415	ENSMUSG00000085057.7	lncRNA	1.29382	4.0662e-16
Ckap2	ENSMUSG00000037725.8	protein_coding	-1.31295	4.99203e-16
9330151L19Rik	ENSMUSG00000097061.2	lncRNA	1.12785	5.62216e-16
2700097O09Rik	ENSMUSG00000062198.5	protein_coding	1.06689	6.05036e-16
Ftl1-ps1	ENSMUSG00000062382.9	protein_coding	1.49346	6.47276e-16
Gm47595	ENSMUSG00000112080.1	lncRNA	6.01284	6.87104e-16
Lpar4	ENSMUSG00000049929.7	protein_coding	-1.08705	7.25291e-16
Eif4ebp1	ENSMUSG00000031490.6	protein_coding	1.32458	7.56685e-16
Id1	ENSMUSG00000042745.9	protein_coding	-1.02417	8.17184e-16
Pde3b	ENSMUSG00000030671.9	protein_coding	1.46688	8.77709e-16
Cd200	ENSMUSG00000022661.14	protein_coding	-1.43707	1.2742e-15
Sema3g	ENSMUSG00000021904.6	protein_coding	4.77831	1.31238e-15
Pgam1-ps2	ENSMUSG00000082016.3	processed_pseudogene	2.99502	1.40601e-15
Gm35853	ENSMUSG00000116114.1	lncRNA	4.33745	1.41721e-15
Npas2	ENSMUSG00000026077.15	protein_coding	2.92019	1.5092e-15
Spdl1	ENSMUSG00000069910.2	protein_coding	-1.21976	1.56445e-15
B130024G19Rik	ENSMUSG00000100005.7	lncRNA	1.60853	1.6161e-15
Cdc25c	ENSMUSG00000044201.10	protein_coding	-1.52495	1.69325e-15
Serpina12	ENSMUSG00000041567.3	protein_coding	3.49789	1.70475e-15
Pbp2	ENSMUSG00000047104.5	protein_coding	2.29186	1.86062e-15
Lamb3	ENSMUSG00000026639.18	protein_coding	2.28792	1.91147e-15
Rbp4	ENSMUSG00000024990.13	protein_coding	2.35122	1.9518e-15
A330074K22Rik	ENSMUSG00000097960.1	lncRNA	-1.46331	2.06257e-15
Nfkbiz	ENSMUSG00000035356.17	protein_coding	1.14206	2.19825e-15
Tle4	ENSMUSG00000024642.17	protein_coding	-1.21382	2.32583e-15
Gstt1	ENSMUSG00000001663.10	protein_coding	-1.23233	2.39392e-15
Gm49745	ENSMUSG00000116604.1	lncRNA	2.92314	2.76968e-15
Tlr8	ENSMUSG00000040522.5	protein_coding	-1.18415	2.81195e-15
Cenpn	ENSMUSG00000031756.5	protein_coding	-1.21407	3.20884e-15
Noxo1	ENSMUSG00000019320.14	protein_coding	1.47305	3.65455e-15
Plvap	ENSMUSG00000034845.6	protein_coding	3.25995	4.05839e-15
Arsj	ENSMUSG00000046561.9	protein_coding	-1.13481	4.13636e-15
Ska3	ENSMUSG00000021965.3	protein_coding	-1.30327	4.16645e-15
Nebl	ENSMUSG00000053702.16	protein_coding	-3.71469	4.2347e-15
Gm3200	ENSMUSG00000097388.1	processed_pseudogene	3.23364	4.33867e-15
Gm16374	ENSMUSG00000115205.1	processed_pseudogene	3.49556	4.64858e-15
Mns1	ENSMUSG00000032221.14	protein_coding	-1.41648	5.00502e-15
Ahsg	ENSMUSG00000022868.6	protein_coding	-2.0289	5.2402e-15
Fignl1	ENSMUSG00000035455.12	protein_coding	-1.32928	5.74784e-15
Cmbl	ENSMUSG00000022235.15	protein_coding	-1.03475	6.5692e-15
1500009L16Rik	ENSMUSG00000087651.3	protein_coding	-1.44204	6.91656e-15
Birc5	ENSMUSG00000017716.15	protein_coding	-1.3178	7.87457e-15
Nat8f3	ENSMUSG00000051262.9	protein_coding	-1.66773	1.09024e-14
Kif20b	ENSMUSG00000024795.11	protein_coding	-1.01962	1.16689e-14
Fam78a	ENSMUSG00000050592.8	protein_coding	6.60245	1.20109e-14
Bub1b	ENSMUSG00000040084.9	protein_coding	-1.17201	1.27111e-14
Kif2c	ENSMUSG00000028678.13	protein_coding	-1.13498	1.34577e-14
Fam71f2	ENSMUSG00000079652.8	protein_coding	3.86144	1.39434e-14
Hrh1	ENSMUSG00000053004.9	protein_coding	2.5816	1.51585e-14
Plagl1	ENSMUSG00000019817.18	protein_coding	-1.39163	1.59497e-14
Kif18b	ENSMUSG00000051378.10	protein_coding	-1.09953	1.65232e-14
Pgbd1	ENSMUSG00000055313.14	protein_coding	2.59107	2.03034e-14
Fanca	ENSMUSG00000032815.16	protein_coding	-1.48051	2.26875e-14
Mettl27	ENSMUSG00000040557.14	protein_coding	-1.44766	2.32866e-14
Rad51ap1	ENSMUSG00000030346.16	protein_coding	-1.19791	2.4282e-14
Sbsn	ENSMUSG00000046056.15	protein_coding	1.6826	2.43879e-14
Vwa1	ENSMUSG00000042116.3	protein_coding	2.13601	2.47352e-14
Gnrh1	ENSMUSG00000015812.8	protein_coding	2.32852	2.77394e-14
Cebpd	ENSMUSG00000071637.5	protein_coding	1.85685	2.8119e-14
Top2a	ENSMUSG00000020914.17	protein_coding	-1.42633	2.90441e-14
C030037D09Rik	ENSMUSG00000087574.1	lncRNA	1.85743	3.07473e-14
Fbxl15	ENSMUSG00000025226.11	protein_coding	1.04584	3.14997e-14
Gm3222	ENSMUSG00000079311.1	processed_pseudogene	3.3226	3.47311e-14
Nos2	ENSMUSG00000020826.8	protein_coding	8.94434	3.65752e-14
Ifit1	ENSMUSG00000034459.8	protein_coding	-2.12587	3.80449e-14
Lgr5	ENSMUSG00000020140.15	protein_coding	-1.36089	4.27979e-14
Ism1	ENSMUSG00000074766.10	protein_coding	-1.37731	4.42871e-14
Sulf1	ENSMUSG00000016918.15	protein_coding	-1.04798	4.45414e-14
Nbeal2	ENSMUSG00000056724.15	protein_coding	1.09891	4.82175e-14
Cd33	ENSMUSG00000004609.11	protein_coding	1.42492	6.16299e-14
H2-T-ps	ENSMUSG00000073405.6	unprocessed_pseudogene	2.16015	7.18633e-14
Mcm5	ENSMUSG00000005410.6	protein_coding	-1.23739	7.589e-14
Gal3st2	ENSMUSG00000094651.2	protein_coding	-1.82255	7.67912e-14
Smco3	ENSMUSG00000043298.8	protein_coding	-2.3951	8.65854e-14
Ramp2	ENSMUSG00000001240.13	protein_coding	-1.36722	8.87319e-14
Pcyt1b	ENSMUSG00000035246.16	protein_coding	1.25952	9.15249e-14
Gm3716	ENSMUSG00000105402.4	lncRNA	2.29745	9.9364e-14
Gm5537	ENSMUSG00000069008.3	processed_pseudogene	3.71194	1.04046e-13
Acvrl1	ENSMUSG00000000530.16	protein_coding	1.35808	1.25085e-13
Tpmt	ENSMUSG00000021376.11	protein_coding	-1.08761	1.43812e-13
Kif20a	ENSMUSG00000003779.16	protein_coding	-1.27855	1.45682e-13
Rad54b	ENSMUSG00000078773.11	protein_coding	-1.506	1.77053e-13
Atxn7l2	ENSMUSG00000048997.17	protein_coding	1.16582	1.82866e-13
Olfr289-ps1	ENSMUSG00000103538.3	unprocessed_pseudogene	-1.97964	1.83731e-13
Pclaf	ENSMUSG00000040204.6	protein_coding	-1.78848	1.83872e-13
Ifi44	ENSMUSG00000028037.13	protein_coding	-1.585	2.01604e-13
Atp6v0a4	ENSMUSG00000038600.12	protein_coding	1.82114	2.39429e-13
Arhgap19	ENSMUSG00000025154.15	protein_coding	-1.05666	2.55009e-13
Camk2b	ENSMUSG00000057897.14	protein_coding	2.5357	2.71076e-13
Fgf23	ENSMUSG00000000182.9	protein_coding	5.81361	2.73049e-13
Cybb	ENSMUSG00000015340.10	protein_coding	-1.51496	2.87895e-13
Gm16439	ENSMUSG00000072594.3	processed_pseudogene	3.44574	3.12309e-13
Myo1h	ENSMUSG00000066952.11	protein_coding	1.46468	3.94081e-13
Kif14	ENSMUSG00000041498.13	protein_coding	-1.16327	4.04192e-13
Tmc3	ENSMUSG00000038540.14	protein_coding	-2.78517	4.5523e-13
Havcr2	ENSMUSG00000020399.14	protein_coding	2.25661	5.39996e-13
Gm9790	ENSMUSG00000044330.8	processed_pseudogene	2.74506	6.64789e-13
E2f8	ENSMUSG00000046179.17	protein_coding	-1.22061	7.13837e-13
Eppk1	ENSMUSG00000115388.2	protein_coding	3.47768	7.17192e-13
Rundc3b	ENSMUSG00000040570.14	protein_coding	5.96431	7.18063e-13
Gm10284	ENSMUSG00000070025.8	processed_pseudogene	2.82276	8.17212e-13
Pimreg	ENSMUSG00000020808.3	protein_coding	-1.41134	9.01419e-13
Rad54l	ENSMUSG00000028702.15	protein_coding	-1.17458	9.16701e-13
Nadk2	ENSMUSG00000022253.15	protein_coding	1.59428	1.15125e-12
Gbp9	ENSMUSG00000029298.15	protein_coding	-2.03805	1.31591e-12
Ska1	ENSMUSG00000036223.16	protein_coding	-2.17491	1.46234e-12
Gm2445	ENSMUSG00000098113.1	processed_pseudogene	3.46602	1.78168e-12
Rad51c	ENSMUSG00000007646.13	protein_coding	-1.41904	2.07055e-12
Whrn	ENSMUSG00000039137.18	protein_coding	-1.31412	2.28798e-12
Sgo1	ENSMUSG00000023940.14	protein_coding	-1.10664	2.97973e-12
Ttk	ENSMUSG00000038379.15	protein_coding	-1.18439	3.10977e-12
Gm4673	ENSMUSG00000097750.2	lncRNA	1.15087	3.20235e-12
Ctsc	ENSMUSG00000030560.17	protein_coding	-1.79428	4.1293e-12
Knl1	ENSMUSG00000027326.13	protein_coding	-1.11276	4.26207e-12
Gm2453	ENSMUSG00000102909.1	lncRNA	4.3541	4.40708e-12
Ccna2	ENSMUSG00000027715.9	protein_coding	-1.29736	4.70015e-12
Qrsl1	ENSMUSG00000019863.7	protein_coding	-1.00577	4.7044e-12
Gm4064	ENSMUSG00000102053.1	protein_coding	3.14027	4.97933e-12
Gm47163	ENSMUSG00000111977.1	lncRNA	2.63389	5.57626e-12
Gm43489	ENSMUSG00000106339.1	TEC	-1.95982	5.92788e-12
Rgs5	ENSMUSG00000026678.10	protein_coding	-2.08563	6.3587e-12
Cdca8	ENSMUSG00000028873.16	protein_coding	-1.05882	6.49422e-12
Cxcl13	ENSMUSG00000023078.6	protein_coding	-2.57519	6.82412e-12
Clmn	ENSMUSG00000021097.15	protein_coding	1.64644	7.27013e-12
Ankle1	ENSMUSG00000046295.13	protein_coding	-1.68135	7.61136e-12
Gm37674	ENSMUSG00000102621.1	TEC	-5.99564	7.83468e-12
Ear2	ENSMUSG00000072596.4	protein_coding	-5.21557	8.0976e-12
Plxnb1	ENSMUSG00000053646.13	protein_coding	-1.69696	8.32926e-12
Kif22	ENSMUSG00000030677.8	protein_coding	-1.06903	1.03145e-11
Gm1840	ENSMUSG00000043192.4	processed_pseudogene	2.37713	1.17317e-11
Fdps	ENSMUSG00000059743.12	protein_coding	-1.69544	1.20375e-11
Brip1	ENSMUSG00000034329.16	protein_coding	-1.06437	1.24943e-11
Clspn	ENSMUSG00000042489.15	protein_coding	-1.08656	1.27417e-11
Clec11a	ENSMUSG00000004473.10	protein_coding	-1.05247	1.34307e-11
Tmem184a	ENSMUSG00000036687.13	protein_coding	1.70379	1.35745e-11
Fabp4	ENSMUSG00000062515.3	protein_coding	1.19208	1.37989e-11
Sncb	ENSMUSG00000034891.13	protein_coding	7.56998	1.38378e-11
Gdf15	ENSMUSG00000038508.7	protein_coding	-2.08324	1.43298e-11
Oasl2	ENSMUSG00000029561.17	protein_coding	-1.33425	1.53452e-11
Mex3b	ENSMUSG00000057706.7	protein_coding	-1.41686	1.5395e-11
Racgap1	ENSMUSG00000023015.14	protein_coding	-1.12511	1.84951e-11
Col20a1	ENSMUSG00000016356.18	protein_coding	1.32898	2.22565e-11
Hspb7	ENSMUSG00000006221.7	protein_coding	2.97212	2.30906e-11
Msln	ENSMUSG00000063011.7	protein_coding	4.02402	2.41437e-11
Gm8113	ENSMUSG00000089901.1	protein_coding	-2.50035	2.89833e-11
AC090881.1	ENSMUSG00000117656.1	lncRNA	7.71774	2.93925e-11
Garnl3	ENSMUSG00000038860.15	protein_coding	-1.14312	2.95112e-11
Dusp5	ENSMUSG00000034765.6	protein_coding	1.07023	3.0439e-11
Gm34589	ENSMUSG00000115816.1	lncRNA	-3.49108	3.33387e-11
Tpi-rs11	ENSMUSG00000106755.1	processed_pseudogene	3.51931	3.46725e-11
Susd1	ENSMUSG00000038578.15	protein_coding	2.39588	3.60563e-11
Gm13464	ENSMUSG00000080994.2	processed_pseudogene	3.0326	3.621e-11
Rad51	ENSMUSG00000027323.10	protein_coding	-1.17091	3.87468e-11
Ccne1	ENSMUSG00000002068.16	protein_coding	-1.16139	5.41331e-11
Bnip3l-ps	ENSMUSG00000073198.5	transcribed_processed_pseudogene	1.69788	5.47233e-11
Krt87	ENSMUSG00000047641.8	protein_coding	4.10785	5.79316e-11
Ptprf	ENSMUSG00000033295.14	protein_coding	3.09134	7.26258e-11
Clca2	ENSMUSG00000036960.10	protein_coding	-1.43596	7.78035e-11
Gm10575	ENSMUSG00000073787.4	lncRNA	1.10103	7.78324e-11
Gbp6	ENSMUSG00000104713.4	protein_coding	-1.3695	8.35909e-11
Chsy3	ENSMUSG00000058152.8	protein_coding	-1.29775	8.64334e-11
Mir210	ENSMUSG00000065551.1	miRNA	8.10701	8.83045e-11
Adrb2	ENSMUSG00000045730.4	protein_coding	1.17158	9.61429e-11
Creb3l4	ENSMUSG00000027938.11	protein_coding	2.62555	1.04593e-10
Cenpu	ENSMUSG00000031629.14	protein_coding	-1.31967	1.05168e-10
Pdgfrl	ENSMUSG00000031595.9	protein_coding	-1.1368	1.11154e-10
Gm20684	ENSMUSG00000093405.1	lncRNA	3.16656	1.32801e-10
Cdkn3	ENSMUSG00000037628.10	protein_coding	-1.0261	1.46699e-10
Arnt2	ENSMUSG00000015709.9	protein_coding	-1.71287	1.49415e-10
Lpcat4	ENSMUSG00000027134.4	protein_coding	-1.38161	1.53222e-10
Prxl2a	ENSMUSG00000021792.15	protein_coding	-1.51315	1.63184e-10
Gm34256	ENSMUSG00000116793.1	lncRNA	-1.26857	1.6541e-10
Slc27a1	ENSMUSG00000031808.7	protein_coding	1.62596	1.96215e-10
Cbln3	ENSMUSG00000040380.14	protein_coding	3.38376	2.03867e-10
Ak4	ENSMUSG00000028527.18	protein_coding	8.37836	2.32881e-10
Gm16470	ENSMUSG00000098091.1	processed_pseudogene	4.62283	2.53578e-10
Sh2d3c	ENSMUSG00000059013.12	protein_coding	-1.32771	2.68294e-10
Serpinb9b	ENSMUSG00000021403.3	protein_coding	1.88667	2.98077e-10
Sept4	ENSMUSG00000020486.18	protein_coding	-1.14262	3.09925e-10
Atp6v1c2	ENSMUSG00000020566.19	protein_coding	-1.6296	3.21129e-10
Gm266	ENSMUSG00000010529.6	protein_coding	6.38437	3.27923e-10
Gm4518	ENSMUSG00000098123.1	processed_pseudogene	2.84152	3.3463e-10
Fstl3	ENSMUSG00000020325.10	protein_coding	1.23895	3.45376e-10
Hmmr	ENSMUSG00000020330.16	protein_coding	-1.32321	3.80644e-10
Endog	ENSMUSG00000015337.5	protein_coding	1.4566	3.81825e-10
Gm5855	ENSMUSG00000105558.1	processed_pseudogene	3.44077	4.31029e-10
Celf5	ENSMUSG00000034818.16	protein_coding	-1.31062	4.38912e-10
Faah	ENSMUSG00000034171.13	protein_coding	2.3763	4.5888e-10
Dlgap5	ENSMUSG00000037544.14	protein_coding	-1.05366	4.96659e-10
Ccdc57	ENSMUSG00000048445.6	protein_coding	1.10648	5.77104e-10
Rhbdl2	ENSMUSG00000043333.12	protein_coding	-2.63718	6.26163e-10
Gm26737	ENSMUSG00000097467.2	lncRNA	-1.41543	6.31757e-10
Trib3	ENSMUSG00000032715.9	protein_coding	2.05569	6.63581e-10
Zfp932	ENSMUSG00000066613.14	protein_coding	-1.00745	7.371e-10
Celf4	ENSMUSG00000024268.16	protein_coding	1.88979	7.48781e-10
Gm9887	ENSMUSG00000052673.2	lncRNA	1.83173	8.43071e-10
Cenpm	ENSMUSG00000068101.11	protein_coding	-1.44872	8.76132e-10
Fancd2	ENSMUSG00000034023.16	protein_coding	-1.33291	8.94411e-10
Lyve1	ENSMUSG00000030787.4	protein_coding	7.90423	9.62706e-10
Gm2308	ENSMUSG00000092257.1	processed_pseudogene	2.80559	1.10821e-09
Heyl	ENSMUSG00000032744.4	protein_coding	-2.15787	1.11157e-09
Arl4d	ENSMUSG00000034936.2	protein_coding	1.11638	1.12827e-09
Pde8b	ENSMUSG00000021684.17	protein_coding	1.46091	1.15614e-09
Lepr	ENSMUSG00000057722.17	protein_coding	-1.13847	1.25816e-09
Gm15590	ENSMUSG00000058542.3	processed_pseudogene	1.38691	1.26279e-09
Gm12286	ENSMUSG00000081600.3	processed_pseudogene	2.66607	1.36526e-09
Gm5507	ENSMUSG00000069376.2	processed_pseudogene	3.98364	1.393e-09
Gm37090	ENSMUSG00000103183.1	TEC	1.09972	1.51801e-09
Vash1	ENSMUSG00000021256.5	protein_coding	-1.30524	1.53141e-09
Ndufv3	ENSMUSG00000024038.17	protein_coding	1.18648	1.60514e-09
Calml4	ENSMUSG00000032246.14	protein_coding	1.80689	1.89577e-09
Efcab9	ENSMUSG00000044056.3	protein_coding	-2.32841	1.93038e-09
Nmi	ENSMUSG00000026946.9	protein_coding	-1.11322	2.21616e-09
Zfp169	ENSMUSG00000050954.15	protein_coding	1.00048	2.25486e-09
Usp18	ENSMUSG00000030107.10	protein_coding	-2.31385	2.27977e-09
Ung	ENSMUSG00000029591.14	protein_coding	-1.45648	2.33937e-09
Fmo3	ENSMUSG00000026691.10	protein_coding	-1.39793	2.34896e-09
Arhgap44	ENSMUSG00000033389.16	protein_coding	-1.42118	2.34896e-09
Adgrb2	ENSMUSG00000028782.14	protein_coding	-2.61564	2.40081e-09
Cdh17	ENSMUSG00000028217.11	protein_coding	4.90793	2.41605e-09
Gm14137	ENSMUSG00000055926.2	protein_coding	7.37779	2.50431e-09
Nrm	ENSMUSG00000059791.14	protein_coding	-1.21693	2.52494e-09
Gm12416	ENSMUSG00000083044.1	processed_pseudogene	3.55516	2.5374e-09
Slc4a11	ENSMUSG00000074796.10	protein_coding	1.3638	2.7404e-09
Fndc5	ENSMUSG00000001334.9	protein_coding	-2.18585	2.92772e-09
Cdca5	ENSMUSG00000024791.10	protein_coding	-1.06413	3.02661e-09
Nova2	ENSMUSG00000030411.16	protein_coding	1.22559	3.10989e-09
Bpifc	ENSMUSG00000050108.12	protein_coding	3.59268	3.15544e-09
Prc1	ENSMUSG00000038943.16	protein_coding	-1.03144	3.1732e-09
Iqgap3	ENSMUSG00000028068.14	protein_coding	-1.11878	3.21654e-09
Tspan33	ENSMUSG00000001763.14	protein_coding	7.14455	3.35858e-09
Wdr31	ENSMUSG00000028391.16	protein_coding	1.16515	4.01148e-09
Trp53i11	ENSMUSG00000068735.14	protein_coding	1.96912	4.07251e-09
Dusp8	ENSMUSG00000037887.11	protein_coding	1.34424	4.07387e-09
Mki67	ENSMUSG00000031004.8	protein_coding	-1.21508	4.19018e-09
Lgi4	ENSMUSG00000036560.14	protein_coding	-1.11489	4.30237e-09
Slc38a1	ENSMUSG00000023169.15	protein_coding	4.70662	4.68133e-09
Junos	ENSMUSG00000087366.7	lncRNA	2.20895	4.75989e-09
Bglap2	ENSMUSG00000074486.2	protein_coding	-1.43433	4.82411e-09
Grem1	ENSMUSG00000074934.3	protein_coding	-2.21819	4.90025e-09
Cdc6	ENSMUSG00000017499.15	protein_coding	-1.05854	5.40519e-09
Hsd11b1	ENSMUSG00000016194.14	protein_coding	1.24758	5.49829e-09
Gm10290	ENSMUSG00000105775.1	processed_pseudogene	4.72567	5.51276e-09
4930594M22Rik	ENSMUSG00000075463.3	lncRNA	-1.3971	6.13468e-09
Proser2	ENSMUSG00000045319.13	protein_coding	2.51322	6.42117e-09
B230344G16Rik	ENSMUSG00000097800.1	lncRNA	3.21777	6.53892e-09
Gfra1	ENSMUSG00000025089.15	protein_coding	-2.47629	7.48174e-09
Tmem121b	ENSMUSG00000094626.1	protein_coding	-3.40811	7.83333e-09
Arl5c	ENSMUSG00000038352.15	protein_coding	1.31743	8.79696e-09
Dcbld1	ENSMUSG00000019891.15	protein_coding	-1.15854	9.03051e-09
Ibsp	ENSMUSG00000029306.8	protein_coding	-1.54683	9.18345e-09
Cdc20	ENSMUSG00000006398.15	protein_coding	-1.18957	9.20825e-09
Cmpk2	ENSMUSG00000020638.8	protein_coding	-1.24791	1.03559e-08
Rasgef1a	ENSMUSG00000030134.11	protein_coding	1.94926	1.1431e-08
Tnfaip6	ENSMUSG00000053475.5	protein_coding	-1.4861	1.17096e-08
Cdca3	ENSMUSG00000023505.13	protein_coding	-1.08154	1.2228e-08
Gm10603	ENSMUSG00000099137.1	lncRNA	1.47861	1.34348e-08
Tnfsf11	ENSMUSG00000022015.8	protein_coding	-4.10006	1.40922e-08
Hmgcs2	ENSMUSG00000027875.12	protein_coding	1.72647	1.51982e-08
Gm10642	ENSMUSG00000074213.3	lncRNA	1.98279	1.64978e-08
Fgd5	ENSMUSG00000034037.14	protein_coding	5.30465	1.67601e-08
Tpx2	ENSMUSG00000027469.16	protein_coding	-1.02349	1.849e-08
Piezo2	ENSMUSG00000041482.17	protein_coding	-1.26822	1.85871e-08
Rasl12	ENSMUSG00000041696.14	protein_coding	4.05293	2.05149e-08
Rpp40	ENSMUSG00000021418.15	protein_coding	-1.27955	2.12452e-08
Slc35g1	ENSMUSG00000044026.3	protein_coding	-2.12432	2.14031e-08
Lum	ENSMUSG00000036446.5	protein_coding	-1.22843	2.15779e-08
Gm11960	ENSMUSG00000081974.3	transcribed_processed_pseudogene	3.33345	2.31724e-08
Scel	ENSMUSG00000022123.9	protein_coding	2.65437	2.434e-08
Gchfr	ENSMUSG00000046814.3	protein_coding	2.42261	2.55677e-08
Gm9856	ENSMUSG00000110945.1	lncRNA	1.40483	2.73869e-08
Itgb4	ENSMUSG00000020758.15	protein_coding	1.40811	3.04755e-08
Tgm5	ENSMUSG00000053675.8	protein_coding	1.50352	3.19968e-08
Ndc80	ENSMUSG00000024056.10	protein_coding	-1.1624	3.42296e-08
Wnk4	ENSMUSG00000035112.17	protein_coding	-1.12924	3.43805e-08
Mdga1	ENSMUSG00000043557.16	protein_coding	-1.38867	3.45868e-08
Cd24a	ENSMUSG00000047139.9	protein_coding	-1.60921	3.46334e-08
Gm4335	ENSMUSG00000097989.1	processed_pseudogene	2.7894	3.55141e-08
Tspan15	ENSMUSG00000037031.10	protein_coding	2.28297	3.67913e-08
Slc8a1	ENSMUSG00000054640.15	protein_coding	-2.37637	3.77906e-08
Adam28	ENSMUSG00000014725.16	protein_coding	-2.38544	3.80531e-08
Gm47687	ENSMUSG00000111865.1	TEC	5.49104	3.86631e-08
Sgo2a	ENSMUSG00000026039.9	protein_coding	-1.07191	4.16627e-08
Prr7	ENSMUSG00000034686.8	protein_coding	-1.47574	4.63602e-08
Gm31814	ENSMUSG00000115869.1	lncRNA	1.95794	4.78727e-08
Rtn4rl2	ENSMUSG00000050896.12	protein_coding	3.81631	5.05247e-08
Ckap2l	ENSMUSG00000048327.6	protein_coding	-1.09332	5.17141e-08
Actn3	ENSMUSG00000006457.4	protein_coding	-2.23824	5.83053e-08
Gm9247	ENSMUSG00000115505.1	processed_pseudogene	4.5053	5.90769e-08
Dmp1	ENSMUSG00000029307.7	protein_coding	-2.43795	5.97423e-08
Gm10566	ENSMUSG00000073737.3	processed_pseudogene	2.70971	6.10649e-08
Gm29083	ENSMUSG00000100811.1	lncRNA	2.68151	6.61358e-08
Gm29187	ENSMUSG00000101324.1	lncRNA	6.97346	6.92728e-08
Tppp	ENSMUSG00000021573.15	protein_coding	3.94562	7.49759e-08
Syt17	ENSMUSG00000058420.8	protein_coding	1.86188	8.44482e-08
Aif1l	ENSMUSG00000001864.13	protein_coding	1.42462	8.88879e-08
Kctd16	ENSMUSG00000051401.7	protein_coding	6.80474	9.07139e-08
Hspa1a	ENSMUSG00000091971.3	protein_coding	1.29759	9.11539e-08
Cdh19	ENSMUSG00000047216.8	protein_coding	-1.09838	9.33609e-08
Ppfia2	ENSMUSG00000053825.15	protein_coding	-1.47178	9.59021e-08
Cenpk	ENSMUSG00000021714.15	protein_coding	-1.06902	9.70764e-08
Gm4813	ENSMUSG00000114822.1	processed_pseudogene	1.78796	9.92068e-08
Mreg	ENSMUSG00000039395.8	protein_coding	-1.30363	1.03362e-07
Zbtb8b	ENSMUSG00000048485.12	protein_coding	5.34574	1.1127e-07
Syce2	ENSMUSG00000003824.12	protein_coding	2.72088	1.12493e-07
F730311O21Rik	ENSMUSG00000100658.1	lncRNA	4.09156	1.42129e-07
Ffar4	ENSMUSG00000054200.7	protein_coding	1.94498	1.43063e-07
Gm10327	ENSMUSG00000071343.2	processed_pseudogene	3.19112	1.43853e-07
Ggn	ENSMUSG00000031493.10	protein_coding	1.14338	1.43958e-07
Gm7694	ENSMUSG00000102752.1	protein_coding	2.80586	1.45377e-07
Gm11914	ENSMUSG00000082674.1	processed_pseudogene	-1.60257	1.54296e-07
Gm8349	ENSMUSG00000098208.1	processed_pseudogene	3.25838	1.57588e-07
Gm13713	ENSMUSG00000085135.7	lncRNA	4.25837	1.69673e-07
Phospho1	ENSMUSG00000050860.6	protein_coding	1.04386	1.78978e-07
Gm6316	ENSMUSG00000078370.1	processed_pseudogene	3.70848	1.79595e-07
Galnt15	ENSMUSG00000021903.11	protein_coding	1.55963	1.83419e-07
Gm6532	ENSMUSG00000115160.1	unprocessed_pseudogene	3.73643	1.87819e-07
Espl1	ENSMUSG00000058290.4	protein_coding	-1.02317	1.9752e-07
Sema4d	ENSMUSG00000021451.16	protein_coding	4.19363	2.06428e-07
Apoh	ENSMUSG00000000049.11	protein_coding	2.231	2.1112e-07
Lca5l	ENSMUSG00000045275.16	protein_coding	1.45668	2.15646e-07
BC037039	ENSMUSG00000103309.1	lncRNA	-1.05932	2.23729e-07
Btnl4	ENSMUSG00000058435.6	protein_coding	1.3461	2.25755e-07
Ftl2-ps	ENSMUSG00000082062.1	processed_pseudogene	1.62089	2.33072e-07
Ccnb1	ENSMUSG00000041431.16	protein_coding	-1.2107	2.52351e-07
Slc26a7	ENSMUSG00000040569.13	protein_coding	-2.07199	2.62627e-07
H2-K2	ENSMUSG00000067203.8	transcribed_unprocessed_pseudogene	1.39434	2.63183e-07
Ldha-ps2	ENSMUSG00000083836.1	processed_pseudogene	2.49012	2.64448e-07
Gm10561	ENSMUSG00000097649.2	lncRNA	-1.08664	2.70361e-07
Matn3	ENSMUSG00000020583.4	protein_coding	-3.47595	2.71542e-07
Tubb2b	ENSMUSG00000045136.6	protein_coding	-1.70853	3.13689e-07
Cracr2a	ENSMUSG00000061414.8	protein_coding	-1.62524	3.25301e-07
Egln3	ENSMUSG00000035105.5	protein_coding	6.08533	3.30489e-07
Kif23	ENSMUSG00000032254.10	protein_coding	-1.21807	3.30888e-07
Adamts14	ENSMUSG00000059901.12	protein_coding	-1.92101	3.32025e-07
Chek1	ENSMUSG00000032113.16	protein_coding	-1.08097	3.33067e-07
Fam83d	ENSMUSG00000027654.2	protein_coding	-1.01082	3.40868e-07
Gm8066	ENSMUSG00000106237.1	lncRNA	3.02356	3.46825e-07
1700001L05Rik	ENSMUSG00000075511.9	lncRNA	1.25142	3.57205e-07
Cdh24	ENSMUSG00000059674.7	protein_coding	-1.12238	3.61548e-07
Ajm1	ENSMUSG00000029419.8	protein_coding	-1.58559	3.63445e-07
Cyp26b1	ENSMUSG00000063415.12	protein_coding	1.34747	3.73317e-07
Il33	ENSMUSG00000024810.16	protein_coding	-1.44324	3.77899e-07
Slc11a1	ENSMUSG00000026177.11	protein_coding	1.13694	4.11351e-07
Asf1b	ENSMUSG00000005470.8	protein_coding	-1.0671	4.1836e-07
Peg12	ENSMUSG00000070526.2	protein_coding	-2.21768	4.35062e-07
Klhl36	ENSMUSG00000031828.9	protein_coding	1.00037	4.42253e-07
Crym	ENSMUSG00000030905.5	protein_coding	-1.52528	4.46988e-07
Col11a1	ENSMUSG00000027966.20	protein_coding	-1.07871	4.70586e-07
Gm26762	ENSMUSG00000097660.1	lncRNA	4.47798	5.06333e-07
Il16	ENSMUSG00000001741.12	protein_coding	1.57809	5.26036e-07
Neurl1b	ENSMUSG00000034413.14	protein_coding	-1.056	5.29689e-07
Rrad	ENSMUSG00000031880.7	protein_coding	-2.36908	5.87784e-07
Jsrp1	ENSMUSG00000020216.13	protein_coding	-4.49199	5.90409e-07
Ccdc85b	ENSMUSG00000095098.2	protein_coding	1.60604	6.16888e-07
Gm15191	ENSMUSG00000082778.1	processed_pseudogene	3.18775	6.21707e-07
Gm9947	ENSMUSG00000054493.2	lncRNA	2.07543	6.2421e-07
Adm	ENSMUSG00000030790.15	protein_coding	6.2113	6.33176e-07
Tmem71	ENSMUSG00000036944.6	protein_coding	2.45757	6.6195e-07
9930111J21Rik1	ENSMUSG00000069893.10	protein_coding	1.4176	6.87314e-07
Pif1	ENSMUSG00000041064.13	protein_coding	-1.58549	7.04215e-07
Car9	ENSMUSG00000028463.14	protein_coding	5.32124	7.80959e-07
Loxl2	ENSMUSG00000034205.16	protein_coding	1.11565	8.09978e-07
1700001O22Rik	ENSMUSG00000044320.14	protein_coding	4.28651	8.13525e-07
Lvrn	ENSMUSG00000024481.5	protein_coding	4.39285	8.2078e-07
Aunip	ENSMUSG00000078521.2	protein_coding	-1.60209	8.22526e-07
Gm4575	ENSMUSG00000098240.1	processed_pseudogene	3.09686	8.48653e-07
Xkr5	ENSMUSG00000039814.15	protein_coding	-1.37239	8.73876e-07
Gm49490	ENSMUSG00000116307.1	lncRNA	-3.58234	8.79102e-07
Gm6493	ENSMUSG00000090021.2	processed_pseudogene	2.19338	8.81503e-07
Gm44274	ENSMUSG00000108179.1	TEC	2.50457	8.84221e-07
5830432E09Rik	ENSMUSG00000097471.8	lncRNA	-2.23354	9.10554e-07
Plk1	ENSMUSG00000030867.7	protein_coding	-1.14824	9.32333e-07
Ndufa4	ENSMUSG00000029632.7	protein_coding	-1.2785	9.32912e-07
Gm5540	ENSMUSG00000048916.7	processed_pseudogene	-1.96716	9.37617e-07
Gm3534	ENSMUSG00000098192.1	processed_pseudogene	2.77442	9.96663e-07
Lingo1	ENSMUSG00000049556.5	protein_coding	2.06588	1.05521e-06
Kif4	ENSMUSG00000034311.3	protein_coding	-1.02468	1.17496e-06
Gm26771	ENSMUSG00000097250.1	lncRNA	-1.71933	1.18042e-06
Mc2r	ENSMUSG00000045569.7	protein_coding	1.42801	1.21805e-06
Gsta4	ENSMUSG00000032348.6	protein_coding	-2.51341	1.2421e-06
Jph1	ENSMUSG00000042686.5	protein_coding	-3.3206	1.24808e-06
C2	ENSMUSG00000024371.14	protein_coding	1.61614	1.30285e-06
Gm5300	ENSMUSG00000098052.1	processed_pseudogene	-4.09083	1.32441e-06
Gm12185	ENSMUSG00000048852.13	protein_coding	2.35116	1.38185e-06
Icam5	ENSMUSG00000032174.5	protein_coding	-1.44236	1.45792e-06
Zmynd15	ENSMUSG00000040829.14	protein_coding	-1.86105	1.51743e-06
Rassf4	ENSMUSG00000042129.8	protein_coding	3.60093	1.53674e-06
Gm38563	ENSMUSG00000116498.1	lncRNA	-2.49517	1.6072e-06
Snhg4	ENSMUSG00000117869.1	lncRNA	-1.07424	1.63118e-06
E130102H24Rik	ENSMUSG00000086782.2	lncRNA	1.03084	1.63179e-06
Ada	ENSMUSG00000017697.3	protein_coding	-1.72869	1.80306e-06
Spata25	ENSMUSG00000017767.3	protein_coding	2.78727	1.8389e-06
Ect2	ENSMUSG00000027699.19	protein_coding	-1.03538	1.84955e-06
Lman1l	ENSMUSG00000056271.13	protein_coding	3.67817	1.87926e-06
Gm11185	ENSMUSG00000083245.1	processed_pseudogene	3.90094	1.88635e-06
Gm11814	ENSMUSG00000084215.3	processed_pseudogene	3.26552	1.9991e-06
Isyna1	ENSMUSG00000019139.10	protein_coding	1.5099	2.0203e-06
Draxin	ENSMUSG00000029005.4	protein_coding	-2.02553	2.04639e-06
Gm29668	ENSMUSG00000099835.1	processed_pseudogene	4.46851	2.1574e-06
Hoxa1	ENSMUSG00000029844.9	protein_coding	1.12037	2.28759e-06
AC115752.1	ENSMUSG00000118106.1	TEC	-2.18851	2.29387e-06
Kcnf1	ENSMUSG00000051726.6	protein_coding	4.42413	2.35476e-06
Zfp524	ENSMUSG00000051184.7	protein_coding	1.21552	2.36576e-06
Relt	ENSMUSG00000008318.10	protein_coding	-1.05509	2.38132e-06
Lrrc4c	ENSMUSG00000050587.14	protein_coding	-1.66245	2.39432e-06
Dctd	ENSMUSG00000031562.15	protein_coding	-1.04576	2.51411e-06
Fau	ENSMUSG00000038274.13	protein_coding	1.25737	2.67348e-06
Reps2	ENSMUSG00000040855.15	protein_coding	-1.92599	2.94826e-06
Mmp15	ENSMUSG00000031790.8	protein_coding	-1.99343	3.05003e-06
1700003E16Rik	ENSMUSG00000030030.5	protein_coding	1.57811	3.38493e-06
Adnp	ENSMUSG00000051149.15	protein_coding	1.75013	3.40633e-06
Kctd14	ENSMUSG00000051727.14	protein_coding	-2.0128	3.44796e-06
Gpr63	ENSMUSG00000040372.2	protein_coding	-1.71694	3.48303e-06
1810010H24Rik	ENSMUSG00000078607.5	protein_coding	1.3016	3.57304e-06
Gm10762	ENSMUSG00000074807.3	lncRNA	-1.10639	3.60198e-06
Ugt1a6b	ENSMUSG00000090145.7	protein_coding	1.2561	3.6079e-06
Radil	ENSMUSG00000029576.17	protein_coding	1.06762	3.72135e-06
B4galnt1	ENSMUSG00000006731.10	protein_coding	-1.26392	3.75078e-06
Nkain1	ENSMUSG00000078532.9	protein_coding	-1.10706	3.77578e-06
Ecscr	ENSMUSG00000073599.10	protein_coding	-1.37143	4.11512e-06
Cacna1h	ENSMUSG00000024112.16	protein_coding	4.29046	4.236e-06
Cytl1	ENSMUSG00000062329.4	protein_coding	-1.99898	4.2553e-06
Gm32014	ENSMUSG00000111602.1	lncRNA	-3.51531	4.33851e-06
Wdr27	ENSMUSG00000046991.12	protein_coding	1.46434	4.51277e-06
Gm41349	ENSMUSG00000116288.1	lncRNA	1.73351	4.9123e-06
Tril	ENSMUSG00000043496.7	protein_coding	-2.51444	4.95761e-06
Khdrbs3	ENSMUSG00000022332.8	protein_coding	-1.5637	5.11189e-06
Ggct	ENSMUSG00000002797.9	protein_coding	-1.23992	5.23104e-06
Rnd1	ENSMUSG00000054855.13	protein_coding	1.69052	5.28304e-06
Lmntd2	ENSMUSG00000025500.12	protein_coding	3.53761	5.47871e-06
Gm11953	ENSMUSG00000082816.1	processed_pseudogene	4.77951	5.56223e-06
Gm9619	ENSMUSG00000110371.1	processed_pseudogene	3.51219	5.79104e-06
Cyp2ab1	ENSMUSG00000022818.13	protein_coding	5.00412	6.06673e-06
Gm7507	ENSMUSG00000098142.1	processed_pseudogene	6.0721	6.47162e-06
P2ry10b	ENSMUSG00000054293.10	protein_coding	-1.22976	6.56134e-06
Sema3e	ENSMUSG00000063531.7	protein_coding	1.19169	6.61399e-06
Gm22751	ENSMUSG00000076031.1	miRNA	1.26252	6.89182e-06
Catsperd	ENSMUSG00000040828.10	protein_coding	2.07116	6.99172e-06
Gm47675	ENSMUSG00000114884.1	lncRNA	-2.17027	7.05601e-06
Rmi2	ENSMUSG00000037991.9	protein_coding	-2.04195	7.10444e-06
Hhip	ENSMUSG00000064325.4	protein_coding	-3.82133	7.14907e-06
Gm10436	ENSMUSG00000066027.7	protein_coding	3.74311	7.68257e-06
Tdrp	ENSMUSG00000050052.12	protein_coding	1.33362	7.84867e-06
Gm21655	ENSMUSG00000105052.4	lncRNA	1.64184	8.18916e-06
Traf1	ENSMUSG00000026875.14	protein_coding	-3.28919	8.5236e-06
Sgca	ENSMUSG00000001508.15	protein_coding	-4.06953	8.86437e-06
Slc3a1	ENSMUSG00000024131.8	protein_coding	3.47431	8.87473e-06
Zfp653	ENSMUSG00000038895.16	protein_coding	1.01833	8.87518e-06
Adcy7	ENSMUSG00000031659.13	protein_coding	-1.75969	9.31723e-06
Ces1a	ENSMUSG00000071047.5	protein_coding	1.35266	9.51188e-06
D7Bwg0826e	ENSMUSG00000109198.1	TEC	-1.77436	1.04991e-05
Stmn4	ENSMUSG00000022044.14	protein_coding	4.34028	1.09517e-05
Atp8b1	ENSMUSG00000039529.9	protein_coding	-1.00377	1.10274e-05
AI115009	ENSMUSG00000097745.1	lncRNA	-1.54887	1.1558e-05
Fjx1	ENSMUSG00000075012.4	protein_coding	-1.37505	1.15985e-05
Prelid2	ENSMUSG00000056671.7	protein_coding	3.61915	1.26618e-05
Klrb1a	ENSMUSG00000030361.16	protein_coding	-6.11866	1.27372e-05
Ccbe1	ENSMUSG00000046318.16	protein_coding	-1.36109	1.29039e-05
Mettl7a2	ENSMUSG00000056487.8	protein_coding	3.64665	1.41175e-05
Gm12248	ENSMUSG00000086962.4	protein_coding	-1.78516	1.41486e-05
Otop1	ENSMUSG00000051596.13	protein_coding	4.24668	1.43769e-05
Jph2	ENSMUSG00000017817.11	protein_coding	-3.61228	1.47505e-05
Nhsl2	ENSMUSG00000079481.11	protein_coding	1.41029	1.48992e-05
Id4	ENSMUSG00000021379.2	protein_coding	2.86823	1.50871e-05
Fndc1	ENSMUSG00000071984.10	protein_coding	1.74362	1.5447e-05
Cbfa2t3	ENSMUSG00000006362.16	protein_coding	-2.54674	1.5481e-05
Mlph	ENSMUSG00000026303.6	protein_coding	3.57772	1.60882e-05
Palm2	ENSMUSG00000090053.9	protein_coding	-1.0184	1.68659e-05
Gm36595	ENSMUSG00000112833.1	lncRNA	2.53748	1.712e-05
Caln1	ENSMUSG00000060371.12	protein_coding	-1.25246	1.77192e-05
Zfas1	ENSMUSG00000074578.14	lncRNA	1.17694	1.77573e-05
Strbp	ENSMUSG00000026915.16	protein_coding	-1.18651	1.81508e-05
Clec10a	ENSMUSG00000000318.16	protein_coding	2.81822	1.90643e-05
Bglap	ENSMUSG00000074483.2	protein_coding	-1.27502	1.92057e-05
Slc16a9	ENSMUSG00000037762.6	protein_coding	-1.14109	1.95122e-05
Gm7466	ENSMUSG00000117359.1	processed_pseudogene	3.09511	2.09889e-05
Tmem74	ENSMUSG00000054409.5	protein_coding	-2.2903	2.15564e-05
Elobl	ENSMUSG00000057534.13	protein_coding	-4.18432	2.27264e-05
Tbxa2r	ENSMUSG00000034881.8	protein_coding	-1.62101	2.28753e-05
Spint1	ENSMUSG00000027315.13	protein_coding	2.43146	2.3135e-05
Mex3a	ENSMUSG00000074480.4	protein_coding	-1.01579	2.34901e-05
Gpr157	ENSMUSG00000047875.6	protein_coding	1.00279	2.36423e-05
Aldh1l1	ENSMUSG00000030088.15	protein_coding	-1.41744	2.54065e-05
Ank3	ENSMUSG00000069601.14	protein_coding	-1.26054	2.69524e-05
Gm14130	ENSMUSG00000081494.1	processed_pseudogene	3.7882	2.77921e-05
Slc37a2	ENSMUSG00000032122.15	protein_coding	-1.15159	2.82152e-05
Kcnj2	ENSMUSG00000041695.2	protein_coding	-2.417	2.94928e-05
Hist2h4	ENSMUSG00000091405.2	protein_coding	2.46394	2.97857e-05
Ptpn7	ENSMUSG00000031506.11	protein_coding	-3.42209	2.9819e-05
Ube2c	ENSMUSG00000001403.13	protein_coding	-1.01936	3.01173e-05
AW112010	ENSMUSG00000075010.5	lncRNA	-1.40233	3.04349e-05
Lrp2bp	ENSMUSG00000031637.13	protein_coding	3.97102	3.14207e-05
Cdh1	ENSMUSG00000000303.12	protein_coding	2.3926	3.14207e-05
Pnma2	ENSMUSG00000046204.14	protein_coding	-3.08957	3.15245e-05
Gm25262	ENSMUSG00000092675.1	miRNA	1.73398	3.23474e-05
Gm37876	ENSMUSG00000104108.1	lncRNA	3.64498	3.27368e-05
Lrrc51	ENSMUSG00000064307.13	protein_coding	1.33425	3.29264e-05
Gm22935	ENSMUSG00000077148.1	snRNA	-3.67379	3.33067e-05
Smagp	ENSMUSG00000053559.13	protein_coding	3.27842	3.36357e-05
Fam57b	ENSMUSG00000058966.13	protein_coding	2.42169	3.37181e-05
1500015O10Rik	ENSMUSG00000026051.8	protein_coding	-1.0204	3.37943e-05
Pilrb2	ENSMUSG00000066682.11	protein_coding	1.94101	3.40021e-05
Pou3f2	ENSMUSG00000095139.2	protein_coding	-3.39878	3.42165e-05
Sema4g	ENSMUSG00000025207.16	protein_coding	1.17981	3.54177e-05
Ano3	ENSMUSG00000074968.11	protein_coding	-1.25581	3.65066e-05
Gm10313	ENSMUSG00000071102.1	processed_pseudogene	4.40665	3.76741e-05
Lhpp	ENSMUSG00000030946.13	protein_coding	-1.06333	3.80385e-05
Gm3809	ENSMUSG00000097935.1	processed_pseudogene	4.39198	4.16123e-05
Rflna	ENSMUSG00000037962.7	protein_coding	6.59334	4.1816e-05
Gm14167	ENSMUSG00000087433.1	lncRNA	2.16283	4.329e-05
Gm42778	ENSMUSG00000105112.1	TEC	-1.18275	4.40185e-05
Abat	ENSMUSG00000057880.12	protein_coding	-2.4739	4.47506e-05
Gm7251	ENSMUSG00000069236.5	processed_pseudogene	5.87546	4.56835e-05
Pipox	ENSMUSG00000017453.4	protein_coding	-1.84697	4.56942e-05
Oacyl	ENSMUSG00000046610.15	protein_coding	2.95611	4.68801e-05
Gm4217	ENSMUSG00000097954.1	processed_pseudogene	3.27237	4.7638e-05
Npy1r	ENSMUSG00000036437.6	protein_coding	-2.96694	4.87026e-05
Gm16379	ENSMUSG00000059658.5	processed_pseudogene	2.49277	4.89999e-05
Tent5b	ENSMUSG00000046694.6	protein_coding	-1.02518	4.94701e-05
Cdo1	ENSMUSG00000033022.8	protein_coding	-1.04958	4.96018e-05
4933411K16Rik	ENSMUSG00000090369.3	protein_coding	2.26038	4.96254e-05
Gna14	ENSMUSG00000024697.4	protein_coding	-2.24337	5.08035e-05
Epb41l4aos	ENSMUSG00000087590.2	lncRNA	1.08286	5.25191e-05
Phf19	ENSMUSG00000026873.9	protein_coding	-1.58459	5.50029e-05
Cystm1	ENSMUSG00000046727.13	protein_coding	1.01302	5.58244e-05
Mettl7b	ENSMUSG00000025347.4	protein_coding	2.25024	5.62571e-05
Wwc1	ENSMUSG00000018849.6	protein_coding	1.77334	5.7221e-05
Cst6	ENSMUSG00000024846.6	protein_coding	2.21961	5.81367e-05
Mylk3	ENSMUSG00000031698.14	protein_coding	-1.14674	6.13331e-05
Gm4524	ENSMUSG00000090257.1	lncRNA	1.98787	6.21644e-05
Syt12	ENSMUSG00000049303.10	protein_coding	-1.65299	6.26277e-05
Oas1a	ENSMUSG00000052776.10	protein_coding	-2.4379	6.62076e-05
Serpina9	ENSMUSG00000058260.2	protein_coding	3.65663	6.78807e-05
Oas1c	ENSMUSG00000001166.17	protein_coding	-1.68108	7.04622e-05
Abcc2	ENSMUSG00000025194.5	protein_coding	1.92921	7.08435e-05
4933413C19Rik	ENSMUSG00000089952.1	lncRNA	6.32092	7.10516e-05
Gm17669	ENSMUSG00000091695.2	processed_pseudogene	-1.89347	7.35246e-05
Sema3f	ENSMUSG00000034684.12	protein_coding	2.44923	7.52872e-05
Fgf1	ENSMUSG00000036585.16	protein_coding	1.34331	7.63832e-05
Pde1b	ENSMUSG00000022489.6	protein_coding	1.96552	7.74869e-05
P2ry6	ENSMUSG00000048779.5	protein_coding	3.03803	7.74869e-05
Cdh23	ENSMUSG00000012819.15	protein_coding	2.69548	7.85413e-05
Pde6h	ENSMUSG00000064330.9	protein_coding	1.09345	7.89492e-05
Ido2	ENSMUSG00000031549.16	protein_coding	1.07307	7.89954e-05
Otx1	ENSMUSG00000005917.15	protein_coding	-2.03867	8.19352e-05
Gm47992	ENSMUSG00000112442.1	TEC	3.88052	8.40746e-05
Aurka	ENSMUSG00000027496.15	protein_coding	-1.02022	8.40746e-05
Slc17a9	ENSMUSG00000023393.15	protein_coding	1.81648	8.42783e-05
Lama1	ENSMUSG00000032796.8	protein_coding	-1.89422	8.51604e-05
Atad3aos	ENSMUSG00000054514.3	lncRNA	1.85016	8.5774e-05
Sucnr1	ENSMUSG00000027762.6	protein_coding	2.0477	8.63596e-05
Cilp2	ENSMUSG00000044006.8	protein_coding	2.03869	9.06473e-05
Gm6750	ENSMUSG00000101236.1	processed_pseudogene	-1.55846	9.08926e-05
Haspin	ENSMUSG00000050107.2	protein_coding	-1.13324	9.1156e-05
Il20ra	ENSMUSG00000020007.4	protein_coding	-1.06657	9.20301e-05
Cfap74	ENSMUSG00000078490.10	protein_coding	-2.28547	9.41962e-05
Iglon5	ENSMUSG00000013367.5	protein_coding	-1.77572	9.53505e-05
Hey2	ENSMUSG00000019789.9	protein_coding	3.79698	9.73304e-05
Gm26515	ENSMUSG00000097152.1	lncRNA	3.76685	9.94089e-05
Clic5	ENSMUSG00000023959.9	protein_coding	1.24618	0.000100672
Muc2	ENSMUSG00000111475.1	protein_coding	1.19774	0.000101226
Gm13270	ENSMUSG00000086358.2	lncRNA	1.52447	0.000102546
Myl6b	ENSMUSG00000039824.4	protein_coding	-1.82027	0.000103637
Lrr1	ENSMUSG00000034883.9	protein_coding	-1.45618	0.000109921
Adcy3	ENSMUSG00000020654.15	protein_coding	1.35093	0.000111637
Gm5452	ENSMUSG00000114687.1	processed_pseudogene	2.59896	0.000112187
Serpinb9c	ENSMUSG00000021404.12	protein_coding	3.99381	0.0001127
Gm48495	ENSMUSG00000112828.1	lncRNA	4.47218	0.00012059
A330084C13Rik	ENSMUSG00000114210.2	lncRNA	2.10355	0.000122712
Hist1h3h	ENSMUSG00000101355.1	protein_coding	-5.45983	0.000127768
Rab25	ENSMUSG00000008601.12	protein_coding	6.13513	0.000130402
Raet1d	ENSMUSG00000078452.10	protein_coding	-1.05676	0.000131654
Gm45809	ENSMUSG00000109708.1	TEC	2.44471	0.000144217
Arhgap32	ENSMUSG00000041444.14	protein_coding	-1.57464	0.000151265
Ptpn6	ENSMUSG00000004266.15	protein_coding	-2.24027	0.000153361
Gm4606	ENSMUSG00000115611.1	transcribed_processed_pseudogene	3.49633	0.000161583
Gm26910	ENSMUSG00000097835.1	lncRNA	1.15299	0.000162127
Nfe2l3	ENSMUSG00000029832.16	protein_coding	-3.10137	0.000162795
Iqcd	ENSMUSG00000029601.13	protein_coding	1.51519	0.000163849
Pnpla3	ENSMUSG00000041653.5	protein_coding	-1.65449	0.00016592
Stac2	ENSMUSG00000017400.10	protein_coding	1.7633	0.000166105
Rasd1	ENSMUSG00000049892.7	protein_coding	-1.62248	0.000172788
Gm20716	ENSMUSG00000093752.1	protein_coding	-3.67349	0.000183955
Gm7293	ENSMUSG00000111162.1	processed_pseudogene	3.62344	0.000187381
Gm17597	ENSMUSG00000097613.1	lncRNA	-3.75615	0.000193788
Gcat	ENSMUSG00000006378.15	protein_coding	-1.57605	0.000194403
Dpf1	ENSMUSG00000030584.14	protein_coding	1.11615	0.000195808
Gm6345	ENSMUSG00000096964.1	transcribed_unprocessed_pseudogene	4.59841	0.00020738
C330011M18Rik	ENSMUSG00000056753.3	lncRNA	-1.0656	0.000207799
1700028E10Rik	ENSMUSG00000097321.5	lncRNA	1.51133	0.000209803
Atp5l2-ps	ENSMUSG00000084168.3	processed_pseudogene	-1.2982	0.000211188
Lgals2	ENSMUSG00000043501.5	protein_coding	-1.09888	0.000213516
Tcte2	ENSMUSG00000038347.15	protein_coding	1.23451	0.000213948
Gapdh-ps14	ENSMUSG00000098149.1	processed_pseudogene	4.13592	0.000218436
Mapk8ip2	ENSMUSG00000022619.5	protein_coding	-1.80769	0.000223406
Haao	ENSMUSG00000000673.9	protein_coding	6.04931	0.000223897
Stbd1	ENSMUSG00000047963.7	protein_coding	1.03552	0.000224955
Gm35339	ENSMUSG00000109179.2	protein_coding	1.00116	0.000225115
Mir6364	ENSMUSG00000098675.1	miRNA	3.1656	0.00022705
Dscc1	ENSMUSG00000022422.13	protein_coding	-1.24413	0.000230401
Ryr3	ENSMUSG00000057378.15	protein_coding	1.6293	0.00023212
2210011K15Rik	ENSMUSG00000101791.1	lncRNA	2.28319	0.000232414
Gjc2	ENSMUSG00000043448.13	protein_coding	1.19421	0.000235426
Cstad	ENSMUSG00000047363.4	protein_coding	-1.41209	0.00023708
Ache	ENSMUSG00000023328.14	protein_coding	2.44766	0.000240473
Lingo3	ENSMUSG00000051067.8	protein_coding	3.19354	0.000245395
Clca3a1	ENSMUSG00000056025.12	protein_coding	2.82094	0.000247204
Gm48449	ENSMUSG00000114357.1	lncRNA	3.41064	0.000252842
Gm8565	ENSMUSG00000098006.1	processed_pseudogene	2.64082	0.000254564
Cngb1	ENSMUSG00000031789.17	protein_coding	1.05725	0.00025759
Adamts13	ENSMUSG00000014852.16	protein_coding	3.20043	0.000265454
Alox5	ENSMUSG00000025701.12	protein_coding	5.84046	0.0002655
Extl1	ENSMUSG00000028838.11	protein_coding	-2.90743	0.000270536
Gm7361	ENSMUSG00000059645.6	protein_coding	1.20201	0.000279623
Hist1h4a	ENSMUSG00000060093.6	protein_coding	4.46205	0.000280391
Fam209	ENSMUSG00000027505.2	protein_coding	4.19673	0.000281964
Mbp	ENSMUSG00000041607.17	protein_coding	2.56839	0.0002862
Cenps	ENSMUSG00000073705.10	protein_coding	-1.05504	0.00029155
Gm45155	ENSMUSG00000108980.1	lncRNA	1.85671	0.000294032
Gm49087	ENSMUSG00000115724.1	lncRNA	-2.86326	0.000298387
Ppp1r1a	ENSMUSG00000022490.7	protein_coding	-1.47242	0.000298887
Msc	ENSMUSG00000025930.6	protein_coding	1.06789	0.000299639
Gm11534	ENSMUSG00000086255.1	lncRNA	2.48285	0.000309203
Gm30122	ENSMUSG00000112433.1	lncRNA	1.46528	0.000310549
Gm3671	ENSMUSG00000098232.1	processed_pseudogene	3.2827	0.000311806
Ngfr	ENSMUSG00000000120.6	protein_coding	-2.53008	0.000320616
Krt19	ENSMUSG00000020911.14	protein_coding	5.43326	0.000322651
Pcdh15	ENSMUSG00000052613.16	protein_coding	-1.52853	0.000326143
Neb	ENSMUSG00000026950.18	protein_coding	2.29771	0.000332089
Spsb4	ENSMUSG00000046997.5	protein_coding	-1.19525	0.000339283
Ccser1	ENSMUSG00000039578.17	protein_coding	2.43974	0.000340478
Rbpj-ps3	ENSMUSG00000079575.3	processed_pseudogene	1.27728	0.000343638
Ppp1r18os	ENSMUSG00000087443.1	lncRNA	1.80854	0.000364227
Nxpe1-ps	ENSMUSG00000109675.2	transcribed_unprocessed_pseudogene	1.80801	0.000371914
Nrg1	ENSMUSG00000062991.8	protein_coding	-3.46932	0.000373801
9030624G23Rik	ENSMUSG00000073158.4	protein_coding	-3.83103	0.00037606
Camp	ENSMUSG00000038357.10	protein_coding	-1.63412	0.000391505
Gm8055	ENSMUSG00000096171.1	processed_pseudogene	3.21219	0.000396424
Gm13830	ENSMUSG00000086368.2	lncRNA	2.57193	0.000403026
Avil	ENSMUSG00000025432.11	protein_coding	1.39972	0.000416201
Gm26407	ENSMUSG00000089129.1	misc_RNA	2.99488	0.000430446
Gad1	ENSMUSG00000070880.10	protein_coding	3.14077	0.000440556
Ugt1a7c	ENSMUSG00000090124.7	protein_coding	1.11038	0.000453527
Gm10357	ENSMUSG00000072421.4	processed_pseudogene	-1.83474	0.000457155
Gli1	ENSMUSG00000025407.7	protein_coding	-3.14353	0.000460201
Irf4	ENSMUSG00000021356.10	protein_coding	-1.00319	0.000472112
Kcnmb4	ENSMUSG00000054934.10	protein_coding	-2.81413	0.000472927
Avpr1a	ENSMUSG00000020123.6	protein_coding	4.91178	0.00048277
Plxnc1	ENSMUSG00000074785.5	protein_coding	-1.11637	0.000494802
Gm21698	ENSMUSG00000096045.7	protein_coding	5.24167	0.000503268
Eps8l1	ENSMUSG00000006154.13	protein_coding	-2.36609	0.000505695
Gramd2	ENSMUSG00000074259.10	protein_coding	1.16665	0.000509463
4930509G22Rik	ENSMUSG00000096959.1	lncRNA	1.69101	0.000510269
Lrtm2	ENSMUSG00000055003.14	protein_coding	3.3833	0.000518792
Clcnkb	ENSMUSG00000006216.10	protein_coding	3.3932	0.000529424
Shmt1	ENSMUSG00000020534.14	protein_coding	-1.35973	0.000540945
Tchh	ENSMUSG00000052415.5	protein_coding	2.5526	0.000541342
Gm16685	ENSMUSG00000097804.1	lncRNA	-1.73623	0.000546489
Tnfaip8l1	ENSMUSG00000044469.8	protein_coding	-1.09502	0.000553676
Ccrl2	ENSMUSG00000043953.12	protein_coding	-2.57901	0.000563083
Gm10252	ENSMUSG00000110350.1	TEC	2.48226	0.000568591
Kif5c	ENSMUSG00000026764.15	protein_coding	-1.35469	0.000579938
Ptprv	ENSMUSG00000097993.7	lncRNA	-1.77519	0.000585812
Podxl	ENSMUSG00000025608.9	protein_coding	3.51871	0.000609564
Gm8756	ENSMUSG00000098238.1	processed_pseudogene	3.04493	0.000616472
Hist1h4k	ENSMUSG00000064288.4	protein_coding	1.21718	0.000618934
2810457G06Rik	ENSMUSG00000115410.1	lncRNA	1.79883	0.000625087
Ctsw	ENSMUSG00000024910.5	protein_coding	2.77688	0.00062603
Nckap5	ENSMUSG00000049690.15	protein_coding	-1.73773	0.000633743
Dnah6	ENSMUSG00000052861.13	protein_coding	1.70446	0.000637891
Chmp4c	ENSMUSG00000027536.6	protein_coding	3.78506	0.000638566
Atp2a1	ENSMUSG00000030730.12	protein_coding	2.96648	0.000651572
Fam222a	ENSMUSG00000041930.7	protein_coding	-1.86135	0.000659518
Ypel4	ENSMUSG00000034059.14	protein_coding	1.18404	0.00066659
Clca3b	ENSMUSG00000037033.9	protein_coding	3.41214	0.000673811
Prl2c3	ENSMUSG00000056457.6	protein_coding	2.92631	0.000685367
Gm11874	ENSMUSG00000081679.1	processed_pseudogene	1.41925	0.000685367
Rgs4	ENSMUSG00000038530.11	protein_coding	-1.43183	0.000685367
Edn1	ENSMUSG00000021367.8	protein_coding	1.67823	0.000687026
Gm37019	ENSMUSG00000102953.1	TEC	1.62274	0.000691983
Hecw2	ENSMUSG00000042807.15	protein_coding	-1.96544	0.00069409
Gm10322	ENSMUSG00000071280.2	lncRNA	3.25781	0.000705499
Ly6i	ENSMUSG00000022586.11	protein_coding	3.32106	0.000713819
Gnat2	ENSMUSG00000009108.15	protein_coding	-1.33473	0.000718285
Spag6	ENSMUSG00000037708.16	protein_coding	1.20512	0.000729844
A930002H24Rik	ENSMUSG00000045506.3	protein_coding	1.91816	0.000737374
Gm48561	ENSMUSG00000114145.1	processed_pseudogene	4.23727	0.000741276
Serpinb9e	ENSMUSG00000062342.3	protein_coding	5.02695	0.000754712
Olfr920	ENSMUSG00000061039.5	protein_coding	1.17709	0.000788366
Gm8013	ENSMUSG00000106357.1	lncRNA	2.81919	0.000815242
A230103J11Rik	ENSMUSG00000087026.7	lncRNA	2.53337	0.000820264
Prkch	ENSMUSG00000021108.18	protein_coding	-2.62079	0.000820264
H2-M1	ENSMUSG00000037334.2	protein_coding	1.0772	0.000853741
Gm6377	ENSMUSG00000048621.3	protein_coding	4.29021	0.00085981
B230303O12Rik	ENSMUSG00000106547.1	lncRNA	1.81682	0.00086426
Pdzd7	ENSMUSG00000074818.13	protein_coding	1.81246	0.000875716
Gm5784	ENSMUSG00000093908.2	lncRNA	2.01287	0.000875716
Depdc1b	ENSMUSG00000021697.12	protein_coding	-1.09995	0.000878823
Slco1a5	ENSMUSG00000063975.13	protein_coding	-1.12914	0.000896325
Ppp1r14c	ENSMUSG00000040653.6	protein_coding	2.81798	0.000914626
B3gnt3	ENSMUSG00000031803.8	protein_coding	1.08473	0.000923
Gm43327	ENSMUSG00000105695.1	TEC	-1.46849	0.000944393
Ttpa	ENSMUSG00000073988.13	protein_coding	-1.46641	0.000948287
Itih5	ENSMUSG00000025780.7	protein_coding	-1.25745	0.000948733
Dpep2	ENSMUSG00000053687.15	protein_coding	1.75917	0.000951291
Cnn1	ENSMUSG00000001349.5	protein_coding	-2.3582	0.000968971
Gm7931	ENSMUSG00000067321.5	processed_pseudogene	-1.87529	0.00100643
Ntf5	ENSMUSG00000074121.3	protein_coding	2.76737	0.00101762
Gm18342	ENSMUSG00000101279.1	unprocessed_pseudogene	-1.93543	0.00104376
Gm37783	ENSMUSG00000102523.1	TEC	-2.66232	0.00107301
A530046M15Rik	ENSMUSG00000113338.1	lncRNA	5.25131	0.00108112
Gm5216	ENSMUSG00000116398.1	processed_pseudogene	3.88598	0.00109125
Arhgef39	ENSMUSG00000051517.14	protein_coding	-1.0576	0.0011129
Psca	ENSMUSG00000022598.6	protein_coding	5.15449	0.0011176
Bco2	ENSMUSG00000032066.9	protein_coding	-2.16355	0.00112956
Nxph3	ENSMUSG00000046719.7	protein_coding	2.25321	0.00114538
Tgtp1	ENSMUSG00000078922.9	protein_coding	1.27465	0.00116355
Slc16a11	ENSMUSG00000040938.16	protein_coding	2.29084	0.00116741
Arhgap20	ENSMUSG00000053199.13	protein_coding	2.52376	0.00118454
Hal	ENSMUSG00000020017.14	protein_coding	1.53461	0.00118526
4930552P12Rik	ENSMUSG00000097632.1	lncRNA	-3.01773	0.00118664
Mdh1b	ENSMUSG00000025963.5	protein_coding	1.90569	0.00119402
Rasl10b	ENSMUSG00000020684.14	protein_coding	-2.87114	0.00121225
Slc16a3	ENSMUSG00000025161.16	protein_coding	2.89022	0.00123076
Gm11474	ENSMUSG00000082687.1	processed_pseudogene	4.12141	0.00123879
Gm11110	ENSMUSG00000079414.3	lncRNA	5.02907	0.00126172
AC137853.1	ENSMUSG00000118159.1	TEC	1.56234	0.0012633
Aplnr	ENSMUSG00000044338.9	protein_coding	4.40559	0.00126651
Shd	ENSMUSG00000039154.8	protein_coding	2.58239	0.00126671
9430065F17Rik	ENSMUSG00000097360.8	lncRNA	1.83091	0.00126951
Wfdc1	ENSMUSG00000023336.6	protein_coding	-2.92032	0.00131877
Ptger3	ENSMUSG00000040016.16	protein_coding	-2.42209	0.00132441
Gm20658	ENSMUSG00000093765.7	lncRNA	1.38637	0.00133068
Prtn3	ENSMUSG00000057729.12	protein_coding	1.38269	0.00133614
Lrrc73	ENSMUSG00000071073.5	protein_coding	1.10543	0.00133887
Pgam1-ps1	ENSMUSG00000083761.1	processed_pseudogene	3.14355	0.00134181
Apol7a	ENSMUSG00000010601.14	protein_coding	1.55885	0.00137611
Fcer1g	ENSMUSG00000058715.11	protein_coding	-2.13413	0.00138316
Padi2	ENSMUSG00000028927.6	protein_coding	-1.27688	0.00139284
Gm44168	ENSMUSG00000108049.1	TEC	-1.04727	0.001402
Ptafr	ENSMUSG00000056529.7	protein_coding	-1.11862	0.00144393
Gm16278	ENSMUSG00000084862.1	lncRNA	1.31188	0.00145719
Col28a1	ENSMUSG00000068794.7	protein_coding	1.11627	0.00152927
Dnah3	ENSMUSG00000052273.4	protein_coding	3.35534	0.00153222
B430319F04Rik	ENSMUSG00000110062.1	TEC	2.63607	0.00154248
4930558J18Rik	ENSMUSG00000097519.2	lncRNA	-1.2763	0.00156598
Gm23864	ENSMUSG00000093921.1	snRNA	3.09385	0.00158674
Gm17382	ENSMUSG00000078838.3	lncRNA	-3.12084	0.00158915
Popdc2	ENSMUSG00000022803.12	protein_coding	1.85516	0.00158992
Gm12250	ENSMUSG00000082292.3	processed_pseudogene	-1.95134	0.00159262
Msrb2	ENSMUSG00000023094.14	protein_coding	-1.28076	0.00159504
Flrt3	ENSMUSG00000051379.12	protein_coding	-3.3265	0.00159652
Gm5857	ENSMUSG00000106416.1	processed_pseudogene	1.18783	0.00161687
Eef1akmt3	ENSMUSG00000080115.3	protein_coding	1.24296	0.00162528
Gm48933	ENSMUSG00000115003.1	lncRNA	2.63057	0.00164653
Gm6992	ENSMUSG00000112546.1	processed_pseudogene	2.3551	0.00164963
2010204K13Rik	ENSMUSG00000063018.6	lncRNA	1.60735	0.00166691
Matn4	ENSMUSG00000016995.17	protein_coding	-3.70497	0.00168042
Fam71f1	ENSMUSG00000039742.15	protein_coding	2.95664	0.00170508
Gm10638	ENSMUSG00000074178.3	lncRNA	1.09143	0.00171423
Scg2	ENSMUSG00000050711.7	protein_coding	1.90887	0.00172334
Frmpd1	ENSMUSG00000035615.12	protein_coding	2.77957	0.00175014
Gm42745	ENSMUSG00000106808.1	lncRNA	3.42255	0.00179071
Gm12198	ENSMUSG00000085564.1	lncRNA	-1.66035	0.00180306
Dnph1	ENSMUSG00000040658.7	protein_coding	-1.14038	0.00181271
Ly6d	ENSMUSG00000034634.7	protein_coding	-1.64983	0.00181522
Lat2	ENSMUSG00000040751.12	protein_coding	1.98413	0.001834
Il12rb2	ENSMUSG00000018341.12	protein_coding	-1.69692	0.00184661
Cd300lg	ENSMUSG00000017309.11	protein_coding	2.2972	0.00184781
Svip	ENSMUSG00000074093.4	protein_coding	-2.22516	0.00193954
Gm44366	ENSMUSG00000107477.1	lncRNA	2.13227	0.00194335
Hist1h2bp	ENSMUSG00000069308.7	protein_coding	3.64476	0.0019893
Rsph10b	ENSMUSG00000075569.10	protein_coding	1.45018	0.00200287
Cideb	ENSMUSG00000022219.10	protein_coding	-1.62019	0.00201058
1700065D16Rik	ENSMUSG00000096655.2	lncRNA	2.86579	0.00204408
Gm42809	ENSMUSG00000105941.1	lncRNA	3.38634	0.00204997
Oit3	ENSMUSG00000009654.4	protein_coding	1.04669	0.00205148
Egfl7	ENSMUSG00000026921.18	protein_coding	-1.67891	0.00210555
Prl2c5	ENSMUSG00000055360.13	protein_coding	4.62561	0.00211686
Nlrp5-ps	ENSMUSG00000041596.12	transcribed_unprocessed_pseudogene	2.88882	0.00211902
Irf5	ENSMUSG00000029771.12	protein_coding	-1.14286	0.00211933
Slc26a10	ENSMUSG00000040441.11	protein_coding	-2.51242	0.00212124
Mx2	ENSMUSG00000023341.15	polymorphic_pseudogene	-1.17008	0.00214826
Gm29667	ENSMUSG00000100794.1	processed_pseudogene	2.22696	0.00215342
Rgs10	ENSMUSG00000030844.11	protein_coding	-1.05639	0.00215342
Gja3	ENSMUSG00000048582.7	protein_coding	-4.83611	0.00216581
Gm9796	ENSMUSG00000045075.3	lncRNA	1.64352	0.00217226
Jag2	ENSMUSG00000002799.6	protein_coding	2.53839	0.00220314
Rps6ka1	ENSMUSG00000003644.17	protein_coding	1.36553	0.00222493
Fbxo41	ENSMUSG00000047013.15	protein_coding	-3.48474	0.00224289
Gm11605	ENSMUSG00000081643.1	processed_pseudogene	1.36974	0.00224634
Gm5069	ENSMUSG00000055676.4	transcribed_processed_pseudogene	1.41102	0.00225767
Rgs9bp	ENSMUSG00000056043.5	protein_coding	1.526	0.00226481
Gm26512	ENSMUSG00000097157.2	lncRNA	-1.07742	0.0022916
Gm13293	ENSMUSG00000086006.2	lncRNA	-2.67179	0.00231856
Gm6793	ENSMUSG00000092086.2	processed_pseudogene	-1.51973	0.00237303
Gm29157	ENSMUSG00000100635.1	lncRNA	-2.35916	0.00237796
Gnb3	ENSMUSG00000023439.11	protein_coding	3.52726	0.00238166
Spry4	ENSMUSG00000024427.7	protein_coding	-1.2641	0.00238952
Ccdc30	ENSMUSG00000028637.16	protein_coding	-1.42321	0.0023915
Angpt2	ENSMUSG00000031465.6	protein_coding	1.77924	0.00240209
Mir1957a	ENSMUSG00000088552.1	miRNA	3.30197	0.00240706
Pde7b	ENSMUSG00000019990.15	protein_coding	-1.31392	0.00241576
Gm47155	ENSMUSG00000114019.1	TEC	1.09105	0.00244277
Col24a1	ENSMUSG00000028197.4	protein_coding	-1.59531	0.00246581
H2-M9	ENSMUSG00000067201.11	protein_coding	4.62916	0.00248446
Tex15	ENSMUSG00000009628.14	protein_coding	-2.38813	0.00248446
Gm25492	ENSMUSG00000088008.1	scaRNA	3.68829	0.0025201
Gm11223	ENSMUSG00000046341.5	processed_pseudogene	-1.74325	0.00255049
Gem	ENSMUSG00000028214.13	protein_coding	4.28144	0.00256637
Shisal1	ENSMUSG00000062760.10	protein_coding	-2.2956	0.00259666
Snord83b	ENSMUSG00000077734.1	snoRNA	4.90928	0.00261489
Gm10184	ENSMUSG00000066878.5	protein_coding	-1.65995	0.00263375
Otulinl	ENSMUSG00000056069.10	protein_coding	-1.06801	0.00265307
Cox6c2	ENSMUSG00000066491.4	processed_pseudogene	-1.15291	0.0026581
Gm26935	ENSMUSG00000098146.1	lncRNA	1.39391	0.00266825
Ncf2	ENSMUSG00000026480.12	protein_coding	-1.84918	0.00267931
Tec	ENSMUSG00000029217.16	protein_coding	1.5592	0.00268239
Pou2f3	ENSMUSG00000032015.16	protein_coding	1.7037	0.002688
Gm11127	ENSMUSG00000079492.2	protein_coding	-1.57189	0.00275952
Hist1h3g	ENSMUSG00000099517.2	protein_coding	-5.10318	0.00276635
Mrvi1	ENSMUSG00000005611.15	protein_coding	-2.44551	0.00279479
Gm38342	ENSMUSG00000102457.1	TEC	3.02915	0.00280057
Tnni1	ENSMUSG00000026418.16	protein_coding	1.45531	0.00282169
Apol7d	ENSMUSG00000073652.10	lncRNA	1.41828	0.00282377
Gm43593	ENSMUSG00000106288.1	TEC	1.97782	0.00282556
Atp8b5	ENSMUSG00000028457.18	protein_coding	3.86913	0.00283411
Tesmin	ENSMUSG00000024905.15	protein_coding	1.84277	0.00284594
Gm10734	ENSMUSG00000114255.1	lncRNA	2.38116	0.00287197
Gm29666	ENSMUSG00000100967.1	protein_coding	1.22729	0.00288139
Gm6277	ENSMUSG00000097440.2	lncRNA	2.50215	0.00294337
Ptgs2os2	ENSMUSG00000097754.1	lncRNA	1.28311	0.00301377
Gm38357	ENSMUSG00000103313.1	TEC	1.61387	0.003017
Nrros	ENSMUSG00000052384.14	protein_coding	1.32723	0.00310003
Tgm4	ENSMUSG00000025787.6	protein_coding	2.81756	0.00313979
Gm16244	ENSMUSG00000090235.1	lncRNA	1.34189	0.0031414
Abcc9	ENSMUSG00000030249.15	protein_coding	-2.93665	0.0032409
Gm43180	ENSMUSG00000105328.1	TEC	-3.91143	0.00324299
Efcab1	ENSMUSG00000068617.5	protein_coding	2.56594	0.00324972
Nyap1	ENSMUSG00000045348.16	protein_coding	-1.38561	0.00325842
Muc1	ENSMUSG00000042784.9	protein_coding	1.77291	0.00327063
Tbc1d9	ENSMUSG00000031709.15	protein_coding	3.4696	0.00330459
Nrip3	ENSMUSG00000034825.14	protein_coding	-1.85293	0.0033157
Ifitm1	ENSMUSG00000025491.14	protein_coding	1.52863	0.00335569
Gm15690	ENSMUSG00000086165.1	lncRNA	1.36063	0.00337416
Lrfn3	ENSMUSG00000036957.8	protein_coding	-1.39032	0.00341111
Tm4sf5	ENSMUSG00000018919.10	protein_coding	2.41862	0.00341158
Gm5523	ENSMUSG00000097711.1	processed_pseudogene	3.46834	0.00342354
Mgat4a	ENSMUSG00000026110.15	protein_coding	1.3482	0.0034851
Cpxm1	ENSMUSG00000027408.7	protein_coding	2.13203	0.00352451
Gm6652	ENSMUSG00000099858.1	processed_pseudogene	-1.19111	0.00354638
Ttc16	ENSMUSG00000039021.15	protein_coding	1.40558	0.00358508
Gm43173	ENSMUSG00000107194.1	TEC	-1.6169	0.00358727
Gm11696	ENSMUSG00000056687.9	lncRNA	1.13418	0.0036088
Cmklr1	ENSMUSG00000042190.12	protein_coding	-1.29855	0.00361977
Matk	ENSMUSG00000004933.17	protein_coding	2.54549	0.00363633
Cited4	ENSMUSG00000070803.6	protein_coding	-2.14645	0.00374856
Gm42517	ENSMUSG00000105867.2	protein_coding	-1.07538	0.00375311
1700061I17Rik	ENSMUSG00000028009.7	lncRNA	-2.16341	0.00376745
Ifitm6	ENSMUSG00000059108.4	protein_coding	-1.42777	0.00377854
Gm13230	ENSMUSG00000082082.1	transcribed_unprocessed_pseudogene	-1.04199	0.00379845
C4a	ENSMUSG00000015451.16	lncRNA	1.37192	0.00382702
Nr4a3	ENSMUSG00000028341.9	protein_coding	-1.02007	0.0038408
Serpinb1b	ENSMUSG00000051029.8	protein_coding	3.57385	0.00385068
Rtl9	ENSMUSG00000085584.3	protein_coding	-2.2669	0.00386208
Gm48639	ENSMUSG00000114664.1	TEC	2.96425	0.0038696
Plekha7	ENSMUSG00000045659.18	protein_coding	1.77246	0.00391048
5430425K12Rik	ENSMUSG00000114554.1	lncRNA	1.47176	0.00391809
1190001M18Rik	ENSMUSG00000111857.1	lncRNA	-1.77813	0.00392967
Gm3289	ENSMUSG00000106871.1	lncRNA	2.31707	0.00395873
Prl2c2	ENSMUSG00000079092.4	protein_coding	2.54192	0.00402623
Gm46447	ENSMUSG00000115813.1	lncRNA	1.53015	0.00404589
Nat8f5	ENSMUSG00000079494.2	protein_coding	-1.91857	0.00405589
Gm26801	ENSMUSG00000097892.2	lncRNA	1.71783	0.00406558
Gm14230	ENSMUSG00000087179.8	lncRNA	-1.57361	0.00411244
Gm30232	ENSMUSG00000112842.1	transcribed_unprocessed_pseudogene	5.21835	0.00424031
Nek10	ENSMUSG00000042567.20	protein_coding	-1.50056	0.0042836
9130213A22Rik	ENSMUSG00000097386.1	lncRNA	-1.13082	0.00430751
Gm49703	ENSMUSG00000113687.1	TEC	2.84737	0.00431259
Gm11830	ENSMUSG00000081490.1	processed_pseudogene	5.04864	0.00434043
Gm12164	ENSMUSG00000081251.1	processed_pseudogene	1.00078	0.00440041
Gm16861	ENSMUSG00000097397.2	lncRNA	-1.07254	0.00446695
Gm15221	ENSMUSG00000086168.1	lncRNA	2.53069	0.00446988
Mmp27	ENSMUSG00000070323.11	protein_coding	2.92731	0.00455012
Myo1a	ENSMUSG00000025401.9	protein_coding	2.45369	0.00455173
Gm49991	ENSMUSG00000117417.1	lncRNA	4.78116	0.00457606
Gm12796	ENSMUSG00000085721.1	lncRNA	2.15187	0.00465471
Oas2	ENSMUSG00000032690.16	protein_coding	-1.45409	0.00466455
Gfra4	ENSMUSG00000027316.15	protein_coding	1.03768	0.00467273
Gm13502	ENSMUSG00000083287.4	processed_pseudogene	-1.68323	0.00471614
Gcnt1	ENSMUSG00000038843.18	protein_coding	-1.07224	0.00471836
Gm30117	ENSMUSG00000117501.1	lncRNA	2.47641	0.00474278
4930447F24Rik	ENSMUSG00000102224.5	lncRNA	1.86394	0.00476902
Chrdl1	ENSMUSG00000031283.16	protein_coding	1.07073	0.00482037
Prxl2b	ENSMUSG00000029059.9	protein_coding	-1.16704	0.00493692
Krt222	ENSMUSG00000035849.14	protein_coding	-1.66748	0.00505431
Cfb	ENSMUSG00000090231.10	protein_coding	1.33318	0.00507321
Gm26645	ENSMUSG00000097684.1	lncRNA	-1.19185	0.00511725
Csdc2	ENSMUSG00000042109.8	protein_coding	-1.9537	0.0051818
Mfsd4b3-ps	ENSMUSG00000071335.4	protein_coding	-1.29922	0.00522517
Rab33a	ENSMUSG00000031104.2	protein_coding	4.76574	0.00530931
Gm17088	ENSMUSG00000091438.1	lncRNA	2.56401	0.00531599
Gm14320	ENSMUSG00000085914.1	lncRNA	2.52486	0.0054306
Gm5541	ENSMUSG00000103406.1	unprocessed_pseudogene	1.32275	0.0054306
Gm16073	ENSMUSG00000079915.2	processed_pseudogene	3.42077	0.00544266
Gm9770	ENSMUSG00000040540.6	processed_pseudogene	1.23789	0.00546665
Calml3	ENSMUSG00000063130.4	protein_coding	1.36973	0.00547605
9530085L11Rik	ENSMUSG00000107742.1	TEC	1.15303	0.00554853
Drp2	ENSMUSG00000000223.13	protein_coding	-1.01739	0.00554853
Eldr	ENSMUSG00000087060.7	lncRNA	-1.15701	0.0055576
Mir692-1	ENSMUSG00000076218.1	miRNA	1.51212	0.00557778
Gm18113	ENSMUSG00000113318.1	processed_pseudogene	2.04898	0.00564755
Nanog	ENSMUSG00000012396.12	protein_coding	-1.91697	0.00568802
Gm8762	ENSMUSG00000104360.1	processed_pseudogene	2.44992	0.00573219
1700018L02Rik	ENSMUSG00000100075.1	lncRNA	1.52954	0.00575825
Unc5a	ENSMUSG00000025876.15	protein_coding	-1.71686	0.00579895
Henmt1	ENSMUSG00000045662.17	protein_coding	-1.88027	0.00582
Gm12407	ENSMUSG00000095298.2	unprocessed_pseudogene	-2.26165	0.00582566
Begain	ENSMUSG00000040867.12	protein_coding	-1.39546	0.005842
Ins2	ENSMUSG00000000215.11	protein_coding	-5.98055	0.00585792
Mfsd2b	ENSMUSG00000037336.14	protein_coding	1.10705	0.00588891
AC125149.1	ENSMUSG00000079192.2	protein_coding	-1.51908	0.00591148
Wscd2	ENSMUSG00000063430.9	protein_coding	-1.03652	0.00591559
Gm37800	ENSMUSG00000103308.5	lncRNA	1.29482	0.00599298
Mx1	ENSMUSG00000000386.16	polymorphic_pseudogene	-3.04985	0.00600516
Stox2	ENSMUSG00000038143.16	protein_coding	3.37322	0.00600531
Ifi207	ENSMUSG00000073490.11	protein_coding	1.241	0.00606313
Map3k13	ENSMUSG00000033618.7	protein_coding	1.24241	0.00619162
Minar2	ENSMUSG00000050875.11	protein_coding	-1.12399	0.00629477
Gm13594	ENSMUSG00000086881.1	lncRNA	1.72961	0.00640061
Hapln4	ENSMUSG00000007594.10	protein_coding	1.09936	0.00646036
Wnt5b	ENSMUSG00000030170.14	protein_coding	-1.02071	0.00646613
Mettl7a3	ENSMUSG00000058057.5	protein_coding	2.05455	0.00660146
Gm5431	ENSMUSG00000058163.14	protein_coding	2.57197	0.00661588
A230057D06Rik	ENSMUSG00000109394.2	lncRNA	-1.07239	0.00664326
Gm2379	ENSMUSG00000114926.1	lncRNA	-1.70096	0.00669639
Plcl1	ENSMUSG00000038349.10	protein_coding	1.46616	0.00673465
March10	ENSMUSG00000078627.9	protein_coding	3.02647	0.00674813
Tmem147os	ENSMUSG00000109224.1	lncRNA	2.32364	0.00676803
Mtfp1	ENSMUSG00000004748.5	protein_coding	-1.06682	0.00680713
Adgrf4	ENSMUSG00000023918.12	protein_coding	2.00351	0.00682411
A530013C23Rik	ENSMUSG00000006462.6	lncRNA	1.22325	0.0068571
Hmgn2-ps1	ENSMUSG00000079067.5	processed_pseudogene	-1.10516	0.00688369
Gm20667	ENSMUSG00000093726.1	lncRNA	-1.31342	0.00690323
Gm33195	ENSMUSG00000113780.1	lncRNA	2.57247	0.00695111
4833417C18Rik	ENSMUSG00000086015.1	lncRNA	1.11669	0.00703443
Gstm2-ps1	ENSMUSG00000107369.1	processed_pseudogene	1.93688	0.00705934
A930001C03Rik	ENSMUSG00000087132.8	lncRNA	-1.03297	0.00712484
Slco2b1	ENSMUSG00000030737.17	protein_coding	1.84402	0.00718749
Rgsl1	ENSMUSG00000042641.18	protein_coding	2.73788	0.00722652
AI839979	ENSMUSG00000107355.1	lncRNA	-1.16581	0.0073018
Halr1	ENSMUSG00000085412.7	lncRNA	-1.7967	0.00733142
Gm12439	ENSMUSG00000080850.1	processed_pseudogene	2.06496	0.0073655
Hist1h3c	ENSMUSG00000069310.4	protein_coding	-2.88449	0.00737001
Trarg1	ENSMUSG00000046275.2	protein_coding	1.05791	0.00743509
AC147989.3	ENSMUSG00000118386.1	lncRNA	3.86074	0.00750122
Gm12349	ENSMUSG00000087265.1	lncRNA	2.15845	0.00751216
Edar	ENSMUSG00000003227.4	protein_coding	-2.13828	0.00751216
4833422C13Rik	ENSMUSG00000074782.3	lncRNA	-2.12763	0.00764704
Ablim2	ENSMUSG00000029095.17	protein_coding	1.7442	0.00766979
Mylk2	ENSMUSG00000027470.9	protein_coding	-2.90192	0.00769903
Mkln1os	ENSMUSG00000086212.7	lncRNA	1.28262	0.00778173
Axin2	ENSMUSG00000000142.15	protein_coding	-1.27253	0.00803426
Gm32585	ENSMUSG00000105039.1	lncRNA	1.94247	0.00804035
Gm46633	ENSMUSG00000117356.1	lncRNA	-1.6449	0.00808849
Cracr2b	ENSMUSG00000048200.12	protein_coding	1.59419	0.00818633
Folh1	ENSMUSG00000001773.14	protein_coding	-1.93883	0.00821301
Gm5930	ENSMUSG00000079267.9	protein_coding	1.04858	0.00833542
Notum	ENSMUSG00000042988.10	protein_coding	-1.91598	0.00833542
Gm37902	ENSMUSG00000103076.1	TEC	-1.68358	0.00842309
Gm12219	ENSMUSG00000080768.1	processed_pseudogene	1.84475	0.00844652
6330408M09Rik	ENSMUSG00000116733.1	lncRNA	1.31615	0.0084743
Gm45629	ENSMUSG00000110010.1	TEC	1.11408	0.00852297
Gm25238	ENSMUSG00000092655.1	miRNA	4.29075	0.00864611
1700007K13Rik	ENSMUSG00000026831.16	protein_coding	-3.03972	0.00877438
Gm20627	ENSMUSG00000093507.1	lncRNA	2.41859	0.00881199
Tnfsf13os	ENSMUSG00000085890.7	lncRNA	-1.23258	0.00899025
Prkar1b	ENSMUSG00000025855.13	protein_coding	1.15605	0.00902716
Gm14002	ENSMUSG00000086416.1	lncRNA	-1.44357	0.00908617
Gm38220	ENSMUSG00000103558.1	TEC	1.67212	0.00909812
Platr14	ENSMUSG00000086454.7	lncRNA	3.66197	0.00913583
Gm37412	ENSMUSG00000103492.1	TEC	3.01409	0.00917055
Dancr	ENSMUSG00000106943.2	lncRNA	-1.245	0.00917897
A730020M07Rik	ENSMUSG00000044522.8	lncRNA	-1.86748	0.0091952
Rgs13	ENSMUSG00000051079.8	protein_coding	-2.11542	0.00939418
Npff	ENSMUSG00000023052.8	protein_coding	1.30903	0.00940575
Sv2a	ENSMUSG00000038486.9	protein_coding	-1.09358	0.00962906
AW046200	ENSMUSG00000110419.1	lncRNA	-1.25383	0.0102997
Tbx6	ENSMUSG00000030699.16	protein_coding	1.09059	0.0105
Espn	ENSMUSG00000028943.18	protein_coding	-2.58001	0.0106279
P2rx5	ENSMUSG00000005950.14	protein_coding	-1.11664	0.010809
Gm26889	ENSMUSG00000097249.1	lncRNA	1.70906	0.0108432
Gsta2	ENSMUSG00000057933.10	protein_coding	4.43915	0.0110153
Ngb	ENSMUSG00000021032.13	protein_coding	1.87525	0.011087
2900011O08Rik	ENSMUSG00000044117.12	protein_coding	-1.55389	0.0111244
Rtkn2	ENSMUSG00000037846.18	protein_coding	-1.13862	0.0113799
Ttll13	ENSMUSG00000045467.13	protein_coding	1.10277	0.0114855
Prickle1	ENSMUSG00000036158.12	protein_coding	-2.1315	0.0115141
Olfr1189	ENSMUSG00000068808.2	protein_coding	1.88844	0.0115956
Gm39526	ENSMUSG00000109459.1	lncRNA	1.83834	0.0116103
Gm38299	ENSMUSG00000104277.1	TEC	-2.19917	0.0116184
AC132253.9	ENSMUSG00000118383.1	lncRNA	-1.35862	0.0116224
D330050G23Rik	ENSMUSG00000085316.1	lncRNA	-1.27902	0.011668
Cd37	ENSMUSG00000030798.15	protein_coding	-2.10953	0.0118708
Gm37660	ENSMUSG00000104467.1	TEC	-1.19019	0.0119557
Chn1os3	ENSMUSG00000086544.1	lncRNA	-1.70364	0.0119944
Mccc1os	ENSMUSG00000086392.9	lncRNA	-1.55811	0.0120064
Hmgb1-ps8	ENSMUSG00000097295.1	processed_pseudogene	2.07683	0.0120506
Serinc4	ENSMUSG00000046110.15	protein_coding	-1.85785	0.0120635
Gm4876	ENSMUSG00000054556.6	lncRNA	1.35301	0.0121511
Aldh1b1	ENSMUSG00000035561.5	protein_coding	1.65114	0.0122721
Adrb1	ENSMUSG00000035283.5	protein_coding	2.52609	0.0123409
Gm37728	ENSMUSG00000103220.1	TEC	2.63549	0.0124038
Gm26583	ENSMUSG00000097476.1	lncRNA	3.1953	0.0124272
Mir5119	ENSMUSG00000093176.1	miRNA	2.24749	0.012462
Gm26747	ENSMUSG00000097783.2	lncRNA	1.25736	0.0125293
Wfdc3	ENSMUSG00000076434.9	protein_coding	1.87796	0.0125632
Krt17	ENSMUSG00000035557.9	protein_coding	4.28805	0.0125678
Clvs1	ENSMUSG00000041216.15	protein_coding	2.06899	0.0127787
Insl3	ENSMUSG00000079019.2	protein_coding	1.17928	0.0129003
Gm50096	ENSMUSG00000117594.1	lncRNA	-5.20626	0.0129221
Mef2c	ENSMUSG00000005583.16	protein_coding	2.89311	0.012946
Rsad2	ENSMUSG00000020641.16	protein_coding	-2.97486	0.0130335
Ppp1r3g	ENSMUSG00000050423.11	protein_coding	3.17555	0.0130953
Gm11560	ENSMUSG00000086688.4	processed_pseudogene	1.40412	0.0132438
Gm29170	ENSMUSG00000100455.1	lncRNA	-1.45676	0.013261
Gm10143	ENSMUSG00000064032.2	lncRNA	2.63354	0.013444
Pdlim4	ENSMUSG00000020388.12	protein_coding	3.04286	0.013553
Gm36401	ENSMUSG00000104342.1	TEC	-1.30379	0.0136523
Gm36495	ENSMUSG00000114018.1	lncRNA	-3.4952	0.0136524
Gm38043	ENSMUSG00000104293.1	TEC	-1.75288	0.0136916
Hcn1	ENSMUSG00000021730.8	protein_coding	-1.88021	0.0137486
Gm4316	ENSMUSG00000110537.1	lncRNA	-1.12219	0.0141303
Pde3a	ENSMUSG00000041741.10	protein_coding	-1.15733	0.0141725
Gm38403	ENSMUSG00000112854.1	lncRNA	2.14256	0.0145281
Serpinb9d	ENSMUSG00000054266.2	protein_coding	4.48145	0.0147026
Mctp1	ENSMUSG00000021596.16	protein_coding	-1.12943	0.0147143
Gm20139	ENSMUSG00000111052.1	lncRNA	-1.54538	0.0148049
Gm45027	ENSMUSG00000109010.1	lncRNA	-2.5045	0.0148112
Gm5560	ENSMUSG00000067161.6	processed_pseudogene	-1.58843	0.0148116
Acsm3	ENSMUSG00000030935.15	protein_coding	1.54786	0.0148853
Tmem150a	ENSMUSG00000055912.8	protein_coding	-1.69131	0.0149865
AW011738	ENSMUSG00000078349.3	lncRNA	-1.01524	0.0149884
Gm27861	ENSMUSG00000099068.1	misc_RNA	1.34973	0.0150097
E2f2	ENSMUSG00000018983.9	protein_coding	-1.12479	0.0150956
Adgrg2	ENSMUSG00000031298.15	protein_coding	1.31969	0.0151336
Lcp1	ENSMUSG00000021998.16	protein_coding	-4.29205	0.0153862
5033430I15Rik	ENSMUSG00000038152.4	lncRNA	-1.19018	0.0154211
Gm44763	ENSMUSG00000109517.1	lncRNA	2.03122	0.0156205
Nmnat3	ENSMUSG00000032456.13	protein_coding	2.46713	0.0156333
Gm7816	ENSMUSG00000083261.4	processed_pseudogene	-1.12683	0.0156832
Msi1	ENSMUSG00000054256.11	protein_coding	-1.71552	0.0156991
Rgs7bp	ENSMUSG00000021719.9	protein_coding	-1.58442	0.0157703
Hmx2	ENSMUSG00000050100.14	protein_coding	-1.19171	0.0158871
Spon1	ENSMUSG00000038156.16	protein_coding	-1.52465	0.0159153
Ch25h	ENSMUSG00000050370.5	protein_coding	-1.74275	0.0161539
Kit	ENSMUSG00000005672.12	protein_coding	-1.47541	0.0166152
Gsta1	ENSMUSG00000074183.3	protein_coding	4.30344	0.016642
Rab38	ENSMUSG00000030559.8	protein_coding	-1.34838	0.0166463
Hgd	ENSMUSG00000022821.13	protein_coding	2.229	0.0166463
Gm43136	ENSMUSG00000105541.1	lncRNA	2.23293	0.0166743
Slpi	ENSMUSG00000017002.14	protein_coding	-1.66722	0.01677
Gm42670	ENSMUSG00000107319.1	lncRNA	1.52595	0.0168116
Gm11769	ENSMUSG00000085636.1	lncRNA	1.12242	0.0168237
Gm37503	ENSMUSG00000103013.1	TEC	2.65307	0.0168331
Gm15353	ENSMUSG00000079146.2	lncRNA	1.21097	0.016952
Ccdc148	ENSMUSG00000036641.9	protein_coding	2.15554	0.0169892
Gm37370	ENSMUSG00000102503.1	TEC	2.21261	0.0170086
Gm44249	ENSMUSG00000108199.1	TEC	3.05438	0.0170088
CT010467.1	ENSMUSG00000106106.2	rRNA	1.43991	0.017062
Krt36	ENSMUSG00000020916.8	protein_coding	4.43259	0.0171456
Ang2	ENSMUSG00000047894.2	protein_coding	-2.01815	0.0173245
Dnajc22	ENSMUSG00000038009.7	protein_coding	-3.02102	0.017482
Astn2	ENSMUSG00000028373.16	protein_coding	2.48681	0.0175261
Gm33055	ENSMUSG00000117426.1	lncRNA	2.02713	0.0176451
Ceacam1	ENSMUSG00000074272.10	protein_coding	1.18673	0.0177055
Fam184b	ENSMUSG00000015879.8	protein_coding	2.66841	0.0177723
Gm45221	ENSMUSG00000109005.1	TEC	1.24507	0.0177891
Gm44891	ENSMUSG00000109555.1	TEC	1.54296	0.0177917
Crybb3	ENSMUSG00000029352.14	protein_coding	2.72796	0.0177961
Lct	ENSMUSG00000026354.8	protein_coding	2.12783	0.017863
Gm12092	ENSMUSG00000084850.1	lncRNA	1.78196	0.0179141
Gprasp2	ENSMUSG00000072966.11	protein_coding	-1.12303	0.0180736
C130046K22Rik	ENSMUSG00000085154.7	lncRNA	1.01335	0.0181247
Gm48562	ENSMUSG00000111345.1	TEC	1.63197	0.0181493
F630040K05Rik	ENSMUSG00000097727.8	lncRNA	-1.55447	0.0183071
Gm35725	ENSMUSG00000113666.1	lncRNA	-1.17492	0.018327
Gm44901	ENSMUSG00000108954.1	TEC	1.78253	0.0183307
Atp8b4	ENSMUSG00000060131.11	protein_coding	1.23929	0.01835
Krt23	ENSMUSG00000006777.7	protein_coding	-1.89059	0.0184378
Gm50045	ENSMUSG00000117507.1	processed_pseudogene	-2.00304	0.0188076
Sbk3	ENSMUSG00000085272.7	protein_coding	1.72505	0.0189393
Syt8	ENSMUSG00000031098.18	protein_coding	2.1557	0.0189545
Rarres1	ENSMUSG00000049404.7	protein_coding	-1.79262	0.0190858
Gm4804	ENSMUSG00000098158.2	transcribed_processed_pseudogene	1.4824	0.0192484
Pcdhga11	ENSMUSG00000102742.1	protein_coding	2.12498	0.0193362
Col9a2	ENSMUSG00000028626.5	protein_coding	-2.1869	0.0194426
Lrrc17	ENSMUSG00000039883.5	protein_coding	-1.56686	0.0196157
Gm32531	ENSMUSG00000109701.1	lncRNA	-1.63156	0.0197104
2610028D06Rik	ENSMUSG00000110997.1	TEC	1.65834	0.0204921
Moxd1	ENSMUSG00000020000.7	protein_coding	-1.9273	0.0209657
Sult5a1	ENSMUSG00000000739.14	protein_coding	-1.73213	0.0212394
Fam78b	ENSMUSG00000060568.14	protein_coding	-2.55548	0.0213014
Gm43311	ENSMUSG00000105896.1	TEC	2.11407	0.0214507
2310034G01Rik	ENSMUSG00000099655.2	protein_coding	1.15034	0.021612
Nos1ap	ENSMUSG00000038473.14	protein_coding	1.69817	0.0216698
Gm49326	ENSMUSG00000113294.1	unprocessed_pseudogene	1.33981	0.0217918
Mir692-2	ENSMUSG00000094403.1	miRNA	1.35883	0.0222443
Gm6104	ENSMUSG00000062588.4	processed_pseudogene	-1.69468	0.0222446
5430430K15Rik	ENSMUSG00000115270.1	TEC	-1.60201	0.0222564
Ccdc92b	ENSMUSG00000069814.6	protein_coding	1.4647	0.0225203
Ccdc78	ENSMUSG00000071202.5	protein_coding	-2.75917	0.0227441
AC122861.3	ENSMUSG00000117845.1	processed_pseudogene	2.13219	0.0228753
Gm19503	ENSMUSG00000100551.1	processed_pseudogene	-1.36134	0.0231024
Klhl32	ENSMUSG00000040387.16	protein_coding	2.74766	0.02339
Gm26703	ENSMUSG00000097877.2	lncRNA	2.61217	0.0236656
Ly9	ENSMUSG00000004707.14	protein_coding	-1.37221	0.0238229
5730420D15Rik	ENSMUSG00000097766.1	lncRNA	2.92432	0.0239267
2610300M13Rik	ENSMUSG00000107479.1	lncRNA	-1.69267	0.0240118
Tcaf2	ENSMUSG00000029851.5	protein_coding	-1.25822	0.0241582
2810455O05Rik	ENSMUSG00000085030.1	lncRNA	1.20308	0.0241976
Gm37691	ENSMUSG00000104348.1	TEC	1.52507	0.0242467
Tm4sf4	ENSMUSG00000027801.7	protein_coding	4.07913	0.0244478
Chrna1	ENSMUSG00000027107.3	protein_coding	1.99306	0.0246424
Rragb	ENSMUSG00000041658.12	protein_coding	-1.28647	0.024665
Plppr5	ENSMUSG00000033342.13	protein_coding	-1.97503	0.0251147
Acot1	ENSMUSG00000072949.6	protein_coding	1.35127	0.0251488
Gm7061	ENSMUSG00000082776.3	processed_pseudogene	1.92729	0.0252749
Scamp4	ENSMUSG00000113949.1	protein_coding	1.84495	0.0253947
Fer1l6	ENSMUSG00000037106.8	protein_coding	-4.05691	0.0254197
Gm13411	ENSMUSG00000085999.1	lncRNA	1.0819	0.0259996
Gm37009	ENSMUSG00000103880.1	processed_pseudogene	1.63949	0.026047
Gm22774	ENSMUSG00000076038.1	miRNA	1.48374	0.0263201
Il2rg	ENSMUSG00000031304.18	protein_coding	-1.65476	0.0263418
Ppil6	ENSMUSG00000078451.5	protein_coding	-1.6197	0.0268298
Slc23a3	ENSMUSG00000026205.8	protein_coding	1.5395	0.0269304
Gm20483	ENSMUSG00000092389.2	lncRNA	2.15353	0.0269717
Rspo1	ENSMUSG00000028871.7	protein_coding	-1.71504	0.0269717
9230111E07Rik	ENSMUSG00000087624.1	lncRNA	1.53983	0.0275115
Gm33104	ENSMUSG00000110902.1	lncRNA	-1.75957	0.0276263
Baiap2l1	ENSMUSG00000038859.7	protein_coding	4.28279	0.0276465
Gm43931	ENSMUSG00000108200.1	TEC	1.38045	0.0278349
Gm15128	ENSMUSG00000095872.7	protein_coding	-2.46809	0.0278654
Zpbp2	ENSMUSG00000017195.15	protein_coding	2.42473	0.0278784
Gm38560	ENSMUSG00000112375.1	lncRNA	1.19121	0.028133
Npm2	ENSMUSG00000047911.6	protein_coding	1.6184	0.0286816
Gm38340	ENSMUSG00000102516.1	TEC	1.00607	0.0287553
Gm13148	ENSMUSG00000083642.1	processed_pseudogene	1.19667	0.0287801
Klhl4	ENSMUSG00000025597.13	protein_coding	-1.36516	0.0288297
Gng5-ps	ENSMUSG00000082241.4	processed_pseudogene	-1.10413	0.0291226
Slco1a6	ENSMUSG00000079262.3	protein_coding	-2.27239	0.0292398
Musk	ENSMUSG00000057280.15	protein_coding	1.73249	0.0292796
Tslrn1	ENSMUSG00000085757.7	lncRNA	-1.03307	0.0292796
1110035H17Rik	ENSMUSG00000099098.4	lncRNA	1.67915	0.0294315
Ehd1	ENSMUSG00000024772.9	protein_coding	1.27062	0.0296879
Fbxl22	ENSMUSG00000050503.9	protein_coding	1.47151	0.0299436
Gbp11	ENSMUSG00000092021.8	polymorphic_pseudogene	-1.26686	0.0299436
C78859	ENSMUSG00000110710.1	lncRNA	1.02463	0.0300749
Cdc34b	ENSMUSG00000020870.7	protein_coding	-2.08634	0.0301282
Gm2016	ENSMUSG00000072905.5	protein_coding	1.87856	0.0301456
4933405L10Rik	ENSMUSG00000013158.6	protein_coding	2.3226	0.0302808
Hs3st6	ENSMUSG00000039628.9	protein_coding	1.62566	0.0304876
Sdcbp2	ENSMUSG00000027456.8	protein_coding	1.63614	0.0307686
Gzme	ENSMUSG00000022156.8	protein_coding	3.83056	0.0308629
Gm49774	ENSMUSG00000116657.1	lncRNA	2.03254	0.0308984
Gm11951	ENSMUSG00000079889.4	processed_pseudogene	1.65149	0.031046
Gm8225	ENSMUSG00000068604.4	processed_pseudogene	-1.45483	0.0310586
Rnf223	ENSMUSG00000110404.1	protein_coding	2.10555	0.0313617
Glp2r	ENSMUSG00000049928.15	protein_coding	2.1497	0.0315122
Gm28231	ENSMUSG00000100782.1	lncRNA	1.42201	0.0315627
Dnhd1	ENSMUSG00000030882.19	protein_coding	1.16543	0.0319771
Gm28876	ENSMUSG00000101356.1	lncRNA	-1.42015	0.032236
Gm13749	ENSMUSG00000044689.5	lncRNA	-1.83832	0.0323357
Casc1	ENSMUSG00000043541.16	protein_coding	1.56961	0.0323573
Gm45493	ENSMUSG00000109784.1	TEC	1.63087	0.0330356
2810405F17Rik	ENSMUSG00000101493.1	lncRNA	1.23643	0.0333349
Gm7901	ENSMUSG00000101431.1	processed_pseudogene	-1.60546	0.0334392
Gm3571	ENSMUSG00000090610.3	processed_pseudogene	-1.67176	0.0339142
2310068J16Rik	ENSMUSG00000100084.2	lncRNA	1.53941	0.0344993
Smc2os	ENSMUSG00000085763.1	lncRNA	-2.59145	0.0346242
Gm49195	ENSMUSG00000115005.1	processed_pseudogene	-2.44663	0.0347475
Gm50080	ENSMUSG00000117390.1	TEC	1.82688	0.03495
Cyfip2	ENSMUSG00000020340.16	protein_coding	2.0443	0.034971
Srcin1	ENSMUSG00000038453.17	protein_coding	-1.918	0.0350047
S1pr3	ENSMUSG00000067586.4	protein_coding	1.91579	0.035281
Gm28982	ENSMUSG00000101832.1	lncRNA	2.01669	0.0354608
Gdf5	ENSMUSG00000038259.4	protein_coding	1.77194	0.0355115
Gm43359	ENSMUSG00000105434.1	TEC	-2.29392	0.0357186
Tnfsf13	ENSMUSG00000089669.7	protein_coding	-1.02582	0.0357794
Gm45083	ENSMUSG00000107785.1	lncRNA	-3.05012	0.0358113
Gm42975	ENSMUSG00000105660.1	TEC	-1.6268	0.0358284
Pax6	ENSMUSG00000027168.21	protein_coding	-2.21784	0.0359235
Gm10182	ENSMUSG00000094627.2	processed_pseudogene	-1.29682	0.035951
Map3k19	ENSMUSG00000051590.10	protein_coding	1.24542	0.036027
Ccdc103	ENSMUSG00000020930.9	protein_coding	1.03464	0.0361416
Rhpn2	ENSMUSG00000030494.13	protein_coding	1.66769	0.0361417
Hist1h2ao	ENSMUSG00000094248.1	protein_coding	-1.25896	0.0365301
Gm5144	ENSMUSG00000115240.1	lncRNA	-1.45721	0.036717
Gm3919	ENSMUSG00000115911.1	processed_pseudogene	1.96698	0.0368764
Bcas1	ENSMUSG00000013523.13	protein_coding	-1.19792	0.0372871
Tmem91	ENSMUSG00000061702.10	protein_coding	1.06624	0.0373078
En1	ENSMUSG00000058665.8	protein_coding	-1.23304	0.0373373
Gm45212	ENSMUSG00000108472.1	TEC	1.85826	0.0375771
Svopl	ENSMUSG00000029830.15	protein_coding	1.70271	0.037689
Klra6	ENSMUSG00000061769.2	protein_coding	-3.20545	0.0377218
Scarna17	ENSMUSG00000088689.1	scaRNA	1.85984	0.0378209
Gm26899	ENSMUSG00000097799.1	lncRNA	2.0016	0.0380528
Stab1	ENSMUSG00000042286.13	protein_coding	-1.15078	0.0384789
Gm25596	ENSMUSG00000096841.1	snRNA	-1.75125	0.0389336
Gm29340	ENSMUSG00000099470.1	lncRNA	1.98869	0.0390347
Atp8a2	ENSMUSG00000021983.16	protein_coding	1.50084	0.0394061
Tro	ENSMUSG00000025272.16	protein_coding	-2.40391	0.0394061
Aplp1	ENSMUSG00000006651.8	protein_coding	1.36759	0.0395872
Gm20324	ENSMUSG00000100199.1	lncRNA	-1.57428	0.0396557
Gm16332	ENSMUSG00000089991.2	unprocessed_pseudogene	-1.70312	0.0398955
4933411E08Rik	ENSMUSG00000112500.1	lncRNA	1.45172	0.0402247
Plet1	ENSMUSG00000032068.14	protein_coding	-1.20476	0.0403436
Gm48796	ENSMUSG00000111390.1	lncRNA	2.02609	0.0405341
Gm17794	ENSMUSG00000112727.1	processed_pseudogene	1.78326	0.0408601
Gm10134	ENSMUSG00000063611.5	lncRNA	-1.42615	0.0408733
Ermap	ENSMUSG00000028644.16	protein_coding	2.28435	0.0409741
Cybrd1	ENSMUSG00000027015.4	protein_coding	1.80299	0.041275
Hist1h2bb	ENSMUSG00000075031.4	protein_coding	1.90092	0.0418422
Gm44349	ENSMUSG00000105100.1	miRNA	1.05111	0.042128
Ppef2	ENSMUSG00000029410.11	protein_coding	2.42976	0.0422065
Gm47772	ENSMUSG00000111365.1	lncRNA	-2.5846	0.0423944
Abcg4	ENSMUSG00000032131.16	protein_coding	1.30419	0.0423993
Traf3ip3	ENSMUSG00000037318.10	protein_coding	-2.45986	0.0425465
3110070M22Rik	ENSMUSG00000074635.3	lncRNA	-1.14123	0.0428793
Gm19325	ENSMUSG00000101365.1	lncRNA	1.56567	0.043265
Gm43289	ENSMUSG00000104917.1	TEC	2.33532	0.043265
Gm8835	ENSMUSG00000092457.3	unprocessed_pseudogene	1.59132	0.043353
2410018L13Rik	ENSMUSG00000073164.11	lncRNA	-2.85492	0.0440357
3425401B19Rik	ENSMUSG00000071540.4	protein_coding	1.69548	0.0441194
Gm12523	ENSMUSG00000084863.1	lncRNA	-1.88449	0.0441194
Slamf8	ENSMUSG00000053318.7	protein_coding	-2.28987	0.0445821
A930029G22Rik	ENSMUSG00000096988.1	lncRNA	1.80612	0.0446618
Rasl11b	ENSMUSG00000049907.8	protein_coding	-1.80983	0.0448278
C530008M17Rik	ENSMUSG00000036377.18	protein_coding	1.37381	0.0450732
Gm6829	ENSMUSG00000083670.1	processed_pseudogene	-1.61379	0.0453955
Fam135b	ENSMUSG00000036800.8	protein_coding	1.49304	0.0455024
Hpca	ENSMUSG00000028785.13	protein_coding	-1.49119	0.0455356
Zfp972	ENSMUSG00000074529.10	protein_coding	-1.73004	0.045986
Gm47513	ENSMUSG00000114165.1	TEC	1.96702	0.0460616
Ptgdr2	ENSMUSG00000034117.3	protein_coding	1.62408	0.0460814
Ngef	ENSMUSG00000026259.14	protein_coding	-1.97614	0.0460923
Gm44567	ENSMUSG00000108447.1	TEC	1.00604	0.0463252
Mir17hg	ENSMUSG00000089726.2	lncRNA	-1.07248	0.0464156
Foxd2	ENSMUSG00000055210.4	protein_coding	1.39155	0.0466912
U2af1l4	ENSMUSG00000078765.11	protein_coding	1.87371	0.0468546
Hrh2	ENSMUSG00000034987.4	protein_coding	-1.71099	0.0470814
Gm45102	ENSMUSG00000108871.1	TEC	1.81569	0.0472956
Hcn3	ENSMUSG00000028051.10	protein_coding	-1.51499	0.0475118
Gm16892	ENSMUSG00000097876.1	lncRNA	-1.08901	0.047817
Gm30934	ENSMUSG00000111082.1	lncRNA	-1.25375	0.0480054
Mroh7	ENSMUSG00000047502.14	protein_coding	-1.28522	0.0481945
Prr36	ENSMUSG00000064125.14	protein_coding	2.03487	0.0482118
Lrrc36	ENSMUSG00000054320.16	protein_coding	-2.21107	0.0483224
Grin1	ENSMUSG00000026959.13	protein_coding	-2.5976	0.0485395
D030028A08Rik	ENSMUSG00000078700.10	lncRNA	-1.24646	0.0488751
Ntrk3	ENSMUSG00000059146.12	protein_coding	1.05329	0.0489992
Uba1y	ENSMUSG00000069053.11	protein_coding	-1.37693	0.0491388
Tmod4	ENSMUSG00000005628.12	protein_coding	1.2653	0.0491488
Gm47246	ENSMUSG00000114535.1	TEC	1.63291	0.0493639
Chrnb1	ENSMUSG00000041189.9	protein_coding	1.10229	0.0495143
Gm18619	ENSMUSG00000113829.1	processed_pseudogene	2.08273	0.0495563
Wfikkn2	ENSMUSG00000044177.4	protein_coding	1.81113	0.0497224
Slc22a23	ENSMUSG00000038267.15	protein_coding	1.8444	0.0497301
Ugt1a8	ENSMUSG00000089675.1	protein_coding	1.32393	0.0497301
Gm47205	ENSMUSG00000111312.1	TEC	1.17562	0.0497337
3110062G12Rik	ENSMUSG00000103634.1	TEC	1.38953	0.0499436
Gm27030	ENSMUSG00000098221.1	lncRNA	-1.57469	0.0499484
Gm26734	ENSMUSG00000097460.1	lncRNA	-1.6262	0.049985

## Sheet: Table S8 dVeh vs uVeh
Table S8. Significant differentially expressed genes (DEG) for vehicle-treated Ocy (dVeh) vs vehicle-treated MSC (uVeh) (logFC>1, FDR <0.05)
gene_name	gene_id	gene_type	logFC	FDR
Plod2	ENSMUSG00000032374.14	protein_coding	3.04878	0
Vcam1	ENSMUSG00000027962.14	protein_coding	4.05568	0
Tnc	ENSMUSG00000028364.15	protein_coding	4.09103	0
Fmo1	ENSMUSG00000040181.14	protein_coding	3.66999	0
Dio2	ENSMUSG00000007682.6	protein_coding	7.20621	0
Ackr4	ENSMUSG00000079355.5	protein_coding	5.24912	0
Lrp5	ENSMUSG00000024913.16	protein_coding	2.93094	0
Kng2	ENSMUSG00000060459.14	protein_coding	3.91528	0
Igfbp4	ENSMUSG00000017493.12	protein_coding	4.54487	0
Serpine2	ENSMUSG00000026249.10	protein_coding	2.89673	0
Col15a1	ENSMUSG00000028339.17	protein_coding	3.27502	0
Tmem176a	ENSMUSG00000023367.14	protein_coding	4.70744	0
Gdpd2	ENSMUSG00000019359.14	protein_coding	4.45409	0
Gxylt2	ENSMUSG00000030074.9	protein_coding	5.70377	0
Thsd4	ENSMUSG00000032289.15	protein_coding	4.98209	0
Sema7a	ENSMUSG00000038264.8	protein_coding	5.04043	0
Maob	ENSMUSG00000040147.14	protein_coding	5.21425	0
Adipoq	ENSMUSG00000022878.5	protein_coding	7.56309	0
Lbp	ENSMUSG00000016024.9	protein_coding	3.87539	0
Tnfrsf19	ENSMUSG00000060548.13	protein_coding	6.97166	0
Serping1	ENSMUSG00000023224.12	protein_coding	8.3933	0
Dcn	ENSMUSG00000019929.16	protein_coding	6.88451	0
Smoc1	ENSMUSG00000021136.13	protein_coding	7.8009	0
Lipe	ENSMUSG00000003123.15	protein_coding	5.69802	0
Acvr1c	ENSMUSG00000026834.13	protein_coding	10.0577	0
Fap	ENSMUSG00000000392.17	protein_coding	8.70484	0
F13a1	ENSMUSG00000039109.16	protein_coding	9.22796	0
Cyp2f2	ENSMUSG00000052974.8	protein_coding	8.86904	0
B3galt2	ENSMUSG00000033849.3	protein_coding	8.8763	0
Adcyap1r1	ENSMUSG00000029778.12	protein_coding	12.5412	0
Plin1	ENSMUSG00000030546.14	protein_coding	9.7809	0
Fbln5	ENSMUSG00000021186.9	protein_coding	3.5096	0
Epas1	ENSMUSG00000024140.10	protein_coding	3.24301	0
Grin3a	ENSMUSG00000039579.15	protein_coding	5.73853	0
Slc36a2	ENSMUSG00000020264.5	protein_coding	13.3578	0
Cidec	ENSMUSG00000030278.11	protein_coding	10.1654	0
Cd24a	ENSMUSG00000047139.9	protein_coding	-5.88705	0
Kng1	ENSMUSG00000022875.18	protein_coding	3.04226	1.38591e-307
Daam2	ENSMUSG00000040260.8	protein_coding	3.12455	2.7434e-307
Thrsp	ENSMUSG00000035686.8	protein_coding	11.3014	2.13864e-306
Smoc2	ENSMUSG00000023886.10	protein_coding	2.80519	4.25874e-297
Igsf3	ENSMUSG00000042035.11	protein_coding	2.69998	1.66266e-285
Fgfr2	ENSMUSG00000030849.18	protein_coding	2.92015	3.83841e-279
Enpp2	ENSMUSG00000022425.16	protein_coding	2.76283	9.49559e-279
Fzd4	ENSMUSG00000049791.4	protein_coding	3.17909	3.26744e-269
Lgals12	ENSMUSG00000024972.16	protein_coding	7.57642	1.94394e-262
Lama4	ENSMUSG00000019846.11	protein_coding	3.45636	2.84517e-261
Pfkfb3	ENSMUSG00000026773.19	protein_coding	3.17526	4.82697e-260
Gpd1	ENSMUSG00000023019.12	protein_coding	10.1574	1.00224e-255
A530016L24Rik	ENSMUSG00000043122.7	protein_coding	11.018	4.10994e-254
Aoc3	ENSMUSG00000019326.14	protein_coding	3.11204	1.94284e-253
Adgrg6	ENSMUSG00000039116.7	protein_coding	3.92508	7.97804e-250
Lum	ENSMUSG00000036446.5	protein_coding	16.8137	2.20913e-245
Sulf2	ENSMUSG00000006800.14	protein_coding	2.52506	1.54877e-242
Nt5e	ENSMUSG00000032420.8	protein_coding	5.33636	4.39821e-242
Acsl1	ENSMUSG00000018796.13	protein_coding	2.92664	1.54411e-241
Mmp13	ENSMUSG00000050578.10	protein_coding	5.10134	3.64726e-241
As3mt	ENSMUSG00000003559.8	protein_coding	6.46179	8.83998e-239
Scd1	ENSMUSG00000037071.3	protein_coding	2.70306	4.3226e-236
Ntn1	ENSMUSG00000020902.12	protein_coding	2.10613	1.24359e-230
Dapk1	ENSMUSG00000021559.14	protein_coding	4.05933	5.9139e-228
Galnt18	ENSMUSG00000038296.14	protein_coding	-3.57917	3.86827e-226
Sobp	ENSMUSG00000038248.8	protein_coding	5.29393	3.5694e-219
Pck1	ENSMUSG00000027513.11	protein_coding	10.7287	2.36123e-214
Col8a1	ENSMUSG00000068196.5	protein_coding	3.34834	2.92159e-212
Mylk	ENSMUSG00000022836.11	protein_coding	2.17104	2.13371e-211
Sort1	ENSMUSG00000068747.14	protein_coding	3.17521	4.17535e-210
Aqp7	ENSMUSG00000028427.13	protein_coding	4.23914	5.7415e-208
Olfml2b	ENSMUSG00000038463.8	protein_coding	2.78371	4.27993e-207
Cd1d1	ENSMUSG00000028076.12	protein_coding	3.39041	4.10214e-206
Cdh11	ENSMUSG00000031673.6	protein_coding	2.10463	1.36117e-197
Ptch1	ENSMUSG00000021466.12	protein_coding	2.25766	2.36372e-197
Vldlr	ENSMUSG00000024924.14	protein_coding	-3.22271	6.10162e-196
Kank4	ENSMUSG00000035407.8	protein_coding	4.62407	5.137e-195
Igf1	ENSMUSG00000020053.18	protein_coding	2.19887	1.51968e-189
C3	ENSMUSG00000024164.15	protein_coding	7.49124	2.14379e-185
Megf10	ENSMUSG00000024593.15	protein_coding	2.27546	2.90251e-184
Fam180a	ENSMUSG00000047420.8	protein_coding	6.07831	6.52304e-184
Dapk2	ENSMUSG00000032380.9	protein_coding	3.80103	5.41888e-183
Fzd8	ENSMUSG00000036904.6	protein_coding	1.97089	3.86056e-181
Mfap5	ENSMUSG00000030116.14	protein_coding	2.91583	4.97265e-179
Plekha6	ENSMUSG00000041757.16	protein_coding	3.17925	2.11195e-175
Gsta3	ENSMUSG00000025934.15	protein_coding	-4.77481	3.14885e-174
C130026I21Rik	ENSMUSG00000052477.15	protein_coding	5.08008	3.58869e-173
Mcam	ENSMUSG00000032135.15	protein_coding	4.32998	2.51334e-172
Ak5	ENSMUSG00000039058.11	protein_coding	2.94206	8.08628e-171
Clu	ENSMUSG00000022037.15	protein_coding	4.60361	4.8732e-170
Klb	ENSMUSG00000029195.10	protein_coding	9.6611	6.81889e-169
Gpat3	ENSMUSG00000029314.14	protein_coding	3.47254	1.89897e-168
Abca1	ENSMUSG00000015243.4	protein_coding	2.04114	1.97263e-168
Trabd2b	ENSMUSG00000070867.4	protein_coding	1.81291	8.54392e-167
Ablim1	ENSMUSG00000025085.16	protein_coding	2.29363	2.0161e-163
Cacna1g	ENSMUSG00000020866.17	protein_coding	6.68383	2.3104e-161
Slc6a9	ENSMUSG00000028542.17	protein_coding	-2.80162	8.55704e-160
Ces1d	ENSMUSG00000056973.6	protein_coding	5.456	1.42547e-159
Igf2bp2	ENSMUSG00000033581.17	protein_coding	-1.87768	2.02301e-159
Lhfpl2	ENSMUSG00000045312.12	protein_coding	1.79003	1.05454e-157
Abca9	ENSMUSG00000041797.7	protein_coding	3.68344	2.3043e-157
Lmo7	ENSMUSG00000033060.15	protein_coding	2.19935	7.96662e-156
Grem2	ENSMUSG00000050069.3	protein_coding	8.75647	2.08987e-155
Slit3	ENSMUSG00000056427.10	protein_coding	6.14406	5.0008e-155
Csgalnact1	ENSMUSG00000036356.15	protein_coding	-3.3496	1.00015e-154
Cdh19	ENSMUSG00000047216.8	protein_coding	7.51355	1.88672e-154
Camk1d	ENSMUSG00000039145.16	protein_coding	-1.95679	3.64974e-153
H2-M1	ENSMUSG00000037334.2	protein_coding	-5.96409	2.01005e-152
Itga10	ENSMUSG00000090210.7	protein_coding	3.89168	3.67885e-152
Cd200	ENSMUSG00000022661.14	protein_coding	7.95412	2.36769e-151
Exoc3l4	ENSMUSG00000021280.9	protein_coding	3.07604	6.38233e-150
Sema5a	ENSMUSG00000022231.10	protein_coding	2.64083	2.09885e-148
Ptgfr	ENSMUSG00000028036.6	protein_coding	1.58335	2.21209e-148
Slc6a6	ENSMUSG00000030096.8	protein_coding	1.63384	1.31853e-146
Itga11	ENSMUSG00000032243.8	protein_coding	1.99644	2.78422e-144
Ralgapa2	ENSMUSG00000037110.20	protein_coding	2.12759	3.2436e-144
Col11a1	ENSMUSG00000027966.20	protein_coding	6.58233	1.60589e-143
Tcn2	ENSMUSG00000020432.12	protein_coding	1.82352	2.84919e-143
Fst	ENSMUSG00000021765.9	protein_coding	2.19631	5.72228e-143
Prl2c3	ENSMUSG00000056457.6	protein_coding	-8.72053	3.58198e-141
Tgm5	ENSMUSG00000053675.8	protein_coding	-5.44725	5.73461e-141
Dgat2	ENSMUSG00000030747.5	protein_coding	3.57479	1.87375e-140
Rnf157	ENSMUSG00000052949.14	protein_coding	-3.63103	2.68517e-140
Esm1	ENSMUSG00000042379.8	protein_coding	8.32148	1.35052e-139
Slit2	ENSMUSG00000031558.15	protein_coding	1.86017	1.61533e-139
Hvcn1	ENSMUSG00000064267.13	protein_coding	3.27155	6.32033e-139
Elfn1	ENSMUSG00000048988.8	protein_coding	-3.46457	2.22467e-138
Fbln7	ENSMUSG00000027386.9	protein_coding	2.82892	2.62278e-136
Pnpla2	ENSMUSG00000025509.15	protein_coding	1.95059	2.71368e-136
Lss	ENSMUSG00000033105.12	protein_coding	-1.65761	5.06512e-136
P3h2	ENSMUSG00000038168.5	protein_coding	1.71794	3.88804e-135
Usp11	ENSMUSG00000031066.10	protein_coding	2.49801	4.92077e-135
Rnf150	ENSMUSG00000047747.10	protein_coding	-3.02314	5.54509e-135
Retn	ENSMUSG00000012705.16	protein_coding	10.4357	9.76102e-134
Ly6c1	ENSMUSG00000079018.10	protein_coding	-2.54927	1.68543e-133
Lctl	ENSMUSG00000032401.15	protein_coding	-2.91108	1.28799e-131
Svep1	ENSMUSG00000028369.15	protein_coding	2.14493	3.01712e-131
Il17re	ENSMUSG00000043088.16	protein_coding	5.63705	4.81686e-131
Gpr88	ENSMUSG00000068696.6	protein_coding	7.90231	4.99627e-131
Fnbp1l	ENSMUSG00000039735.15	protein_coding	-2.0203	6.62968e-131
Trf	ENSMUSG00000032554.15	protein_coding	11.2297	4.62998e-129
Fabp4	ENSMUSG00000062515.3	protein_coding	4.83553	8.20788e-128
Igfbp5	ENSMUSG00000026185.8	protein_coding	1.7569	9.21381e-128
Kbtbd11	ENSMUSG00000055675.6	protein_coding	3.47233	1.17996e-126
Mme	ENSMUSG00000027820.12	protein_coding	1.93078	1.91228e-125
Esr1	ENSMUSG00000019768.16	protein_coding	1.54706	2.41475e-125
Col2a1	ENSMUSG00000022483.17	protein_coding	6.33226	5.17432e-125
Abi3bp	ENSMUSG00000035258.15	protein_coding	1.995	1.08453e-124
Lrrc8b	ENSMUSG00000070639.5	protein_coding	3.70055	2.06182e-122
Adig	ENSMUSG00000044405.4	protein_coding	12.8705	7.99224e-121
Pik3r1	ENSMUSG00000041417.15	protein_coding	1.45492	1.5043e-120
Adarb1	ENSMUSG00000020262.15	protein_coding	1.5536	4.23452e-119
Abca3	ENSMUSG00000024130.16	protein_coding	2.25371	1.28039e-118
Gpam	ENSMUSG00000024978.11	protein_coding	1.74275	3.2877e-118
Lpl	ENSMUSG00000015568.16	protein_coding	1.63556	3.63444e-118
Slco2a1	ENSMUSG00000032548.14	protein_coding	-1.78439	4.78741e-118
Tenm4	ENSMUSG00000048078.16	protein_coding	2.41884	4.80008e-118
Lgr4	ENSMUSG00000050199.13	protein_coding	-1.64118	4.83563e-118
Pxdn	ENSMUSG00000020674.17	protein_coding	1.75582	2.31153e-117
Apobec3	ENSMUSG00000009585.18	protein_coding	3.24065	7.34914e-117
Pik3r3	ENSMUSG00000028698.13	protein_coding	1.80806	1.99006e-116
P4ha3	ENSMUSG00000051048.17	protein_coding	2.66445	3.6922e-116
Arxes2	ENSMUSG00000048040.8	protein_coding	-2.9277	6.11739e-116
Ndrg2	ENSMUSG00000004558.15	protein_coding	4.06115	9.17144e-116
AU020206	ENSMUSG00000097415.2	lncRNA	2.59056	2.94963e-115
Gm20619	ENSMUSG00000093482.8	lncRNA	4.3873	8.67935e-115
Arhgap26	ENSMUSG00000036452.18	protein_coding	5.83627	1.30038e-114
Siglecg	ENSMUSG00000030468.12	protein_coding	-4.70185	1.92663e-114
Pkm	ENSMUSG00000032294.17	protein_coding	-1.43089	3.39801e-114
Tmem176b	ENSMUSG00000029810.15	protein_coding	4.36304	5.67802e-114
Col4a1	ENSMUSG00000031502.11	protein_coding	1.50511	8.09636e-114
Shroom3	ENSMUSG00000029381.16	protein_coding	4.61392	3.97512e-112
Nkd2	ENSMUSG00000021567.15	protein_coding	1.37586	5.38299e-112
Fam124a	ENSMUSG00000035184.15	protein_coding	-2.72222	5.5271e-112
Cxcl1	ENSMUSG00000029380.11	protein_coding	-2.87069	2.30129e-111
Enpp1	ENSMUSG00000037370.13	protein_coding	2.19396	3.2078e-111
Acad11	ENSMUSG00000090150.10	protein_coding	1.40466	3.66821e-110
Rgcc	ENSMUSG00000022018.7	protein_coding	2.93207	1.47887e-109
Fxyd5	ENSMUSG00000009687.14	protein_coding	2.65471	1.65528e-108
F2r	ENSMUSG00000048376.6	protein_coding	-1.74289	3.45084e-108
Gas6	ENSMUSG00000031451.6	protein_coding	1.89709	3.47807e-108
Pcdhb9	ENSMUSG00000051242.1	protein_coding	3.48151	3.63607e-108
Cped1	ENSMUSG00000062980.15	protein_coding	1.61172	6.08486e-108
Ptprd	ENSMUSG00000028399.18	protein_coding	4.67229	6.19332e-108
Slfn5	ENSMUSG00000054404.13	protein_coding	3.42491	6.44388e-108
Chst15	ENSMUSG00000030930.14	protein_coding	1.85749	6.76231e-108
Mmp11	ENSMUSG00000000901.17	protein_coding	1.44603	4.17748e-107
Abca8a	ENSMUSG00000041828.15	protein_coding	5.18136	1.70867e-106
Rbp1	ENSMUSG00000046402.10	protein_coding	12.5291	1.81693e-106
Acss3	ENSMUSG00000035948.13	protein_coding	5.14966	2.07146e-106
Fam20c	ENSMUSG00000025854.15	protein_coding	1.79311	4.1815e-106
S100a4	ENSMUSG00000001020.8	protein_coding	-2.90618	6.85107e-106
Hsph1	ENSMUSG00000029657.15	protein_coding	1.87091	2.97318e-105
AU021092	ENSMUSG00000051669.6	protein_coding	2.12463	3.28496e-105
Htra3	ENSMUSG00000029096.15	protein_coding	-1.5037	6.53981e-105
Tfr2	ENSMUSG00000029716.13	protein_coding	4.66427	3.31622e-103
H2-Q4	ENSMUSG00000035929.11	protein_coding	1.49157	4.10642e-103
Pla2g16	ENSMUSG00000060675.13	protein_coding	2.10776	8.04543e-103
Dpep1	ENSMUSG00000019278.5	protein_coding	2.21798	1.83188e-102
Tshr	ENSMUSG00000020963.15	protein_coding	8.40134	2.22414e-102
H2-K1	ENSMUSG00000061232.16	protein_coding	1.50319	3.19358e-102
Rhou	ENSMUSG00000039960.5	protein_coding	-2.04073	7.95085e-102
Snx30	ENSMUSG00000028385.14	protein_coding	1.46358	2.36559e-101
Mgll	ENSMUSG00000033174.17	protein_coding	1.92616	2.87974e-101
Ptgs1	ENSMUSG00000047250.13	protein_coding	-1.54752	2.88268e-101
Tlr8	ENSMUSG00000040522.5	protein_coding	3.54428	1.4486e-100
Cdc42ep3	ENSMUSG00000036533.9	protein_coding	1.37519	6.58556e-100
Als2cl	ENSMUSG00000044037.15	protein_coding	-1.82589	1.50756e-99
Ermp1	ENSMUSG00000046324.12	protein_coding	1.38865	9.57859e-99
Lrrc8d	ENSMUSG00000046079.16	protein_coding	2.66073	1.15114e-98
Eif4a2	ENSMUSG00000022884.15	protein_coding	1.32796	1.27556e-98
Chst11	ENSMUSG00000034612.7	protein_coding	1.57814	2.23029e-98
Itgbl1	ENSMUSG00000032925.16	protein_coding	7.1068	4.39063e-98
Mccc1	ENSMUSG00000027709.9	protein_coding	1.849	1.54961e-97
Vit	ENSMUSG00000024076.10	protein_coding	2.81708	2.98138e-97
Itgb8	ENSMUSG00000025321.14	protein_coding	3.25236	3.45179e-97
Pdzd2	ENSMUSG00000022197.16	protein_coding	7.81923	4.23161e-97
Adamts10	ENSMUSG00000024299.17	protein_coding	1.51776	4.66187e-97
Rgs2	ENSMUSG00000026360.9	protein_coding	1.89548	6.23315e-97
Slc40a1	ENSMUSG00000025993.10	protein_coding	2.27843	9.59822e-97
Lrp3	ENSMUSG00000001802.16	protein_coding	1.99691	6.41097e-96
H2-Q6	ENSMUSG00000073409.12	protein_coding	4.58805	2.00357e-95
Pcolce2	ENSMUSG00000015354.8	protein_coding	-1.45834	2.33772e-95
Adamts1	ENSMUSG00000022893.14	protein_coding	1.67464	2.53095e-95
Fbln2	ENSMUSG00000064080.12	protein_coding	-1.49545	3.75074e-95
Gsn	ENSMUSG00000026879.14	protein_coding	-1.34093	1.13384e-94
Arhgap29	ENSMUSG00000039831.16	protein_coding	1.56391	7.22168e-94
Cpe	ENSMUSG00000037852.8	protein_coding	-1.86756	1.344e-93
Hspb6	ENSMUSG00000036854.14	protein_coding	-1.95415	2.7579e-93
Fhl1	ENSMUSG00000023092.16	protein_coding	2.09773	1.51856e-92
Wnt10b	ENSMUSG00000022996.15	protein_coding	-1.79604	2.17577e-92
Angptl4	ENSMUSG00000002289.16	protein_coding	2.1765	1.9594e-91
Adipor2	ENSMUSG00000030168.13	protein_coding	1.76839	2.72723e-91
Avpr1a	ENSMUSG00000020123.6	protein_coding	-10.854	5.27553e-91
Chpt1	ENSMUSG00000060002.14	protein_coding	1.37747	8.67774e-91
C1s1	ENSMUSG00000038521.17	protein_coding	1.34407	1.00123e-90
Afap1l2	ENSMUSG00000025083.18	protein_coding	2.16191	1.00657e-90
Scd2	ENSMUSG00000025203.6	protein_coding	-1.28963	1.80325e-90
Cybb	ENSMUSG00000015340.10	protein_coding	5.33512	1.86586e-90
Adgrg7	ENSMUSG00000022755.4	protein_coding	6.64593	2.66538e-90
Adamdec1	ENSMUSG00000022057.8	protein_coding	4.223	3.72784e-90
Apod	ENSMUSG00000022548.14	protein_coding	4.07818	4.02356e-90
Maged2	ENSMUSG00000025268.15	protein_coding	-1.28659	8.68e-90
Adrb3	ENSMUSG00000031489.15	protein_coding	5.63858	9.05469e-90
Hcar1	ENSMUSG00000049241.5	protein_coding	6.05233	9.87719e-90
Eya2	ENSMUSG00000017897.18	protein_coding	9.93147	2.21311e-89
Selenbp1	ENSMUSG00000068874.13	protein_coding	2.27871	2.93851e-89
5430419D17Rik	ENSMUSG00000006204.7	protein_coding	3.33028	1.00464e-88
Sp110	ENSMUSG00000070034.13	protein_coding	2.66181	1.11612e-88
Hfe	ENSMUSG00000006611.15	protein_coding	1.9164	1.514e-88
Zbtb20	ENSMUSG00000022708.16	protein_coding	1.51824	3.36174e-88
Gm13415	ENSMUSG00000085057.7	lncRNA	-3.03751	5.33945e-88
Stat5a	ENSMUSG00000004043.14	protein_coding	1.25419	5.69802e-88
Slc25a23	ENSMUSG00000046329.14	protein_coding	4.31074	1.39386e-87
Mfsd6	ENSMUSG00000041439.15	protein_coding	2.20615	1.08247e-86
Dusp4	ENSMUSG00000031530.6	protein_coding	2.01408	1.38764e-86
Pank3	ENSMUSG00000018846.8	protein_coding	1.30245	3.28387e-86
Htra1	ENSMUSG00000006205.13	protein_coding	1.60211	1.47529e-85
Ctsf	ENSMUSG00000083282.3	protein_coding	1.4214	1.60459e-85
Ephx2	ENSMUSG00000022040.8	protein_coding	4.00504	2.09925e-85
Sema3a	ENSMUSG00000028883.17	protein_coding	2.73372	2.49869e-85
Fyn	ENSMUSG00000019843.14	protein_coding	-3.78058	7.41314e-85
Slc24a3	ENSMUSG00000063873.10	protein_coding	2.22386	1.21501e-84
Cxcl16	ENSMUSG00000018920.11	protein_coding	3.95525	2.20833e-84
Vegfd	ENSMUSG00000031380.10	protein_coding	-2.21693	2.41417e-84
Spry1	ENSMUSG00000037211.12	protein_coding	1.4425	3.2349e-84
Il7	ENSMUSG00000040329.14	protein_coding	1.81955	7.37237e-84
Cdo1	ENSMUSG00000033022.8	protein_coding	6.2438	1.02192e-83
Odc1	ENSMUSG00000011179.8	protein_coding	1.21419	3.10767e-83
Map3k5	ENSMUSG00000071369.11	protein_coding	1.32199	7.1612e-83
Fmo2	ENSMUSG00000040170.13	protein_coding	1.32526	7.61782e-83
AC133103.1	ENSMUSG00000079190.3	protein_coding	5.12381	1.90915e-82
Col3a1	ENSMUSG00000026043.18	protein_coding	2.07343	3.33717e-82
Col4a2	ENSMUSG00000031503.13	protein_coding	1.39485	3.70798e-82
Mtus1	ENSMUSG00000045636.16	protein_coding	2.38008	7.18031e-82
Tmtc4	ENSMUSG00000041594.18	protein_coding	-1.36198	1.45973e-81
Sftpa1	ENSMUSG00000021789.14	protein_coding	11.6355	2.85615e-81
Rarres2	ENSMUSG00000009281.6	protein_coding	4.34801	3.2462e-81
Gm5039	ENSMUSG00000093847.2	protein_coding	-3.19752	3.65598e-81
Ghr	ENSMUSG00000055737.12	protein_coding	1.24065	5.73219e-81
Ramp2	ENSMUSG00000001240.13	protein_coding	4.06672	9.20582e-81
Mrap	ENSMUSG00000039956.9	protein_coding	7.93351	3.77693e-80
Il1f10	ENSMUSG00000046845.1	protein_coding	-6.4967	4.0118e-80
Cemip2	ENSMUSG00000024754.13	protein_coding	1.26322	4.75092e-80
Lama5	ENSMUSG00000015647.9	protein_coding	-4.72955	9.11203e-80
Adamts5	ENSMUSG00000022894.6	protein_coding	1.70132	1.36126e-79
Mfng	ENSMUSG00000018169.12	protein_coding	11.6063	1.96711e-79
Prss35	ENSMUSG00000033491.13	protein_coding	6.39023	3.25627e-79
Igf2bp3	ENSMUSG00000029814.10	protein_coding	-1.419	7.94846e-79
Fgd3	ENSMUSG00000037946.11	protein_coding	-2.97946	2.11504e-78
Cavin2	ENSMUSG00000045954.7	protein_coding	1.4297	2.42474e-78
Hspa1b	ENSMUSG00000090877.3	protein_coding	-1.5153	3.42592e-78
Slc20a2	ENSMUSG00000037656.9	protein_coding	1.30229	8.85619e-78
Nqo1	ENSMUSG00000003849.8	protein_coding	-1.61854	1.83112e-77
Itpr2	ENSMUSG00000030287.15	protein_coding	1.65961	3.32326e-77
Csmd1	ENSMUSG00000060924.15	protein_coding	1.57708	3.33301e-77
Gpm6b	ENSMUSG00000031342.17	protein_coding	1.41006	4.64782e-77
Rbm3	ENSMUSG00000031167.16	protein_coding	-1.36535	5.55862e-77
Glis3	ENSMUSG00000052942.13	protein_coding	-1.31521	1.33078e-76
Akr1c18	ENSMUSG00000021214.14	protein_coding	2.85305	1.93827e-76
Arxes1	ENSMUSG00000048355.2	protein_coding	-5.64477	4.23991e-76
Ppip5k1	ENSMUSG00000033526.16	protein_coding	1.54111	2.52733e-75
Gask1a	ENSMUSG00000038233.9	protein_coding	2.78462	2.64865e-75
Stk32b	ENSMUSG00000029123.8	protein_coding	5.87947	3.37102e-75
Ppid	ENSMUSG00000027804.13	protein_coding	1.49308	4.32585e-75
Mgp	ENSMUSG00000030218.2	protein_coding	3.70883	6.96046e-75
Aspa	ENSMUSG00000020774.9	protein_coding	1.90752	7.80225e-75
Cx3cl1	ENSMUSG00000031778.13	protein_coding	1.4116	2.42243e-74
Trp53inp1	ENSMUSG00000028211.11	protein_coding	1.1764	3.35658e-74
Lbh	ENSMUSG00000024063.13	protein_coding	-1.60906	3.61448e-74
Prune2	ENSMUSG00000039126.10	protein_coding	-1.36048	4.99836e-74
Gramd3	ENSMUSG00000001700.10	protein_coding	1.77291	5.50459e-74
Hk2	ENSMUSG00000000628.10	protein_coding	1.74851	1.03699e-73
Nr4a1	ENSMUSG00000023034.7	protein_coding	2.54239	1.17589e-73
Prelp	ENSMUSG00000041577.5	protein_coding	1.38206	5.34363e-73
Uck2	ENSMUSG00000026558.13	protein_coding	-1.1537	1.27203e-72
Adh1	ENSMUSG00000074207.10	protein_coding	2.02277	1.85135e-72
Nsg1	ENSMUSG00000029126.7	protein_coding	-1.47108	2.50891e-72
P4ha2	ENSMUSG00000018906.14	protein_coding	-1.24554	4.1358e-72
Dock10	ENSMUSG00000038608.15	protein_coding	2.30399	4.3127e-72
Ptgr1	ENSMUSG00000028378.6	protein_coding	-1.19777	4.64574e-72
Cd302	ENSMUSG00000060703.12	protein_coding	1.31721	6.30326e-72
St5	ENSMUSG00000031024.13	protein_coding	-1.27769	1.29302e-71
Snai2	ENSMUSG00000022676.7	protein_coding	-1.29227	1.89901e-71
Fads2	ENSMUSG00000024665.8	protein_coding	-1.39785	2.41026e-71
Adam12	ENSMUSG00000054555.11	protein_coding	1.39805	3.79804e-71
Phactr1	ENSMUSG00000054728.16	protein_coding	2.2782	4.43259e-71
Grhl1	ENSMUSG00000020656.16	protein_coding	2.76865	5.75532e-71
Gm43618	ENSMUSG00000105403.1	TEC	1.92611	5.87687e-71
Hacd2	ENSMUSG00000035376.10	protein_coding	1.55136	8.8285e-71
Acpp	ENSMUSG00000032561.15	protein_coding	2.68161	1.26917e-70
Pcca	ENSMUSG00000041650.15	protein_coding	1.40912	5.53232e-70
Vim	ENSMUSG00000026728.9	protein_coding	-1.25449	7.77425e-70
Tnfrsf11b	ENSMUSG00000063727.3	protein_coding	3.35916	1.00501e-69
P2rx4	ENSMUSG00000029470.15	protein_coding	1.13423	1.1846e-69
Phex	ENSMUSG00000057457.11	protein_coding	5.87803	1.79272e-69
Usp46	ENSMUSG00000054814.14	protein_coding	1.27109	3.38319e-69
Fxyd1	ENSMUSG00000036570.14	protein_coding	4.65485	3.70223e-69
Mgam	ENSMUSG00000068587.10	protein_coding	-2.10626	4.50512e-69
Ifi203	ENSMUSG00000039997.16	protein_coding	1.79117	4.51242e-69
Rspo2	ENSMUSG00000051920.7	protein_coding	-1.25722	5.70327e-69
Maoa	ENSMUSG00000025037.6	protein_coding	-1.08589	1.06464e-68
Nabp1	ENSMUSG00000026107.11	protein_coding	1.47174	1.24166e-68
Vcan	ENSMUSG00000021614.16	protein_coding	-2.02747	1.53179e-68
Pamr1	ENSMUSG00000027188.8	protein_coding	3.67554	1.82044e-68
Gpr137b	ENSMUSG00000021306.11	protein_coding	-1.31264	8.40509e-68
S100b	ENSMUSG00000033208.7	protein_coding	1.21247	1.78367e-67
Ogn	ENSMUSG00000021390.6	protein_coding	1.84531	1.8602e-67
Tmem87b	ENSMUSG00000014353.14	protein_coding	1.03489	2.02771e-67
Lepr	ENSMUSG00000057722.17	protein_coding	3.70803	2.649e-67
Tex2	ENSMUSG00000040548.16	protein_coding	1.16312	4.1119e-67
6430548M08Rik	ENSMUSG00000031824.15	protein_coding	2.52941	7.61794e-67
Ifngr1	ENSMUSG00000020009.13	protein_coding	1.14145	8.24881e-67
Prkca	ENSMUSG00000050965.14	protein_coding	-1.17097	1.41072e-66
Sytl2	ENSMUSG00000030616.15	protein_coding	-2.87337	1.56219e-66
Ly6a	ENSMUSG00000075602.10	protein_coding	-1.94902	1.91972e-66
Slco3a1	ENSMUSG00000025790.14	protein_coding	1.56359	5.67322e-66
Angpt4	ENSMUSG00000027460.7	protein_coding	1.89293	8.83974e-66
Ginm1	ENSMUSG00000040006.13	protein_coding	1.05536	9.28565e-66
Itih2	ENSMUSG00000037254.18	protein_coding	1.9739	1.29475e-65
Tgfb3	ENSMUSG00000021253.7	protein_coding	1.13415	1.49749e-65
Gclc	ENSMUSG00000032350.9	protein_coding	-1.11926	1.67082e-65
Prr13	ENSMUSG00000023048.13	protein_coding	-1.08685	3.25597e-65
Lrrc4c	ENSMUSG00000050587.14	protein_coding	-3.98653	4.92556e-65
Ankef1	ENSMUSG00000074771.10	protein_coding	5.31408	6.08879e-65
Gaa	ENSMUSG00000025579.14	protein_coding	1.21479	1.13021e-64
St6galnac2	ENSMUSG00000057286.6	protein_coding	2.7659	1.96478e-64
Omd	ENSMUSG00000048368.9	protein_coding	2.82289	4.24447e-64
Vegfc	ENSMUSG00000031520.6	protein_coding	2.4932	5.18278e-64
Abhd15	ENSMUSG00000000686.11	protein_coding	1.78093	1.46803e-63
Plagl1	ENSMUSG00000019817.18	protein_coding	3.36876	1.73256e-63
Dact1	ENSMUSG00000044548.11	protein_coding	3.55452	2.14746e-63
Col8a2	ENSMUSG00000056174.8	protein_coding	6.99527	2.46977e-63
Epdr1	ENSMUSG00000002808.7	protein_coding	1.11523	3.23934e-63
Lpin1	ENSMUSG00000020593.15	protein_coding	1.07063	4.82456e-63
Ackr3	ENSMUSG00000044337.5	protein_coding	2.24179	9.51137e-63
Epha2	ENSMUSG00000006445.3	protein_coding	2.36818	9.66326e-63
Thbd	ENSMUSG00000074743.4	protein_coding	1.42529	2.0171e-62
Aldh6a1	ENSMUSG00000021238.11	protein_coding	1.00876	2.33536e-62
Efhd1	ENSMUSG00000026255.15	protein_coding	1.76093	2.37905e-62
Thbs2	ENSMUSG00000023885.9	protein_coding	-1.35572	4.92074e-62
Ms4a4d	ENSMUSG00000024678.6	protein_coding	1.34064	6.81916e-62
Gbp9	ENSMUSG00000029298.15	protein_coding	7.13933	1.12696e-61
Myo1d	ENSMUSG00000035441.14	protein_coding	-2.21354	1.5439e-61
Rbp4	ENSMUSG00000024990.13	protein_coding	8.76779	1.89791e-61
Gm5886	ENSMUSG00000108106.2	transcribed_unprocessed_pseudogene	-2.64874	2.74798e-61
St6gal1	ENSMUSG00000022885.16	protein_coding	1.52871	3.60551e-61
H2-T23	ENSMUSG00000067212.8	protein_coding	1.14396	5.19401e-61
1500015O10Rik	ENSMUSG00000026051.8	protein_coding	4.51106	9.52264e-61
Irf4	ENSMUSG00000021356.10	protein_coding	5.78176	1.05356e-60
Klf9	ENSMUSG00000033863.2	protein_coding	1.2092	1.69118e-60
Glipr1	ENSMUSG00000056888.11	protein_coding	-1.08219	2.11098e-60
AC161119.1	ENSMUSG00000118365.1	lncRNA	-1.7435	2.24313e-60
Sp140	ENSMUSG00000070031.11	protein_coding	1.73247	2.39961e-60
Nr1h3	ENSMUSG00000002108.10	protein_coding	1.81705	3.99244e-60
Gpx1	ENSMUSG00000063856.7	protein_coding	-1.40082	4.08145e-60
Nsdhl	ENSMUSG00000031349.4	protein_coding	-1.27231	2.36237e-59
Pex11a	ENSMUSG00000030545.9	protein_coding	2.47292	5.56449e-59
Pde3b	ENSMUSG00000030671.9	protein_coding	3.43784	8.97258e-59
Mmp9	ENSMUSG00000017737.2	protein_coding	5.16864	9.86519e-59
Abcd2	ENSMUSG00000055782.9	protein_coding	1.48869	1.06632e-58
Ankrd35	ENSMUSG00000038354.13	protein_coding	2.65464	1.79134e-58
Creb5	ENSMUSG00000053007.9	protein_coding	-3.26627	3.78561e-58
Lamb1	ENSMUSG00000002900.16	protein_coding	1.1189	5.25307e-58
H19	ENSMUSG00000000031.16	lncRNA	6.56985	6.02425e-58
Ahsg	ENSMUSG00000022868.6	protein_coding	5.59899	6.43008e-58
Pdgfrl	ENSMUSG00000031595.9	protein_coding	3.06895	1.55345e-57
Rbms3	ENSMUSG00000039607.15	protein_coding	1.61089	2.46302e-57
Mmp2	ENSMUSG00000031740.8	protein_coding	1.07313	2.50613e-57
Apoe	ENSMUSG00000002985.16	protein_coding	4.53087	2.86051e-57
Zhx2	ENSMUSG00000071757.10	protein_coding	1.56438	4.0792e-57
Ecm2	ENSMUSG00000043631.8	protein_coding	2.08986	3.00036e-56
Trim14	ENSMUSG00000039853.18	protein_coding	5.77714	3.63554e-56
Edil3	ENSMUSG00000034488.14	protein_coding	3.39097	5.09085e-56
Pappa	ENSMUSG00000028370.7	protein_coding	1.75115	5.59878e-56
Parm1	ENSMUSG00000034981.9	protein_coding	-3.24273	7.37276e-56
Gm816	ENSMUSG00000100534.1	lncRNA	-7.08716	8.32913e-56
Gbp6	ENSMUSG00000104713.4	protein_coding	3.67751	1.43804e-55
Glt8d2	ENSMUSG00000020251.13	protein_coding	-1.71624	1.54263e-55
Ctxn1	ENSMUSG00000048644.8	protein_coding	-3.124	1.7855e-55
Slc12a4	ENSMUSG00000017765.17	protein_coding	1.03184	2.38798e-55
Acly	ENSMUSG00000020917.17	protein_coding	-1.01536	2.80234e-55
Zfp862-ps	ENSMUSG00000107476.2	transcribed_unitary_pseudogene	1.51499	3.11428e-55
Tmem229b	ENSMUSG00000046157.13	protein_coding	2.19227	3.71981e-55
Ephb6	ENSMUSG00000029869.7	protein_coding	-1.30275	6.33773e-55
Tmem100	ENSMUSG00000069763.3	protein_coding	3.98582	6.76817e-55
Hyou1	ENSMUSG00000032115.14	protein_coding	1.0095	9.05798e-55
Ecscr	ENSMUSG00000073599.10	protein_coding	6.06319	9.20773e-55
Nr3c2	ENSMUSG00000031618.13	protein_coding	3.54236	1.36335e-54
Knstrn	ENSMUSG00000027331.15	protein_coding	-1.68135	4.94721e-54
Nrep	ENSMUSG00000042834.15	protein_coding	1.30789	8.8534e-54
Ripor2	ENSMUSG00000036006.19	protein_coding	2.68944	9.54967e-54
Pcdhb12	ENSMUSG00000043458.5	protein_coding	2.19523	1.17857e-53
Ces1g	ENSMUSG00000057074.6	protein_coding	-1.38418	2.15584e-53
Limch1	ENSMUSG00000037736.19	protein_coding	1.80065	2.43607e-53
Cdkn1a	ENSMUSG00000023067.14	protein_coding	-1.00777	2.79485e-53
Mrtfa	ENSMUSG00000042292.16	protein_coding	-1.05229	3.91464e-53
Ncam1	ENSMUSG00000039542.16	protein_coding	1.02895	4.06026e-53
Slc8b1	ENSMUSG00000032754.14	protein_coding	1.51772	6.82972e-53
Casd1	ENSMUSG00000015189.12	protein_coding	2.34742	7.5013e-53
Cspg4	ENSMUSG00000032911.6	protein_coding	-1.38918	9.27116e-53
Abca2	ENSMUSG00000026944.18	protein_coding	1.13626	1.32371e-52
B4galt4	ENSMUSG00000022793.17	protein_coding	1.81339	1.44201e-52
Bmp5	ENSMUSG00000032179.7	protein_coding	1.08906	1.70118e-52
Gprc5c	ENSMUSG00000051043.16	protein_coding	-2.6377	2.48809e-52
Fgfr3	ENSMUSG00000054252.18	protein_coding	2.14017	2.54047e-52
Ldhb	ENSMUSG00000030246.11	protein_coding	1.80895	3.0685e-52
Scp2	ENSMUSG00000028603.15	protein_coding	1.13289	3.94738e-52
Filip1l	ENSMUSG00000043336.14	protein_coding	-1.58094	8.90239e-52
Mlxipl	ENSMUSG00000005373.13	protein_coding	7.3145	1.24283e-51
Gpx8	ENSMUSG00000021760.5	protein_coding	1.01775	1.56261e-51
Plp2	ENSMUSG00000031146.6	protein_coding	-1.1326	1.67063e-51
Hist1h1c	ENSMUSG00000036181.2	protein_coding	1.01258	1.76844e-51
Gpr146	ENSMUSG00000044197.8	protein_coding	2.00839	2.11294e-51
Lgals3	ENSMUSG00000050335.17	protein_coding	-1.17053	2.80585e-51
Slc43a2	ENSMUSG00000038178.16	protein_coding	1.07002	2.96576e-51
Cav1	ENSMUSG00000007655.16	protein_coding	1.18979	3.44654e-51
Cdk18	ENSMUSG00000026437.11	protein_coding	-2.91229	3.5383e-51
Tspan8	ENSMUSG00000034127.15	protein_coding	4.68795	3.91997e-51
Gm34256	ENSMUSG00000116793.1	lncRNA	-2.60124	4.3063e-51
Rasa3	ENSMUSG00000031453.16	protein_coding	1.05643	6.88447e-51
Rerg	ENSMUSG00000030222.13	protein_coding	1.21732	8.33754e-51
Il1rn	ENSMUSG00000026981.15	protein_coding	-1.20128	8.74544e-51
Acsbg1	ENSMUSG00000032281.11	protein_coding	-2.12843	9.17272e-51
Naalad2	ENSMUSG00000043943.14	protein_coding	5.44834	1.33056e-50
Ptpn14	ENSMUSG00000026604.17	protein_coding	1.16965	1.43552e-50
Cxcl13	ENSMUSG00000023078.6	protein_coding	9.73596	2.13008e-50
Ptgis	ENSMUSG00000017969.13	protein_coding	5.78807	2.75984e-50
Spta1	ENSMUSG00000026532.7	protein_coding	5.76977	3.2159e-50
Cst3	ENSMUSG00000027447.6	protein_coding	1.19838	4.56752e-50
Adamtsl3	ENSMUSG00000070469.12	protein_coding	-4.20839	5.40737e-50
Itgal	ENSMUSG00000030830.18	protein_coding	-2.40234	5.7954e-50
Aqp1	ENSMUSG00000004655.5	protein_coding	-1.16342	5.81285e-50
Sept4	ENSMUSG00000020486.18	protein_coding	2.88596	6.10217e-50
Fat4	ENSMUSG00000046743.6	protein_coding	2.12863	6.25347e-50
Six1	ENSMUSG00000051367.8	protein_coding	1.01805	6.3768e-50
G0s2	ENSMUSG00000009633.3	protein_coding	2.87738	6.5173e-50
Sh3kbp1	ENSMUSG00000040990.17	protein_coding	-1.01073	6.65467e-50
Agt	ENSMUSG00000031980.9	protein_coding	1.23568	7.58973e-50
Csrp1	ENSMUSG00000026421.14	protein_coding	-1.06854	1.03312e-49
Comp	ENSMUSG00000031849.9	protein_coding	2.74234	1.05869e-49
Capg	ENSMUSG00000056737.14	protein_coding	-1.07336	1.81195e-49
Tgfb2	ENSMUSG00000039239.14	protein_coding	-1.10063	1.98791e-49
Tmem56	ENSMUSG00000028132.15	protein_coding	3.64316	2.19749e-49
P3h3	ENSMUSG00000023191.9	protein_coding	1.04242	2.22894e-49
Cfh	ENSMUSG00000026365.15	protein_coding	1.33492	2.26784e-49
Glipr2	ENSMUSG00000028480.14	protein_coding	-1.2904	2.45537e-49
Fitm2	ENSMUSG00000048486.6	protein_coding	1.3641	2.65205e-49
Hspa12a	ENSMUSG00000025092.7	protein_coding	1.61639	2.76957e-49
Gask1b	ENSMUSG00000027955.16	protein_coding	6.09545	3.14922e-49
Synpo	ENSMUSG00000043079.17	protein_coding	1.05137	4.34523e-49
Lgi4	ENSMUSG00000036560.14	protein_coding	3.01663	4.94425e-49
Triobp	ENSMUSG00000033088.19	protein_coding	-1.01013	6.66023e-49
Fabp5	ENSMUSG00000027533.10	protein_coding	2.02072	7.04389e-49
Cd36	ENSMUSG00000002944.15	protein_coding	6.27458	9.71914e-49
Peg10	ENSMUSG00000092035.8	protein_coding	-1.73996	1.11392e-48
Slc27a1	ENSMUSG00000031808.7	protein_coding	4.1058	1.20613e-48
Pak1	ENSMUSG00000030774.13	protein_coding	-1.07682	1.65822e-48
Mvd	ENSMUSG00000006517.5	protein_coding	-1.71139	2.37713e-48
1110051M20Rik	ENSMUSG00000040591.18	protein_coding	-1.02034	4.35997e-48
Vdr	ENSMUSG00000022479.15	protein_coding	-1.09876	4.56447e-48
Tlr3	ENSMUSG00000031639.12	protein_coding	1.55602	4.67356e-48
Apobec1	ENSMUSG00000040613.14	protein_coding	1.28552	7.81629e-48
C4b	ENSMUSG00000073418.4	protein_coding	2.69212	7.94847e-48
Galnt13	ENSMUSG00000060988.12	protein_coding	-1.91844	9.62678e-48
Tmem86a	ENSMUSG00000010307.7	protein_coding	1.07309	9.94296e-48
Stard4	ENSMUSG00000024378.9	protein_coding	-1.10436	1.39772e-47
Nod1	ENSMUSG00000038058.14	protein_coding	1.28101	2.29273e-47
Atxn1	ENSMUSG00000046876.16	protein_coding	-1.05078	2.43226e-47
Lgals2	ENSMUSG00000043501.5	protein_coding	-3.49104	3.39271e-47
Sema3b	ENSMUSG00000057969.15	protein_coding	2.13135	3.95424e-47
Xpc	ENSMUSG00000030094.8	protein_coding	1.26166	6.49971e-47
Acat2	ENSMUSG00000023832.14	protein_coding	-1.14939	1.015e-46
Heyl	ENSMUSG00000032744.4	protein_coding	7.98797	1.37448e-46
Spon2	ENSMUSG00000037379.7	protein_coding	2.41457	1.7826e-46
Zfp503	ENSMUSG00000039081.10	protein_coding	-1.22953	2.19516e-46
C77080	ENSMUSG00000050390.12	protein_coding	-1.74254	2.43584e-46
Gm2115	ENSMUSG00000097789.2	protein_coding	-4.66761	3.34722e-46
Gprc5b	ENSMUSG00000008734.9	protein_coding	-1.05792	3.3795e-46
Prl2c5	ENSMUSG00000055360.13	protein_coding	-10.1938	4.28251e-46
Kctd12	ENSMUSG00000098557.1	protein_coding	4.5723	5.57176e-46
9930111J21Rik2	ENSMUSG00000069892.9	protein_coding	1.85575	7.26305e-46
Celf2	ENSMUSG00000002107.18	protein_coding	5.32127	9.29581e-46
Pkia	ENSMUSG00000027499.12	protein_coding	1.6296	3.03202e-45
Zyx	ENSMUSG00000029860.16	protein_coding	-1.21097	3.07759e-45
Eps8	ENSMUSG00000015766.14	protein_coding	2.21107	4.45196e-45
Hr	ENSMUSG00000022096.14	protein_coding	2.63026	4.90067e-45
Srgap1	ENSMUSG00000020121.15	protein_coding	-2.20989	5.57169e-45
Nol3	ENSMUSG00000014776.7	protein_coding	1.2429	6.13216e-45
C130074G19Rik	ENSMUSG00000039349.5	protein_coding	1.92116	6.51935e-45
Apmap	ENSMUSG00000033096.7	protein_coding	1.16214	1.62783e-44
Irf5	ENSMUSG00000029771.12	protein_coding	-3.6423	1.96664e-44
Pde8a	ENSMUSG00000025584.17	protein_coding	-1.13264	5.20861e-44
Fads3	ENSMUSG00000024664.5	protein_coding	-1.05765	5.22849e-44
Amy1	ENSMUSG00000074264.12	protein_coding	1.69608	5.64515e-44
Fdft1	ENSMUSG00000021273.11	protein_coding	-1.06938	5.73057e-44
Slc16a9	ENSMUSG00000037762.6	protein_coding	4.10186	8.15368e-44
Kcnn4	ENSMUSG00000054342.8	protein_coding	2.85802	1.08014e-43
Clic5	ENSMUSG00000023959.9	protein_coding	7.37946	1.21902e-43
Npnt	ENSMUSG00000040998.18	protein_coding	3.79435	1.29441e-43
Nmnat2	ENSMUSG00000042751.14	protein_coding	-1.58468	2.4159e-43
Irs2	ENSMUSG00000038894.7	protein_coding	1.66255	3.09266e-43
Epm2a	ENSMUSG00000055493.4	protein_coding	1.32555	5.68552e-43
Epb41l4a	ENSMUSG00000024376.7	protein_coding	-1.35223	6.3829e-43
Bcat1	ENSMUSG00000030268.17	protein_coding	-1.08214	6.45055e-43
Pla2r1	ENSMUSG00000054580.14	protein_coding	6.48639	7.2169e-43
Ttll7	ENSMUSG00000036745.15	protein_coding	-2.36191	1.36703e-42
Tmod2	ENSMUSG00000032186.15	protein_coding	1.91591	1.82785e-42
Foxf2	ENSMUSG00000038402.2	protein_coding	1.11716	1.93526e-42
Adam23	ENSMUSG00000025964.15	protein_coding	-1.24574	2.1282e-42
Orm2	ENSMUSG00000061540.3	protein_coding	3.24791	2.3844e-42
Lrrc8e	ENSMUSG00000046589.7	protein_coding	-2.64295	2.39028e-42
Man1a	ENSMUSG00000003746.16	protein_coding	1.07934	2.49144e-42
Ppm1h	ENSMUSG00000034613.12	protein_coding	1.52999	4.46944e-42
Mcub	ENSMUSG00000027994.14	protein_coding	-1.32019	4.54391e-42
Ntn3	ENSMUSG00000117406.1	protein_coding	5.74592	5.31595e-42
Tmem170b	ENSMUSG00000087370.3	protein_coding	1.06873	5.64507e-42
Birc3	ENSMUSG00000032000.17	protein_coding	3.61512	6.78362e-42
Sulf1	ENSMUSG00000016918.15	protein_coding	1.93993	6.88894e-42
Rhobtb1	ENSMUSG00000019944.14	protein_coding	1.014	8.14324e-42
Tpm2	ENSMUSG00000028464.16	protein_coding	-1.06741	1.02527e-41
Bst2	ENSMUSG00000046718.8	protein_coding	1.66716	1.45452e-41
Gbp8	ENSMUSG00000034438.16	protein_coding	7.39565	1.68652e-41
4632428C04Rik	ENSMUSG00000097184.2	lncRNA	4.07821	2.04449e-41
Fndc5	ENSMUSG00000001334.9	protein_coding	8.69472	2.41847e-41
Ctsk	ENSMUSG00000028111.4	protein_coding	1.08782	2.75747e-41
Scara5	ENSMUSG00000022032.14	protein_coding	1.5392	2.97224e-41
Itga3	ENSMUSG00000001507.16	protein_coding	-1.43635	3.03213e-41
Trpc1	ENSMUSG00000032839.13	protein_coding	-1.54761	3.10081e-41
Lurap1l	ENSMUSG00000048706.3	protein_coding	-1.17421	5.01447e-41
Cemip	ENSMUSG00000052353.13	protein_coding	3.57511	6.0047e-41
Gm19522	ENSMUSG00000116903.1	lncRNA	2.64813	6.31783e-41
Erap1	ENSMUSG00000021583.7	protein_coding	1.11976	6.55999e-41
Gm49759	ENSMUSG00000111394.1	TEC	-1.23316	8.8312e-41
Fam43a	ENSMUSG00000046546.3	protein_coding	1.14287	1.2367e-40
Pla1a	ENSMUSG00000002847.7	protein_coding	1.39656	1.40745e-40
Rmnd1	ENSMUSG00000019763.11	protein_coding	1.34226	1.46844e-40
Dennd2c	ENSMUSG00000007379.15	protein_coding	-4.50651	1.65239e-40
Mertk	ENSMUSG00000014361.5	protein_coding	1.67011	1.70163e-40
Lif	ENSMUSG00000034394.14	protein_coding	4.91793	2.19099e-40
Nptxr	ENSMUSG00000022421.19	protein_coding	-1.05995	2.44505e-40
Trp63	ENSMUSG00000022510.14	protein_coding	-1.28825	2.45722e-40
Ccn2	ENSMUSG00000019997.11	protein_coding	1.22576	3.07152e-40
Tspan12	ENSMUSG00000029669.14	protein_coding	1.04044	3.67839e-40
Mapkapk3	ENSMUSG00000032577.16	protein_coding	1.32355	4.60828e-40
Asah2	ENSMUSG00000024887.10	protein_coding	1.01903	4.61175e-40
Sfrp4	ENSMUSG00000021319.7	protein_coding	2.4678	6.39554e-40
Slc26a7	ENSMUSG00000040569.13	protein_coding	7.53573	6.95658e-40
Synj2	ENSMUSG00000023805.17	protein_coding	1.23161	9.30407e-40
Tfrc	ENSMUSG00000022797.16	protein_coding	1.24543	9.51493e-40
Ank3	ENSMUSG00000069601.14	protein_coding	4.82986	1.61929e-39
Plekhg4	ENSMUSG00000014782.16	protein_coding	-2.2654	1.94782e-39
Ucp2	ENSMUSG00000033685.13	protein_coding	6.67089	1.95497e-39
Dhcr24	ENSMUSG00000034926.3	protein_coding	-1.00445	2.53503e-39
Gadd45a	ENSMUSG00000036390.8	protein_coding	1.18226	2.86358e-39
Radil	ENSMUSG00000029576.17	protein_coding	3.74388	3.21255e-39
Gm21680	ENSMUSG00000106627.1	protein_coding	-3.35499	4.6053e-39
Ctsc	ENSMUSG00000030560.17	protein_coding	3.71852	5.26153e-39
Gm42047	ENSMUSG00000110631.1	lncRNA	-1.31939	5.37307e-39
Cela1	ENSMUSG00000023031.8	protein_coding	-1.73184	7.27181e-39
Plppr3	ENSMUSG00000035835.14	protein_coding	2.7004	9.15866e-39
Car3	ENSMUSG00000027559.5	protein_coding	1.75131	9.37256e-39
Gsdmd	ENSMUSG00000022575.5	protein_coding	3.74256	1.15324e-38
Hdhd2	ENSMUSG00000025421.15	protein_coding	1.3344	1.56434e-38
Rspo3	ENSMUSG00000019880.10	protein_coding	1.60444	2.50995e-38
Fam135a	ENSMUSG00000026153.15	protein_coding	-1.12946	2.52427e-38
Fam210b	ENSMUSG00000027495.4	protein_coding	1.03489	2.64521e-38
Mgst3	ENSMUSG00000026688.5	protein_coding	-1.11832	2.6737e-38
Sntb1	ENSMUSG00000060429.12	protein_coding	2.5261	2.96406e-38
AI115009	ENSMUSG00000097745.1	lncRNA	6.53803	4.97276e-38
Hey1	ENSMUSG00000040289.8	protein_coding	-2.47319	5.70716e-38
Slc2a4	ENSMUSG00000018566.14	protein_coding	7.32234	7.87473e-38
Acss2	ENSMUSG00000027605.18	protein_coding	-1.16573	7.95191e-38
Bmp8a	ENSMUSG00000032726.12	protein_coding	2.38761	8.09398e-38
Fgd4	ENSMUSG00000022788.16	protein_coding	1.61453	8.23448e-38
Plag1	ENSMUSG00000003282.9	protein_coding	-1.96879	1.14306e-37
Bmp6	ENSMUSG00000039004.6	protein_coding	4.87517	1.27056e-37
Bzw2	ENSMUSG00000020547.5	protein_coding	-1.05048	1.7377e-37
Aldh1a7	ENSMUSG00000024747.3	protein_coding	3.75329	2.09998e-37
Synpo2	ENSMUSG00000050315.14	protein_coding	3.46578	2.29118e-37
Raet1e	ENSMUSG00000053219.15	protein_coding	-1.29084	4.9251e-37
Syne3	ENSMUSG00000054150.12	protein_coding	-1.02611	6.24145e-37
Sqle	ENSMUSG00000022351.14	protein_coding	-1.07437	6.62925e-37
Ccdc74a	ENSMUSG00000041617.10	protein_coding	-2.0638	7.96212e-37
Ptx3	ENSMUSG00000027832.5	protein_coding	-1.26164	1.06552e-36
Papln	ENSMUSG00000021223.13	protein_coding	6.92872	1.13713e-36
Akr1c13	ENSMUSG00000021213.12	protein_coding	1.37636	1.15457e-36
Dzip3	ENSMUSG00000064061.13	protein_coding	1.0118	1.18951e-36
Lrp1	ENSMUSG00000040249.15	protein_coding	1.0545	1.98861e-36
Psmb8	ENSMUSG00000024338.15	protein_coding	1.42206	2.0303e-36
Gbp10	ENSMUSG00000105096.1	protein_coding	7.14926	2.43803e-36
Gadd45b	ENSMUSG00000015312.9	protein_coding	1.55648	2.51154e-36
Tk1	ENSMUSG00000025574.13	protein_coding	-1.50941	2.84398e-36
Gbp5	ENSMUSG00000105504.4	protein_coding	2.95896	3.12654e-36
Tdrp	ENSMUSG00000050052.12	protein_coding	6.26677	3.21288e-36
Klhl32	ENSMUSG00000040387.16	protein_coding	-7.68577	3.32593e-36
Msmo1	ENSMUSG00000031604.10	protein_coding	-1.03234	3.89973e-36
Serpina3c	ENSMUSG00000066361.3	protein_coding	6.57871	4.17541e-36
Crym	ENSMUSG00000030905.5	protein_coding	4.82801	4.52705e-36
Gm4064	ENSMUSG00000102053.1	protein_coding	-5.28538	5.41766e-36
Tspan18	ENSMUSG00000027217.13	protein_coding	5.38394	5.46086e-36
Prag1	ENSMUSG00000050271.12	protein_coding	2.44797	7.03971e-36
Jmjd8	ENSMUSG00000025736.15	protein_coding	1.32161	1.01798e-35
Anpep	ENSMUSG00000039062.15	protein_coding	7.42998	1.06954e-35
Ptafr	ENSMUSG00000056529.7	protein_coding	5.88732	1.50447e-35
Agmo	ENSMUSG00000050103.18	protein_coding	3.41914	1.5549e-35
Atp6v1c2	ENSMUSG00000020566.19	protein_coding	3.51042	1.72463e-35
Spef1	ENSMUSG00000027329.9	protein_coding	2.58039	2.16249e-35
Cp	ENSMUSG00000003617.16	protein_coding	1.25172	2.5886e-35
Urb1	ENSMUSG00000039929.14	protein_coding	1.08994	4.26546e-35
B3gnt9	ENSMUSG00000069920.10	protein_coding	1.09888	5.22353e-35
Smpdl3a	ENSMUSG00000019872.13	protein_coding	1.69442	5.4008e-35
Kank1	ENSMUSG00000032702.16	protein_coding	3.42975	7.41701e-35
Bglap	ENSMUSG00000074483.2	protein_coding	4.2754	7.93494e-35
Ddhd1	ENSMUSG00000037697.19	protein_coding	1.0203	9.20679e-35
Zfp469	ENSMUSG00000043903.4	protein_coding	1.38544	1.18957e-34
Pop1	ENSMUSG00000022325.14	protein_coding	-1.30722	1.19226e-34
Tuft1	ENSMUSG00000005968.14	protein_coding	-2.14321	1.32916e-34
Echdc2	ENSMUSG00000028601.18	protein_coding	1.58322	1.4375e-34
Sertad4	ENSMUSG00000016262.14	protein_coding	1.069	1.86771e-34
Azin2	ENSMUSG00000028789.16	protein_coding	-1.22686	2.0947e-34
Rgs5	ENSMUSG00000026678.10	protein_coding	4.23394	2.12834e-34
Notch1	ENSMUSG00000026923.15	protein_coding	1.05692	2.5509e-34
Sh2d4b	ENSMUSG00000037833.14	protein_coding	3.09383	2.65673e-34
Pim1	ENSMUSG00000024014.8	protein_coding	-1.11966	3.35043e-34
Selenoh	ENSMUSG00000076437.10	protein_coding	-1.76599	3.50908e-34
Itga9	ENSMUSG00000039115.13	protein_coding	1.07521	3.89146e-34
Fam118a	ENSMUSG00000022434.8	protein_coding	-1.02094	4.00266e-34
Tnxb	ENSMUSG00000033327.17	protein_coding	-2.20795	4.22968e-34
Pcx	ENSMUSG00000024892.17	protein_coding	1.38071	6.55077e-34
Fgd6	ENSMUSG00000020021.4	protein_coding	1.25346	7.86549e-34
Tmem120b	ENSMUSG00000054434.14	protein_coding	1.91691	9.20725e-34
Gm7609	ENSMUSG00000079457.9	transcribed_unprocessed_pseudogene	3.23166	9.74707e-34
Grem1	ENSMUSG00000074934.3	protein_coding	5.71554	1.24634e-33
Pim3	ENSMUSG00000035828.11	protein_coding	1.53574	1.82418e-33
Wnt5a	ENSMUSG00000021994.15	protein_coding	-1.2627	2.32684e-33
Tdrkh	ENSMUSG00000041912.12	protein_coding	-1.43782	2.34733e-33
Mcc	ENSMUSG00000071856.10	protein_coding	-1.07132	2.39144e-33
2810433D01Rik	ENSMUSG00000086283.7	lncRNA	4.78397	2.71109e-33
Vash2	ENSMUSG00000037568.12	protein_coding	-1.31606	3.10919e-33
Cdkn3	ENSMUSG00000037628.10	protein_coding	-1.70192	3.29542e-33
Igip	ENSMUSG00000110185.2	protein_coding	1.08006	3.48522e-33
Plce1	ENSMUSG00000024998.17	protein_coding	2.56108	3.75757e-33
Cdhr1	ENSMUSG00000021803.10	protein_coding	1.35496	4.4963e-33
Tmtc1	ENSMUSG00000030306.14	protein_coding	5.22142	4.90555e-33
Megf9	ENSMUSG00000039270.9	protein_coding	1.27455	4.97956e-33
Abcg3	ENSMUSG00000029299.14	protein_coding	9.90398	5.22792e-33
Ppp1r1a	ENSMUSG00000022490.7	protein_coding	9.94925	8.46314e-33
AW112010	ENSMUSG00000075010.5	lncRNA	5.24109	1.07425e-32
Acp5	ENSMUSG00000001348.15	protein_coding	9.79152	1.32963e-32
Slc25a25	ENSMUSG00000026819.15	protein_coding	1.46971	2.1354e-32
Cd55	ENSMUSG00000026399.12	protein_coding	6.2931	2.39897e-32
Hebp1	ENSMUSG00000042770.8	protein_coding	1.08914	4.22475e-32
Zdhhc15	ENSMUSG00000033906.5	protein_coding	1.30302	5.02368e-32
0610038B21Rik	ENSMUSG00000097882.2	lncRNA	-2.68519	5.47485e-32
Espnl	ENSMUSG00000049515.12	protein_coding	3.55674	5.48411e-32
Calcrl	ENSMUSG00000059588.13	protein_coding	1.29315	5.75604e-32
Ifih1	ENSMUSG00000026896.14	protein_coding	1.58711	5.81325e-32
Frmd5	ENSMUSG00000027238.17	protein_coding	-1.0016	8.25367e-32
Gas2	ENSMUSG00000030498.15	protein_coding	-1.35534	8.78755e-32
Tnfrsf23	ENSMUSG00000037613.16	protein_coding	-1.21408	1.09519e-31
Gucy2c	ENSMUSG00000042638.14	protein_coding	6.97022	1.56119e-31
Siglec1	ENSMUSG00000027322.11	protein_coding	4.70854	1.98404e-31
9330117O12Rik	ENSMUSG00000118154.1	lncRNA	4.25879	1.98919e-31
Il33	ENSMUSG00000024810.16	protein_coding	3.65689	2.13453e-31
Apobr	ENSMUSG00000042759.12	protein_coding	-1.52808	2.21709e-31
9330175E14Rik	ENSMUSG00000097194.2	lncRNA	-1.45848	2.94304e-31
Tent5b	ENSMUSG00000046694.6	protein_coding	-2.31921	3.07412e-31
Trim5	ENSMUSG00000060441.15	protein_coding	2.7375	3.08019e-31
Cldn1	ENSMUSG00000022512.3	protein_coding	1.9844	3.28583e-31
Card19	ENSMUSG00000037960.11	protein_coding	-1.158	3.47615e-31
Basp1	ENSMUSG00000045763.8	protein_coding	-2.5189	3.73339e-31
Ldlrad3	ENSMUSG00000048058.17	protein_coding	-1.22336	3.73806e-31
Tmem268	ENSMUSG00000045917.17	protein_coding	1.16654	5.17723e-31
Aldh1a1	ENSMUSG00000053279.8	protein_coding	2.81322	5.35787e-31
Mdga1	ENSMUSG00000043557.16	protein_coding	3.08818	9.11061e-31
Grtp1	ENSMUSG00000038515.10	protein_coding	2.01757	9.68047e-31
Ptpn3	ENSMUSG00000038764.14	protein_coding	1.43961	1.23698e-30
Ccl9	ENSMUSG00000019122.8	protein_coding	-2.16917	1.24273e-30
Nfkbie	ENSMUSG00000023947.8	protein_coding	1.57981	1.3477e-30
Riox2	ENSMUSG00000022724.15	protein_coding	1.04248	1.40969e-30
Lpar6	ENSMUSG00000033446.7	protein_coding	1.51499	1.45648e-30
Cacna1a	ENSMUSG00000034656.18	protein_coding	-1.24897	1.82595e-30
Wscd2	ENSMUSG00000063430.9	protein_coding	4.80911	2.07227e-30
Itga6	ENSMUSG00000027111.15	protein_coding	1.01841	2.78517e-30
Ccdc71l	ENSMUSG00000090946.3	protein_coding	1.05175	3.16245e-30
Hic1	ENSMUSG00000043099.4	protein_coding	1.91478	3.49616e-30
Akr1c19	ENSMUSG00000071551.13	protein_coding	5.8702	3.88166e-30
Inmt	ENSMUSG00000003477.5	protein_coding	7.44546	4.64867e-30
Zmynd15	ENSMUSG00000040829.14	protein_coding	5.57857	6.10425e-30
Rpl12	ENSMUSG00000038900.17	protein_coding	-1.12341	6.12076e-30
Plpp2	ENSMUSG00000052151.12	protein_coding	-1.05316	7.72085e-30
Slc13a4	ENSMUSG00000029843.4	protein_coding	9.28644	7.89075e-30
Col14a1	ENSMUSG00000022371.16	protein_coding	4.12013	7.89075e-30
H2-Q7	ENSMUSG00000060550.16	protein_coding	4.63295	8.44762e-30
Dmtn	ENSMUSG00000022099.17	protein_coding	1.73159	9.13613e-30
Ggt5	ENSMUSG00000006344.17	protein_coding	1.08387	9.63792e-30
Fgf18	ENSMUSG00000057967.12	protein_coding	4.92052	9.7162e-30
Apcdd1	ENSMUSG00000071847.13	protein_coding	1.44665	9.75203e-30
Atoh8	ENSMUSG00000037621.8	protein_coding	-1.38693	1.38079e-29
Gria3	ENSMUSG00000001986.16	protein_coding	-1.41625	1.67529e-29
Enpp5	ENSMUSG00000023960.13	protein_coding	1.46482	1.87647e-29
Enpep	ENSMUSG00000028024.14	protein_coding	2.9412	1.89501e-29
Dnah2	ENSMUSG00000005237.14	protein_coding	3.59662	2.82268e-29
Serpinb6b	ENSMUSG00000042842.11	protein_coding	3.66018	3.03551e-29
Mindy4	ENSMUSG00000038022.11	protein_coding	1.52369	3.69235e-29
Syne2	ENSMUSG00000063450.14	protein_coding	1.67137	3.86008e-29
F830016B08Rik	ENSMUSG00000090942.1	protein_coding	1.63609	4.72341e-29
Pde7b	ENSMUSG00000019990.15	protein_coding	9.7163	4.96475e-29
Ppl	ENSMUSG00000039457.4	protein_coding	-2.5875	5.86388e-29
Gm26512	ENSMUSG00000097157.2	lncRNA	4.89802	6.20707e-29
Camk2n1	ENSMUSG00000046447.3	protein_coding	3.07118	9.55991e-29
Plxnb1	ENSMUSG00000053646.13	protein_coding	2.91142	1.19832e-28
Sft2d2	ENSMUSG00000040848.11	protein_coding	1.33116	1.64262e-28
Dock8	ENSMUSG00000052085.7	protein_coding	2.30794	1.76877e-28
Aif1l	ENSMUSG00000001864.13	protein_coding	-2.7792	2.6965e-28
Dusp6	ENSMUSG00000019960.8	protein_coding	2.39108	3.0126e-28
Nhs	ENSMUSG00000059493.13	protein_coding	1.12792	3.21483e-28
Prss46	ENSMUSG00000049719.14	protein_coding	-4.78048	3.47871e-28
Bex3	ENSMUSG00000046432.12	protein_coding	-1.01216	4.74153e-28
S100a11	ENSMUSG00000027907.4	protein_coding	-1.03935	5.21142e-28
Gdf10	ENSMUSG00000021943.7	protein_coding	9.43401	1.01631e-27
Abhd17c	ENSMUSG00000038459.10	protein_coding	1.16715	1.0165e-27
Fam13a	ENSMUSG00000037709.13	protein_coding	1.27667	1.01865e-27
Mpp2	ENSMUSG00000017314.12	protein_coding	-1.7541	1.27664e-27
Ntng2	ENSMUSG00000035513.19	protein_coding	1.84513	2.05172e-27
Gm4951	ENSMUSG00000073555.1	protein_coding	1.25543	2.11693e-27
Pde1a	ENSMUSG00000059173.19	protein_coding	1.32905	2.33663e-27
Ffar4	ENSMUSG00000054200.7	protein_coding	6.86089	2.62032e-27
Hoxc13	ENSMUSG00000001655.6	protein_coding	-1.02198	2.70101e-27
Ogdhl	ENSMUSG00000021913.8	protein_coding	1.90339	3.15608e-27
Lgr5	ENSMUSG00000020140.15	protein_coding	1.99621	3.20885e-27
Zbtb8a	ENSMUSG00000028807.2	protein_coding	-1.47033	3.52163e-27
Minar2	ENSMUSG00000050875.11	protein_coding	6.92343	3.6969e-27
Gpr155	ENSMUSG00000041762.16	protein_coding	1.0449	4.04394e-27
AC168977.1	ENSMUSG00000079808.3	protein_coding	4.60008	5.7188e-27
Rasd1	ENSMUSG00000049892.7	protein_coding	6.58738	7.17412e-27
Frzb	ENSMUSG00000027004.3	protein_coding	1.67104	7.64626e-27
Epb41l5	ENSMUSG00000026383.14	protein_coding	1.36937	7.7615e-27
Tmem154	ENSMUSG00000056498.13	protein_coding	5.3632	8.19922e-27
Dhrs9	ENSMUSG00000027068.6	protein_coding	2.73543	8.82484e-27
Hcar2	ENSMUSG00000045502.6	protein_coding	5.56384	9.83671e-27
Cd34	ENSMUSG00000016494.9	protein_coding	2.80849	1.08776e-26
Nt5dc2	ENSMUSG00000071547.4	protein_coding	1.2214	1.23938e-26
Ier5	ENSMUSG00000056708.5	protein_coding	-1.00921	1.53787e-26
Nebl	ENSMUSG00000053702.16	protein_coding	6.18658	1.58937e-26
Nipsnap1	ENSMUSG00000034285.15	protein_coding	-1.38594	2.72841e-26
Fndc1	ENSMUSG00000071984.10	protein_coding	7.6632	3.36728e-26
1700018A04Rik	ENSMUSG00000038408.14	lncRNA	1.58809	4.45319e-26
Slc9a3r2	ENSMUSG00000002504.15	protein_coding	1.4814	4.6997e-26
Madd	ENSMUSG00000040687.16	protein_coding	1.28231	6.48929e-26
Otor	ENSMUSG00000027416.2	protein_coding	2.21023	8.18626e-26
Rrm2	ENSMUSG00000020649.11	protein_coding	-1.91152	9.02137e-26
Gm31520	ENSMUSG00000107653.1	transcribed_processed_pseudogene	2.59489	1.03016e-25
Clec11a	ENSMUSG00000004473.10	protein_coding	1.65066	1.04401e-25
Miga2	ENSMUSG00000026858.18	protein_coding	1.1113	1.80372e-25
Lhfpl4	ENSMUSG00000042873.11	protein_coding	2.42606	1.98673e-25
Idua	ENSMUSG00000033540.18	protein_coding	1.10155	3.01572e-25
Ano1	ENSMUSG00000031075.18	protein_coding	3.33368	3.12948e-25
Mpp6	ENSMUSG00000038388.14	protein_coding	-1.00959	3.32815e-25
Agpat2	ENSMUSG00000026922.13	protein_coding	1.06111	3.39998e-25
Nkd1	ENSMUSG00000031661.12	protein_coding	1.5403	4.10967e-25
Mfap3l	ENSMUSG00000031647.10	protein_coding	-2.02666	5.07572e-25
Wdr86	ENSMUSG00000055235.11	protein_coding	5.24505	5.5878e-25
Txnip	ENSMUSG00000038393.14	protein_coding	-1.08612	6.61221e-25
Syt13	ENSMUSG00000027220.2	protein_coding	-1.99842	9.3063e-25
Rgs17	ENSMUSG00000019775.17	protein_coding	-1.4163	1.46884e-24
Add2	ENSMUSG00000030000.10	protein_coding	-5.2191	1.62864e-24
Eepd1	ENSMUSG00000036611.5	protein_coding	2.18014	2.13743e-24
2810025M15Rik	ENSMUSG00000049881.13	transcribed_processed_pseudogene	-1.25826	2.14624e-24
Postn	ENSMUSG00000027750.16	protein_coding	3.7617	2.68452e-24
Tll1	ENSMUSG00000053626.5	protein_coding	-4.28531	2.73523e-24
Fgf1	ENSMUSG00000036585.16	protein_coding	6.86136	2.8022e-24
Pask	ENSMUSG00000026274.11	protein_coding	-1.28833	3.25897e-24
Ccnb2	ENSMUSG00000032218.7	protein_coding	-1.72333	3.39973e-24
Ahr	ENSMUSG00000019256.17	protein_coding	-1.13538	4.84227e-24
Pcbp3	ENSMUSG00000001120.15	protein_coding	-3.25316	6.03143e-24
Itpripl1	ENSMUSG00000074825.4	protein_coding	-1.22601	6.32666e-24
E330013P04Rik	ENSMUSG00000053117.11	lncRNA	1.98857	6.76723e-24
Cenpe	ENSMUSG00000045328.11	protein_coding	-1.10096	6.97277e-24
Psrc1	ENSMUSG00000068744.12	protein_coding	-1.27657	7.03131e-24
Adam28	ENSMUSG00000014725.16	protein_coding	5.57808	7.55811e-24
Map7d3	ENSMUSG00000067878.13	protein_coding	-1.14674	7.7509e-24
Gm47675	ENSMUSG00000114884.1	lncRNA	9.38704	7.84785e-24
C6	ENSMUSG00000022181.16	protein_coding	6.04353	8.74762e-24
Pcdhgb2	ENSMUSG00000102748.1	protein_coding	1.51492	1.01407e-23
Rab3b	ENSMUSG00000003411.10	protein_coding	-3.32397	1.10587e-23
Irf7	ENSMUSG00000025498.15	protein_coding	-1.23962	1.16893e-23
D430020J02Rik	ENSMUSG00000112980.1	lncRNA	-1.42586	1.2147e-23
Sema3f	ENSMUSG00000034684.12	protein_coding	-5.95197	1.23139e-23
Hrct1	ENSMUSG00000071001.4	protein_coding	-1.24104	1.27405e-23
Robo1	ENSMUSG00000022883.11	protein_coding	5.29819	1.32891e-23
Slc22a2	ENSMUSG00000040966.10	protein_coding	-1.72099	1.50075e-23
Pnpla3	ENSMUSG00000041653.5	protein_coding	5.98832	1.58319e-23
Gm8332	ENSMUSG00000095799.1	protein_coding	-1.61305	1.66084e-23
Slc1a3	ENSMUSG00000005360.14	protein_coding	4.3184	1.84735e-23
Cyp27a1	ENSMUSG00000026170.6	protein_coding	3.17063	2.17164e-23
Idi1	ENSMUSG00000058258.14	protein_coding	-1.24167	2.2486e-23
Atp1a2	ENSMUSG00000007097.14	protein_coding	10.7879	2.36682e-23
Cysltr2	ENSMUSG00000033470.12	protein_coding	4.44665	2.36682e-23
Ypel4	ENSMUSG00000034059.14	protein_coding	-3.23621	3.01653e-23
Ly75	ENSMUSG00000026980.15	protein_coding	-1.17596	3.14212e-23
Bglap2	ENSMUSG00000074486.2	protein_coding	2.50511	3.77022e-23
Mitf	ENSMUSG00000035158.15	protein_coding	1.73186	4.17551e-23
Nxph3	ENSMUSG00000046719.7	protein_coding	-5.54527	4.68754e-23
Retreg1	ENSMUSG00000022270.16	protein_coding	1.55602	4.87869e-23
Gm7361	ENSMUSG00000059645.6	protein_coding	-2.98266	5.00963e-23
Ncaph	ENSMUSG00000034906.15	protein_coding	-1.26497	6.01181e-23
Pcdhb7	ENSMUSG00000045062.4	protein_coding	2.55676	6.181e-23
Prrt4	ENSMUSG00000079654.3	protein_coding	-2.61638	6.56666e-23
Mocos	ENSMUSG00000039616.10	protein_coding	1.33399	7.42486e-23
Hes1	ENSMUSG00000022528.8	protein_coding	1.54073	7.87873e-23
Cd59a	ENSMUSG00000032679.12	protein_coding	-1.2086	8.28459e-23
Akr1c14	ENSMUSG00000033715.15	protein_coding	1.10133	8.41858e-23
Gm47204	ENSMUSG00000110980.1	lncRNA	-1.45306	8.61828e-23
Wif1	ENSMUSG00000020218.11	protein_coding	-1.38276	8.66245e-23
Mvk	ENSMUSG00000041939.14	protein_coding	-1.00618	1.19989e-22
1500009L16Rik	ENSMUSG00000087651.3	protein_coding	1.82809	1.34122e-22
Car5b	ENSMUSG00000031373.4	protein_coding	1.0336	1.98933e-22
H60b	ENSMUSG00000075297.10	protein_coding	6.78503	2.17566e-22
Actr3b	ENSMUSG00000056367.14	protein_coding	1.56873	2.21915e-22
E2f7	ENSMUSG00000020185.16	protein_coding	-1.29813	2.50573e-22
Cenpf	ENSMUSG00000026605.14	protein_coding	-1.52666	3.08127e-22
Phlda1	ENSMUSG00000020205.8	protein_coding	1.04638	3.18205e-22
Slc35g1	ENSMUSG00000044026.3	protein_coding	4.1814	3.20298e-22
Tacc3	ENSMUSG00000037313.16	protein_coding	-1.11	4.49201e-22
2310009B15Rik	ENSMUSG00000079283.2	protein_coding	-1.28844	4.90339e-22
1110038B12Rik	ENSMUSG00000092203.7	lncRNA	-1.2268	6.68194e-22
2410131K14Rik	ENSMUSG00000032840.7	protein_coding	1.02358	7.80578e-22
A930004D18Rik	ENSMUSG00000054057.2	protein_coding	-1.10096	9.49474e-22
Sh2b2	ENSMUSG00000005057.13	protein_coding	1.35189	1.00292e-21
Car8	ENSMUSG00000041261.9	protein_coding	-2.53865	1.00952e-21
Gm5662	ENSMUSG00000079029.2	protein_coding	-1.06159	1.16263e-21
Bach2	ENSMUSG00000040270.16	protein_coding	-1.6319	1.33004e-21
1700087I21Rik	ENSMUSG00000115099.1	lncRNA	-1.69192	1.34394e-21
Ppp1r13b	ENSMUSG00000021285.15	protein_coding	-1.10149	1.41933e-21
Crocc2	ENSMUSG00000084989.3	protein_coding	-3.28847	1.61459e-21
C5ar2	ENSMUSG00000074361.10	protein_coding	5.44591	1.69194e-21
Kif18b	ENSMUSG00000051378.10	protein_coding	-1.27706	1.73057e-21
Smco3	ENSMUSG00000043298.8	protein_coding	3.20289	1.82746e-21
Paqr9	ENSMUSG00000064225.6	protein_coding	9.32677	3.08962e-21
Mal	ENSMUSG00000027375.14	protein_coding	-1.31084	3.605e-21
Dynlt1a	ENSMUSG00000092074.2	protein_coding	-1.30192	3.91779e-21
Olfr1033	ENSMUSG00000045392.8	protein_coding	2.31236	3.95842e-21
Slc2a10	ENSMUSG00000027661.4	protein_coding	1.35334	4.03162e-21
Spag5	ENSMUSG00000002055.9	protein_coding	-1.16568	4.19305e-21
Stc2	ENSMUSG00000020303.2	protein_coding	3.27756	4.33634e-21
Aldh1l2	ENSMUSG00000020256.14	protein_coding	-1.37102	4.79228e-21
Podn	ENSMUSG00000028600.15	protein_coding	7.56707	7.72745e-21
Itga7	ENSMUSG00000025348.9	protein_coding	2.57916	7.90529e-21
Slc22a4	ENSMUSG00000020334.6	protein_coding	2.32758	8.20224e-21
Greb1	ENSMUSG00000036523.16	protein_coding	1.06504	1.0139e-20
Glrb	ENSMUSG00000028020.16	protein_coding	1.84275	1.12208e-20
9330188P03Rik	ENSMUSG00000115149.1	lncRNA	1.52937	1.13561e-20
Orm1	ENSMUSG00000039196.2	protein_coding	2.05999	1.166e-20
Mest	ENSMUSG00000051855.15	protein_coding	1.05465	1.23741e-20
Spry4	ENSMUSG00000024427.7	protein_coding	4.43921	1.301e-20
Gm10687	ENSMUSG00000097617.2	lncRNA	4.65145	1.31324e-20
Ccdc144b	ENSMUSG00000047696.16	protein_coding	7.12075	1.36447e-20
Ptpn22	ENSMUSG00000027843.13	protein_coding	2.0576	1.51036e-20
H2-M9	ENSMUSG00000067201.11	protein_coding	-8.51102	1.55925e-20
Gm14409	ENSMUSG00000078869.2	protein_coding	2.54887	1.66086e-20
Pde4b	ENSMUSG00000028525.16	protein_coding	1.09443	1.66184e-20
Mro	ENSMUSG00000064036.15	protein_coding	3.10651	1.73607e-20
Mmd2	ENSMUSG00000039533.8	protein_coding	8.97302	2.31488e-20
Pald1	ENSMUSG00000020092.9	protein_coding	1.29165	2.38487e-20
Kif2c	ENSMUSG00000028678.13	protein_coding	-1.30208	2.65109e-20
Apol6	ENSMUSG00000033576.12	protein_coding	2.27579	2.92715e-20
Cbx7	ENSMUSG00000053411.16	protein_coding	1.06161	2.96976e-20
Nanos1	ENSMUSG00000072437.4	protein_coding	-2.18494	3.0123e-20
Fgf11	ENSMUSG00000042826.13	protein_coding	2.40781	3.10635e-20
Arnt2	ENSMUSG00000015709.9	protein_coding	2.55544	3.64376e-20
Tspan32	ENSMUSG00000000244.17	protein_coding	1.31169	4.95164e-20
Itih5	ENSMUSG00000025780.7	protein_coding	3.72194	5.10284e-20
Herc6	ENSMUSG00000029798.11	protein_coding	1.34898	6.94779e-20
Tctex1d2	ENSMUSG00000014075.15	protein_coding	-1.0571	1.02277e-19
Trp53i11	ENSMUSG00000068735.14	protein_coding	4.49268	1.02513e-19
Tmem178	ENSMUSG00000024245.4	protein_coding	6.31476	1.19388e-19
Glis1	ENSMUSG00000034762.9	protein_coding	-2.02464	1.58456e-19
Tcp11l1	ENSMUSG00000027175.10	protein_coding	1.11435	1.69289e-19
Abcg1	ENSMUSG00000024030.7	protein_coding	1.42793	1.70195e-19
Cenpa	ENSMUSG00000029177.9	protein_coding	-1.18969	1.82847e-19
Cbfa2t3	ENSMUSG00000006362.16	protein_coding	9.5161	2.06092e-19
Hsd11b1	ENSMUSG00000016194.14	protein_coding	2.00598	2.34797e-19
Dchs2	ENSMUSG00000102692.1	protein_coding	-1.34664	2.38305e-19
C530008M17Rik	ENSMUSG00000036377.18	protein_coding	-4.71993	2.47534e-19
Pnpo	ENSMUSG00000018659.12	protein_coding	3.6667	2.51209e-19
Tslrn1	ENSMUSG00000085757.7	lncRNA	6.2753	2.64491e-19
Snrnp25	ENSMUSG00000040767.10	protein_coding	-1.02001	2.98843e-19
Lyz2	ENSMUSG00000069516.8	protein_coding	1.29986	3.02486e-19
Gm10575	ENSMUSG00000073787.4	lncRNA	-1.47882	3.29729e-19
Unc13a	ENSMUSG00000034799.16	protein_coding	1.29452	3.52796e-19
Sec14l2	ENSMUSG00000003585.13	protein_coding	-1.7019	3.57126e-19
Cntnap1	ENSMUSG00000017167.6	protein_coding	1.31743	3.92683e-19
Col11a2	ENSMUSG00000024330.17	protein_coding	1.49249	4.25965e-19
Hspb11	ENSMUSG00000063172.13	protein_coding	-1.12125	4.36943e-19
Igf2	ENSMUSG00000048583.16	protein_coding	4.77145	4.53862e-19
Wnk3	ENSMUSG00000041245.13	protein_coding	1.71195	4.64523e-19
Larp1b	ENSMUSG00000025762.15	protein_coding	1.03518	5.46061e-19
Kifc1	ENSMUSG00000079553.11	protein_coding	-1.42982	5.85295e-19
Phf11b	ENSMUSG00000091649.3	protein_coding	1.67713	6.5181e-19
Rps6ka1	ENSMUSG00000003644.17	protein_coding	-3.39584	6.67612e-19
Zfhx2	ENSMUSG00000040721.9	protein_coding	3.32175	1.03155e-18
Arrdc1	ENSMUSG00000026972.15	protein_coding	-1.05148	1.17508e-18
Gm4262	ENSMUSG00000097056.1	lncRNA	-1.71152	1.21922e-18
Pcdhb13	ENSMUSG00000047307.2	protein_coding	3.94371	1.37345e-18
Dqx1	ENSMUSG00000009145.6	protein_coding	1.50255	1.4336e-18
Trim30a	ENSMUSG00000030921.17	protein_coding	1.04345	1.46415e-18
Troap	ENSMUSG00000032783.9	protein_coding	-1.51131	1.64956e-18
Card10	ENSMUSG00000033170.14	protein_coding	2.16133	1.68828e-18
Tmc3	ENSMUSG00000038540.14	protein_coding	-2.43724	1.75282e-18
Tmem98	ENSMUSG00000035413.8	protein_coding	-1.33079	1.81837e-18
Aldh1l1	ENSMUSG00000030088.15	protein_coding	3.18355	1.86667e-18
Fdps	ENSMUSG00000059743.12	protein_coding	-1.83763	2.20388e-18
Car2	ENSMUSG00000027562.12	protein_coding	-1.505	2.68806e-18
Birc5	ENSMUSG00000017716.15	protein_coding	-1.4384	2.88324e-18
Ikzf4	ENSMUSG00000002578.18	protein_coding	2.34826	3.59669e-18
Adcy5	ENSMUSG00000022840.9	protein_coding	5.17911	3.61218e-18
6330403L08Rik	ENSMUSG00000075585.3	lncRNA	-1.07427	3.92589e-18
Pcdhb11	ENSMUSG00000051486.5	protein_coding	2.83819	4.32671e-18
Lamc2	ENSMUSG00000026479.13	protein_coding	-1.09335	4.34113e-18
Pcyt1b	ENSMUSG00000035246.16	protein_coding	1.63432	4.54555e-18
A530032D15Rik	ENSMUSG00000089844.7	protein_coding	8.91315	4.63275e-18
Kif22	ENSMUSG00000030677.8	protein_coding	-1.29706	5.58348e-18
Trpc5os	ENSMUSG00000072934.10	protein_coding	-5.02222	5.61024e-18
Cdkl5	ENSMUSG00000031292.14	protein_coding	2.10649	6.13138e-18
Hmgb3	ENSMUSG00000015217.11	protein_coding	-1.06456	6.18685e-18
E230016K23Rik	ENSMUSG00000051832.7	lncRNA	-4.28605	6.39507e-18
AW551984	ENSMUSG00000038112.15	protein_coding	-4.43858	6.59518e-18
Fas	ENSMUSG00000024778.13	protein_coding	1.03473	6.8518e-18
Acta2	ENSMUSG00000035783.9	protein_coding	-1.34005	7.38428e-18
Mettl25	ENSMUSG00000036009.16	protein_coding	1.20565	8.35423e-18
Fam118b	ENSMUSG00000050471.17	protein_coding	1.00098	9.9533e-18
Larp6	ENSMUSG00000034839.5	protein_coding	1.01141	1.00392e-17
Gm49492	ENSMUSG00000116180.1	lncRNA	2.30687	1.30742e-17
Gm37145	ENSMUSG00000102278.1	TEC	-2.4353	1.36848e-17
Vnn1	ENSMUSG00000037440.8	protein_coding	1.85708	1.93767e-17
Hcn2	ENSMUSG00000020331.9	protein_coding	-1.26492	2.11742e-17
9030612E09Rik	ENSMUSG00000045008.2	lncRNA	5.13333	2.552e-17
Slc25a42	ENSMUSG00000002346.16	protein_coding	1.04458	2.60323e-17
Trpv2	ENSMUSG00000018507.16	protein_coding	1.24927	2.85805e-17
Klhl29	ENSMUSG00000020627.10	protein_coding	3.06502	3.0802e-17
Klhl13	ENSMUSG00000036782.13	protein_coding	2.97748	3.395e-17
Panx3	ENSMUSG00000011118.4	protein_coding	-1.05578	3.6581e-17
Steap1	ENSMUSG00000015652.9	protein_coding	-1.41121	3.99227e-17
Btbd19	ENSMUSG00000073771.11	protein_coding	-1.09844	4.28806e-17
Gm7592	ENSMUSG00000090186.6	unprocessed_pseudogene	1.88625	4.30979e-17
Csprs	ENSMUSG00000062783.2	protein_coding	2.70711	4.34441e-17
Abca8b	ENSMUSG00000020620.14	protein_coding	3.24881	4.71879e-17
Hyal1	ENSMUSG00000010051.15	protein_coding	1.16855	4.77709e-17
Aspn	ENSMUSG00000021388.14	protein_coding	5.28739	5.01043e-17
Rps6ka2	ENSMUSG00000023809.10	protein_coding	-1.16894	5.18403e-17
Cenpm	ENSMUSG00000068101.11	protein_coding	-1.71511	5.68332e-17
Cyp2j9	ENSMUSG00000015224.10	protein_coding	1.65052	6.02423e-17
Nceh1	ENSMUSG00000027698.14	protein_coding	1.09972	6.05763e-17
Gm48832	ENSMUSG00000111840.1	lncRNA	2.89539	7.64862e-17
Cdca3	ENSMUSG00000023505.13	protein_coding	-1.53264	7.9629e-17
Rab38	ENSMUSG00000030559.8	protein_coding	6.59483	9.55592e-17
Uros	ENSMUSG00000030979.13	protein_coding	1.12919	9.71597e-17
Gm50012	ENSMUSG00000117628.1	lncRNA	-1.84625	9.73919e-17
Id4	ENSMUSG00000021379.2	protein_coding	-4.92925	9.94044e-17
Obscn	ENSMUSG00000061462.18	protein_coding	3.37859	1.00021e-16
Gm2619	ENSMUSG00000091199.9	transcribed_unprocessed_pseudogene	1.67793	1.1439e-16
Cfb	ENSMUSG00000090231.10	protein_coding	6.11076	1.14618e-16
Olfml1	ENSMUSG00000051041.7	protein_coding	4.78333	1.2026e-16
Spint1	ENSMUSG00000027315.13	protein_coding	-4.16381	1.20758e-16
Pcdhb5	ENSMUSG00000063687.3	protein_coding	1.59853	1.21374e-16
Gm8995	ENSMUSG00000063286.7	transcribed_unprocessed_pseudogene	1.10867	1.2967e-16
Foxc2	ENSMUSG00000046714.7	protein_coding	-1.0426	1.44714e-16
Gbp3	ENSMUSG00000028268.14	protein_coding	1.11746	1.55831e-16
Ust	ENSMUSG00000047712.8	protein_coding	1.9125	1.65279e-16
Myh10	ENSMUSG00000020900.15	protein_coding	2.06268	1.68076e-16
Paqr8	ENSMUSG00000025931.15	protein_coding	-1.4376	2.03427e-16
Hebp2	ENSMUSG00000019853.6	protein_coding	1.37282	2.34421e-16
Fmo5	ENSMUSG00000028088.14	protein_coding	1.77964	3.17829e-16
Pla2g5	ENSMUSG00000041193.15	protein_coding	-3.97515	3.24309e-16
Aldh1a3	ENSMUSG00000015134.15	protein_coding	2.13474	3.33558e-16
Ppfia2	ENSMUSG00000053825.15	protein_coding	2.2574	3.64393e-16
Gbp11	ENSMUSG00000092021.8	polymorphic_pseudogene	8.61842	4.14948e-16
Cdh26	ENSMUSG00000039155.15	protein_coding	4.04037	4.74948e-16
Gm13889	ENSMUSG00000087006.3	protein_coding	2.57415	5.65122e-16
Sp8	ENSMUSG00000048562.7	protein_coding	-2.91012	5.94852e-16
Dusp8	ENSMUSG00000037887.11	protein_coding	-1.80422	6.37777e-16
Trib1	ENSMUSG00000032501.9	protein_coding	1.04624	6.41107e-16
Ifi203-ps	ENSMUSG00000090222.2	unprocessed_pseudogene	2.61224	6.54394e-16
Cks2	ENSMUSG00000062248.5	protein_coding	-1.05365	7.2742e-16
Gbp4	ENSMUSG00000079363.7	protein_coding	5.93847	1.06599e-15
B9d1	ENSMUSG00000001039.12	protein_coding	-1.00159	1.16963e-15
Gm14569	ENSMUSG00000091556.8	protein_coding	4.08751	1.20231e-15
Gm13470	ENSMUSG00000086644.1	lncRNA	-1.87853	1.40428e-15
A730017L22Rik	ENSMUSG00000085566.1	lncRNA	1.1674	1.4216e-15
2700054A10Rik	ENSMUSG00000117042.1	lncRNA	2.07526	1.64964e-15
Gm18342	ENSMUSG00000101279.1	unprocessed_pseudogene	8.52587	1.69406e-15
Kit	ENSMUSG00000005672.12	protein_coding	8.72571	1.9477e-15
Dennd2d	ENSMUSG00000027901.12	protein_coding	2.29482	2.00678e-15
Plekhg6	ENSMUSG00000038167.6	protein_coding	-2.71856	2.33441e-15
Plekha4	ENSMUSG00000040428.19	protein_coding	1.62601	2.41492e-15
Mastl	ENSMUSG00000026779.6	protein_coding	-1.16199	2.49487e-15
Odf3l2	ENSMUSG00000035963.8	protein_coding	-5.41419	2.56227e-15
Mxd3	ENSMUSG00000021485.14	protein_coding	-1.72088	2.69465e-15
Fads6	ENSMUSG00000044788.10	protein_coding	-2.24576	2.71851e-15
Agfg2	ENSMUSG00000029722.15	protein_coding	-1.00733	2.71851e-15
Rnasel	ENSMUSG00000066800.11	protein_coding	1.64404	2.72831e-15
Gm34589	ENSMUSG00000115816.1	lncRNA	4.47403	2.94472e-15
Rap1gap	ENSMUSG00000041351.16	protein_coding	-1.47103	2.98717e-15
Colca2	ENSMUSG00000079559.4	protein_coding	1.6868	3.04708e-15
Cxadr	ENSMUSG00000022865.14	protein_coding	5.3885	3.49847e-15
Tril	ENSMUSG00000043496.7	protein_coding	4.81388	3.54213e-15
Atp6v0a4	ENSMUSG00000038600.12	protein_coding	2.21406	3.76504e-15
Slc43a1	ENSMUSG00000027075.16	protein_coding	2.54302	3.82712e-15
Gtse1	ENSMUSG00000022385.11	protein_coding	-1.15781	4.20036e-15
Kif14	ENSMUSG00000041498.13	protein_coding	-1.19324	4.33308e-15
Tmcc3	ENSMUSG00000020023.18	protein_coding	1.21985	4.46191e-15
Pcdhb10	ENSMUSG00000045657.3	protein_coding	3.44961	4.88105e-15
Apoc4	ENSMUSG00000074336.5	protein_coding	3.6638	4.98812e-15
Adssl1	ENSMUSG00000011148.14	protein_coding	-1.22505	4.99485e-15
Tex26	ENSMUSG00000029660.10	protein_coding	-2.24791	5.11047e-15
Cables1	ENSMUSG00000040957.15	protein_coding	1.35902	5.20281e-15
Ccdc125	ENSMUSG00000048924.14	protein_coding	5.70057	5.2195e-15
Nmi	ENSMUSG00000026946.9	protein_coding	1.4523	5.26283e-15
Slc25a35	ENSMUSG00000018740.14	protein_coding	1.04695	5.26625e-15
Gm33696	ENSMUSG00000116324.1	lncRNA	-8.1799	5.3166e-15
Mdfi	ENSMUSG00000032717.14	protein_coding	2.06968	5.5667e-15
Clstn3	ENSMUSG00000008153.11	protein_coding	2.60983	5.78305e-15
Ssc4d	ENSMUSG00000029699.13	protein_coding	-1.61401	6.57376e-15
Apol9a	ENSMUSG00000057346.12	protein_coding	-1.41866	6.74522e-15
Plpp7	ENSMUSG00000051373.5	protein_coding	2.68986	7.40139e-15
Bmper	ENSMUSG00000031963.8	protein_coding	1.14599	7.60386e-15
Arsj	ENSMUSG00000046561.9	protein_coding	-1.05105	7.95815e-15
Ccpg1	ENSMUSG00000034563.16	protein_coding	1.27976	8.25483e-15
Stil	ENSMUSG00000028718.16	protein_coding	-1.30169	8.69195e-15
Tpd52	ENSMUSG00000027506.15	protein_coding	-1.16203	9.08223e-15
Fos	ENSMUSG00000021250.13	protein_coding	1.74134	9.99152e-15
Kif9	ENSMUSG00000032489.17	protein_coding	-1.43652	1.16213e-14
Cirbp	ENSMUSG00000045193.13	protein_coding	-1.36825	1.20507e-14
Pip5k1b	ENSMUSG00000024867.14	protein_coding	-3.41608	1.29623e-14
Gm48878	ENSMUSG00000112794.1	TEC	-7.76327	1.42676e-14
Tnfsf11	ENSMUSG00000022015.8	protein_coding	7.4273	1.51676e-14
Adgrd1	ENSMUSG00000044017.16	protein_coding	1.48964	1.55508e-14
Bub1b	ENSMUSG00000040084.9	protein_coding	-1.14068	1.74689e-14
Adamts6	ENSMUSG00000046169.10	protein_coding	-1.12664	2.01177e-14
H2-Q5	ENSMUSG00000055413.12	polymorphic_pseudogene	4.78552	2.12956e-14
Skida1	ENSMUSG00000054074.9	protein_coding	-1.10422	2.13931e-14
Kif15	ENSMUSG00000036768.6	protein_coding	-1.0153	2.27427e-14
Efcab11	ENSMUSG00000021176.6	protein_coding	-1.11544	2.36924e-14
Gm36827	ENSMUSG00000112327.1	lncRNA	3.51011	2.40508e-14
Zfr2	ENSMUSG00000034949.18	protein_coding	1.44444	2.41419e-14
Pcdh10	ENSMUSG00000049100.15	protein_coding	3.00511	2.68251e-14
Cmklr1	ENSMUSG00000042190.12	protein_coding	3.63828	2.70318e-14
Shroom4	ENSMUSG00000068270.15	protein_coding	-1.0202	2.79919e-14
Ulk4	ENSMUSG00000040936.15	protein_coding	-1.37639	2.96298e-14
Psd4	ENSMUSG00000026979.16	protein_coding	-2.37066	2.98538e-14
Cd48	ENSMUSG00000015355.13	protein_coding	4.15807	3.0014e-14
Tnfrsf25	ENSMUSG00000024793.14	protein_coding	1.81579	3.23919e-14
Xylt1	ENSMUSG00000030657.11	protein_coding	-1.00321	4.09724e-14
Gm15433	ENSMUSG00000096802.1	processed_pseudogene	1.98725	4.19439e-14
Prox2	ENSMUSG00000042320.17	protein_coding	-1.22003	4.46198e-14
Has1	ENSMUSG00000003665.7	protein_coding	3.24457	4.85426e-14
Rhbdl2	ENSMUSG00000043333.12	protein_coding	3.38438	4.97464e-14
Shcbp1	ENSMUSG00000022322.8	protein_coding	-1.001	5.01816e-14
Ppbp	ENSMUSG00000029372.7	protein_coding	-6.57216	5.1298e-14
Rasgrp3	ENSMUSG00000071042.12	protein_coding	-3.29412	5.32783e-14
Cntn1	ENSMUSG00000055022.14	protein_coding	2.35932	5.3565e-14
Slc8a1	ENSMUSG00000054640.15	protein_coding	3.45158	6.49852e-14
Ccdc181	ENSMUSG00000026578.6	protein_coding	-1.04603	7.41313e-14
Cdc25c	ENSMUSG00000044201.10	protein_coding	-1.34921	7.44123e-14
Racgap1	ENSMUSG00000023015.14	protein_coding	-1.23548	7.46612e-14
Halr1	ENSMUSG00000085412.7	lncRNA	8.67951	7.5991e-14
Pcdhgb1	ENSMUSG00000103037.1	protein_coding	1.47797	8.36076e-14
Abcc2	ENSMUSG00000025194.5	protein_coding	6.28572	8.45153e-14
Sult1a1	ENSMUSG00000030711.16	protein_coding	1.53805	9.39354e-14
Gal3st2b	ENSMUSG00000093805.7	protein_coding	1.33981	9.67904e-14
Ptpru	ENSMUSG00000028909.17	protein_coding	2.61902	1.0029e-13
Tle4	ENSMUSG00000024642.17	protein_coding	-1.07689	1.03122e-13
Lef1	ENSMUSG00000027985.14	protein_coding	-1.01286	1.07265e-13
Zfp804a	ENSMUSG00000070866.4	protein_coding	4.3565	1.38536e-13
Acvrl1	ENSMUSG00000000530.16	protein_coding	1.45549	1.44784e-13
Gm31814	ENSMUSG00000115869.1	lncRNA	-2.59499	1.44814e-13
Melk	ENSMUSG00000035683.13	protein_coding	-1.00683	1.5479e-13
Cpa6	ENSMUSG00000042501.12	protein_coding	-2.0282	1.5845e-13
Atp10d	ENSMUSG00000046808.17	polymorphic_pseudogene	1.3338	1.62034e-13
Gprasp2	ENSMUSG00000072966.11	protein_coding	3.72754	1.82093e-13
Itgb7	ENSMUSG00000001281.10	protein_coding	-1.94648	1.92429e-13
Bmp2	ENSMUSG00000027358.6	protein_coding	1.68495	2.03211e-13
Gm10309	ENSMUSG00000071036.2	protein_coding	3.01238	2.03556e-13
Dhx58	ENSMUSG00000017830.15	protein_coding	-1.10174	2.09078e-13
Ngfr	ENSMUSG00000000120.6	protein_coding	8.70777	2.20798e-13
Gpr27	ENSMUSG00000072875.2	protein_coding	2.95189	2.24857e-13
Selenow	ENSMUSG00000041571.9	protein_coding	-1.00343	2.25968e-13
Diaph3	ENSMUSG00000022021.14	protein_coding	-1.05695	2.30046e-13
Mkks	ENSMUSG00000027274.16	protein_coding	1.09975	2.41352e-13
Tmem106a	ENSMUSG00000034947.13	protein_coding	1.18334	2.8474e-13
Hspa2	ENSMUSG00000059970.7	protein_coding	-1.11989	2.9106e-13
Gm19461	ENSMUSG00000101693.1	lncRNA	3.75898	3.1205e-13
Negr1	ENSMUSG00000040037.13	protein_coding	6.42037	3.18975e-13
Zfp979	ENSMUSG00000066000.12	protein_coding	-1.21761	3.40457e-13
Gm43172	ENSMUSG00000107374.1	TEC	-2.96226	3.54162e-13
N4bp2l1	ENSMUSG00000041132.11	protein_coding	1.66101	3.62367e-13
Arl4d	ENSMUSG00000034936.2	protein_coding	-1.31215	3.71566e-13
Zfp983	ENSMUSG00000035868.9	protein_coding	3.04182	3.72486e-13
Crlf1	ENSMUSG00000007888.15	protein_coding	-1.31554	4.13713e-13
Aspg	ENSMUSG00000037686.6	protein_coding	3.87389	4.21017e-13
Col24a1	ENSMUSG00000028197.4	protein_coding	4.50231	4.7018e-13
Aim2	ENSMUSG00000037860.15	protein_coding	1.39072	4.90879e-13
Sept5	ENSMUSG00000072214.7	protein_coding	-1.07659	5.24074e-13
Il3ra	ENSMUSG00000068758.8	protein_coding	1.6182	5.30026e-13
Efna2	ENSMUSG00000003070.6	protein_coding	2.00361	5.432e-13
AC125149.1	ENSMUSG00000079192.2	protein_coding	4.67102	6.10844e-13
Afmid	ENSMUSG00000017718.15	protein_coding	-1.4936	6.22126e-13
Fli1	ENSMUSG00000016087.13	protein_coding	1.23529	6.3735e-13
Kif20a	ENSMUSG00000003779.16	protein_coding	-1.22794	6.8413e-13
Akap6	ENSMUSG00000061603.8	protein_coding	-1.39267	6.85603e-13
Ppfibp2	ENSMUSG00000036528.15	protein_coding	-1.40977	7.26802e-13
Pimreg	ENSMUSG00000020808.3	protein_coding	-1.37691	7.34025e-13
Slc2a4rg-ps	ENSMUSG00000085028.2	transcribed_unitary_pseudogene	1.25639	8.14976e-13
Gm42547	ENSMUSG00000106990.1	TEC	1.00643	8.23273e-13
Padi2	ENSMUSG00000028927.6	protein_coding	2.96476	8.36034e-13
Mc2r	ENSMUSG00000045569.7	protein_coding	2.45407	8.4585e-13
Tagln	ENSMUSG00000032085.5	protein_coding	1.85748	8.49803e-13
Zfp607b	ENSMUSG00000057093.14	protein_coding	1.17943	8.55364e-13
Peg12	ENSMUSG00000070526.2	protein_coding	-2.48583	8.76151e-13
Spon1	ENSMUSG00000038156.16	protein_coding	6.61367	9.11696e-13
Ncf1	ENSMUSG00000015950.13	protein_coding	3.64127	9.4441e-13
Gimap6	ENSMUSG00000047867.11	protein_coding	2.92404	9.89775e-13
Gm14167	ENSMUSG00000087433.1	lncRNA	-3.58608	1.02774e-12
Serpinb7	ENSMUSG00000067001.11	protein_coding	-2.63215	1.08463e-12
Ggct	ENSMUSG00000002797.9	protein_coding	1.952	1.0969e-12
Asf1b	ENSMUSG00000005470.8	protein_coding	-1.42089	1.15873e-12
Ticam2	ENSMUSG00000056130.10	protein_coding	2.21466	1.25492e-12
Ear2	ENSMUSG00000072596.4	protein_coding	5.66407	1.2599e-12
Hpcal1	ENSMUSG00000071379.2	protein_coding	-1.23052	1.29658e-12
Mmp17	ENSMUSG00000029436.9	protein_coding	1.9848	1.33911e-12
Zfp976	ENSMUSG00000074158.9	protein_coding	2.17758	1.35727e-12
Ace	ENSMUSG00000020681.14	protein_coding	7.71996	1.44395e-12
Tubb2b	ENSMUSG00000045136.6	protein_coding	2.40645	1.60181e-12
Prl2c2	ENSMUSG00000079092.4	protein_coding	-6.87528	1.60181e-12
Ly6g2	ENSMUSG00000047728.13	protein_coding	-3.52624	1.66928e-12
Dmp1	ENSMUSG00000029307.7	protein_coding	3.23164	1.865e-12
Cdca8	ENSMUSG00000028873.16	protein_coding	-1.04413	1.94438e-12
Whrn	ENSMUSG00000039137.18	protein_coding	1.31449	1.95647e-12
Gm48558	ENSMUSG00000113629.1	lncRNA	3.11458	2.01341e-12
Cytl1	ENSMUSG00000062329.4	protein_coding	3.24507	2.05246e-12
4833427G06Rik	ENSMUSG00000032057.9	protein_coding	-3.52623	2.18785e-12
Syt12	ENSMUSG00000049303.10	protein_coding	3.026	2.29284e-12
Reep6	ENSMUSG00000035504.16	protein_coding	1.93267	2.41933e-12
Tmie	ENSMUSG00000049555.10	protein_coding	-1.0915	2.45071e-12
Wdr31	ENSMUSG00000028391.16	protein_coding	-1.36585	2.45071e-12
Gpld1	ENSMUSG00000021340.13	protein_coding	1.51064	2.62819e-12
Msln	ENSMUSG00000063011.7	protein_coding	-4.16365	2.76399e-12
Cd93	ENSMUSG00000027435.8	protein_coding	1.12189	3.02575e-12
Gm17308	ENSMUSG00000096922.1	lncRNA	3.56105	3.05595e-12
Eno2	ENSMUSG00000004267.16	protein_coding	1.34756	3.29882e-12
Arhgef33	ENSMUSG00000054901.7	protein_coding	-2.01573	3.31538e-12
Fanci	ENSMUSG00000039187.16	protein_coding	-1.37069	3.6106e-12
Art3	ENSMUSG00000034842.16	protein_coding	4.32875	3.75958e-12
Abcb1a	ENSMUSG00000040584.8	protein_coding	1.96235	3.83188e-12
Ffar2	ENSMUSG00000051314.11	protein_coding	8.08205	4.27519e-12
Gdpd5	ENSMUSG00000035314.10	protein_coding	1.30694	4.48471e-12
Htr1b	ENSMUSG00000049511.5	protein_coding	1.78547	5.04246e-12
Adam5	ENSMUSG00000031554.18	protein_coding	1.53436	5.28292e-12
Eva1a	ENSMUSG00000035104.14	protein_coding	-1.3344	5.99318e-12
Poc1a	ENSMUSG00000023345.17	protein_coding	-1.1507	6.26528e-12
Gm19412	ENSMUSG00000101438.2	lncRNA	-1.48282	6.30388e-12
Tbc1d9	ENSMUSG00000031709.15	protein_coding	-6.31399	6.3789e-12
Ropn1l	ENSMUSG00000022236.10	protein_coding	-1.46146	6.48912e-12
Tifab	ENSMUSG00000049625.6	protein_coding	5.84607	6.91455e-12
Gm43719	ENSMUSG00000105366.1	TEC	4.34572	7.39175e-12
Wnt5b	ENSMUSG00000030170.14	protein_coding	2.54219	7.60275e-12
Spsb1	ENSMUSG00000039911.13	protein_coding	2.29463	7.69665e-12
Ctcflos	ENSMUSG00000087382.7	lncRNA	8.12056	7.7171e-12
Etl4	ENSMUSG00000036617.16	protein_coding	1.72715	7.76022e-12
Fam83d	ENSMUSG00000027654.2	protein_coding	-1.29374	7.77773e-12
Evl	ENSMUSG00000021262.15	protein_coding	-1.41947	8.48502e-12
Vnn3	ENSMUSG00000020010.7	protein_coding	4.06344	8.84687e-12
Lama1	ENSMUSG00000032796.8	protein_coding	3.55499	8.8578e-12
Tmem44	ENSMUSG00000022537.18	protein_coding	1.03747	9.27455e-12
Cln3	ENSMUSG00000030720.16	protein_coding	1.69751	1.06041e-11
Knl1	ENSMUSG00000027326.13	protein_coding	-1.06293	1.11606e-11
Mettl27	ENSMUSG00000040557.14	protein_coding	-1.20556	1.20653e-11
Wfdc21	ENSMUSG00000051748.2	protein_coding	3.73107	1.32517e-11
Bcas1	ENSMUSG00000013523.13	protein_coding	4.88328	1.36127e-11
Adrb2	ENSMUSG00000045730.4	protein_coding	1.26262	1.43214e-11
P2rx7	ENSMUSG00000029468.17	protein_coding	2.83456	1.52463e-11
Tbkbp1	ENSMUSG00000038517.15	protein_coding	1.34703	1.54242e-11
Chst7	ENSMUSG00000037347.7	protein_coding	1.28248	1.61361e-11
Gm10275	ENSMUSG00000069682.6	transcribed_processed_pseudogene	-1.1967	1.6395e-11
Caln1	ENSMUSG00000060371.12	protein_coding	-1.77105	1.71543e-11
Aipl1	ENSMUSG00000040554.10	protein_coding	-2.06058	1.71543e-11
Sema3e	ENSMUSG00000063531.7	protein_coding	-1.72154	1.71543e-11
Sntg1	ENSMUSG00000025909.16	protein_coding	-3.88665	1.76977e-11
Acp6	ENSMUSG00000028093.15	protein_coding	2.84467	1.87347e-11
Fxyd7	ENSMUSG00000036578.7	protein_coding	6.10814	1.93125e-11
Gm19605	ENSMUSG00000113585.1	lncRNA	-1.09895	1.95596e-11
Smpd3	ENSMUSG00000031906.9	protein_coding	1.33177	2.02999e-11
Foxl1	ENSMUSG00000097084.1	protein_coding	-2.47914	2.24439e-11
Fry	ENSMUSG00000056602.11	protein_coding	5.28893	2.24546e-11
Slc2a6	ENSMUSG00000036067.12	protein_coding	-3.54263	2.26698e-11
Tmem45b	ENSMUSG00000041737.8	protein_coding	8.13643	2.34729e-11
Shisa2	ENSMUSG00000044461.6	protein_coding	8.07441	2.40263e-11
Gm28932	ENSMUSG00000101445.1	lncRNA	4.64824	2.45014e-11
Cenpp	ENSMUSG00000021391.10	protein_coding	-1.32485	2.52187e-11
Myo1h	ENSMUSG00000066952.11	protein_coding	-1.35442	2.55235e-11
Ucp3	ENSMUSG00000032942.14	protein_coding	4.91519	2.55578e-11
Irx3os	ENSMUSG00000046413.14	lncRNA	1.11529	2.62751e-11
Cdc20	ENSMUSG00000006398.15	protein_coding	-1.35033	2.65421e-11
Gm10790	ENSMUSG00000113856.1	lncRNA	3.42667	2.72122e-11
Neil3	ENSMUSG00000039396.11	protein_coding	-1.29191	2.87112e-11
Ckb	ENSMUSG00000001270.9	protein_coding	1.58958	3.15214e-11
Meiob	ENSMUSG00000024155.8	protein_coding	-1.32604	3.28022e-11
Cxcl9	ENSMUSG00000029417.9	protein_coding	5.72178	3.30648e-11
Nr4a3	ENSMUSG00000028341.9	protein_coding	2.34034	3.32137e-11
Gstt1	ENSMUSG00000001663.10	protein_coding	1.03054	3.33359e-11
Cited4	ENSMUSG00000070803.6	protein_coding	8.15791	3.74673e-11
Phospho1	ENSMUSG00000050860.6	protein_coding	-1.29021	4.16485e-11
L1cam	ENSMUSG00000031391.18	protein_coding	-3.52124	4.20055e-11
Hecw2	ENSMUSG00000042807.15	protein_coding	4.36742	4.53527e-11
Col28a1	ENSMUSG00000068794.7	protein_coding	-2.12569	4.65941e-11
Rasgef1a	ENSMUSG00000030134.11	protein_coding	2.50985	5.12051e-11
2610528A11Rik	ENSMUSG00000096001.2	protein_coding	-3.16685	5.34945e-11
AC087871.1	ENSMUSG00000117664.1	lncRNA	4.66587	5.55985e-11
Gzme	ENSMUSG00000022156.8	protein_coding	-7.69276	6.41185e-11
Rftn2	ENSMUSG00000025978.14	protein_coding	1.13543	6.73923e-11
Cenph	ENSMUSG00000045273.8	protein_coding	-1.33322	6.74962e-11
2810403D21Rik	ENSMUSG00000086629.8	lncRNA	-1.09367	7.08789e-11
Etv1	ENSMUSG00000004151.17	protein_coding	2.94962	7.55809e-11
Sema3d	ENSMUSG00000040254.11	protein_coding	2.69241	7.58411e-11
Frmd3	ENSMUSG00000049122.17	protein_coding	3.22589	8.38342e-11
2900011O08Rik	ENSMUSG00000044117.12	protein_coding	4.59525	8.8009e-11
Tnfrsf14	ENSMUSG00000042333.16	protein_coding	1.58229	8.86183e-11
Acsm5	ENSMUSG00000030972.6	protein_coding	7.58747	8.90326e-11
Il12rb2	ENSMUSG00000018341.12	protein_coding	3.90458	8.94998e-11
Atp8b1	ENSMUSG00000039529.9	protein_coding	1.46947	9.43554e-11
Gcnt1	ENSMUSG00000038843.18	protein_coding	2.47546	9.61984e-11
Vash1	ENSMUSG00000021256.5	protein_coding	1.39597	1.00789e-10
Stbd1	ENSMUSG00000047963.7	protein_coding	-1.7333	1.0708e-10
Lhpp	ENSMUSG00000030946.13	protein_coding	1.65626	1.0714e-10
Srgn	ENSMUSG00000020077.14	protein_coding	4.64443	1.09684e-10
Ticrr	ENSMUSG00000046591.10	protein_coding	-1.28844	1.09699e-10
2010007H06Rik	ENSMUSG00000044694.2	lncRNA	1.94101	1.11509e-10
Pou3f2	ENSMUSG00000095139.2	protein_coding	8.1848	1.19462e-10
Mmaa	ENSMUSG00000037022.3	protein_coding	1.07396	1.21024e-10
Mdh1b	ENSMUSG00000025963.5	protein_coding	-3.29785	1.27706e-10
2700099C18Rik	ENSMUSG00000098090.8	transcribed_unprocessed_pseudogene	-1.30813	1.31727e-10
Tmem206	ENSMUSG00000026627.7	protein_coding	1.24295	1.37075e-10
Smim5	ENSMUSG00000048442.15	protein_coding	3.87466	1.39808e-10
Htra4	ENSMUSG00000037406.7	protein_coding	-4.18501	1.42971e-10
Slc5a6	ENSMUSG00000006641.12	protein_coding	1.23299	1.46528e-10
Gm47071	ENSMUSG00000114493.2	lncRNA	1.04513	1.48755e-10
5430430B14Rik	ENSMUSG00000109953.1	TEC	2.09017	1.49116e-10
Oplah	ENSMUSG00000022562.15	protein_coding	1.3969	1.58521e-10
Plxdc1	ENSMUSG00000017417.14	protein_coding	2.15674	1.79648e-10
Gm31378	ENSMUSG00000111488.1	lncRNA	-1.98548	1.80275e-10
Gm4544	ENSMUSG00000116056.1	lncRNA	-2.1267	1.88317e-10
Gm13203	ENSMUSG00000087273.1	lncRNA	-7.41295	1.93159e-10
Glt1d1	ENSMUSG00000049971.17	protein_coding	-3.15974	1.94268e-10
Loxl2	ENSMUSG00000034205.16	protein_coding	-1.39756	2.03332e-10
Gja4	ENSMUSG00000050234.7	protein_coding	5.9909	2.0368e-10
Pxmp2	ENSMUSG00000029499.11	protein_coding	1.64741	2.07522e-10
Apc2	ENSMUSG00000020135.13	protein_coding	-1.163	2.13182e-10
Cyp2d22	ENSMUSG00000061740.8	protein_coding	4.21528	2.1429e-10
Adgrg2	ENSMUSG00000031298.15	protein_coding	7.19671	2.17065e-10
Nusap1	ENSMUSG00000027306.15	protein_coding	-1.0131	2.18953e-10
Klra2	ENSMUSG00000030187.15	protein_coding	-2.96243	2.51215e-10
Adcy10	ENSMUSG00000026567.16	protein_coding	3.19733	2.53927e-10
Trac	ENSMUSG00000076928.5	TR_C_gene	-1.77062	2.62407e-10
Tmem196	ENSMUSG00000048004.15	protein_coding	8.33158	2.72373e-10
Msx2	ENSMUSG00000021469.9	protein_coding	-4.49078	2.91256e-10
Ttpa	ENSMUSG00000073988.13	protein_coding	2.96032	2.98204e-10
Tead4	ENSMUSG00000030353.15	protein_coding	1.39229	2.99022e-10
Gm29157	ENSMUSG00000100635.1	lncRNA	7.96234	3.14542e-10
Hspd1-ps4	ENSMUSG00000081189.1	processed_pseudogene	3.83832	3.15389e-10
Gm29284	ENSMUSG00000099693.1	unprocessed_pseudogene	4.80065	3.89445e-10
S100a6	ENSMUSG00000001025.8	protein_coding	-1.70564	3.94004e-10
Gm35021	ENSMUSG00000109714.1	lncRNA	4.94346	3.99852e-10
Slc25a33	ENSMUSG00000028982.9	protein_coding	1.55388	4.06672e-10
Cdsn	ENSMUSG00000039518.7	protein_coding	-2.55383	4.3369e-10
Krt13	ENSMUSG00000044041.4	protein_coding	-3.09369	4.46699e-10
Coro2b	ENSMUSG00000041729.15	protein_coding	1.7464	4.54882e-10
Scn2a	ENSMUSG00000075318.12	protein_coding	1.44398	4.63658e-10
Kif4	ENSMUSG00000034311.3	protein_coding	-1.27779	4.74283e-10
Lama2	ENSMUSG00000019899.16	protein_coding	4.86641	4.7499e-10
Gm37844	ENSMUSG00000102615.1	TEC	2.64	4.83003e-10
Npy1r	ENSMUSG00000036437.6	protein_coding	5.38897	4.91454e-10
Vmn2r79	ENSMUSG00000090362.2	protein_coding	-7.2391	5.16426e-10
Dlgap5	ENSMUSG00000037544.14	protein_coding	-1.02862	5.16599e-10
Fam169b	ENSMUSG00000074071.11	protein_coding	3.28037	5.31647e-10
A530040E14Rik	ENSMUSG00000072109.11	lncRNA	3.51494	5.38708e-10
Entpd1	ENSMUSG00000048120.16	protein_coding	1.17193	5.4205e-10
Calml3	ENSMUSG00000063130.4	protein_coding	4.31885	5.59952e-10
Plxnc1	ENSMUSG00000074785.5	protein_coding	1.98152	5.68014e-10
Tpx2	ENSMUSG00000027469.16	protein_coding	-1.11103	5.71508e-10
Elane	ENSMUSG00000020125.7	protein_coding	5.51718	6.25689e-10
Myl10	ENSMUSG00000005474.9	protein_coding	-6.4094	6.55895e-10
Aldh1b1	ENSMUSG00000035561.5	protein_coding	-3.51836	6.75556e-10
Traf1	ENSMUSG00000026875.14	protein_coding	5.60465	7.18442e-10
Gm29083	ENSMUSG00000100811.1	lncRNA	-2.99473	7.18607e-10
Ccn3	ENSMUSG00000037362.8	protein_coding	1.11425	7.30202e-10
Gm43703	ENSMUSG00000105699.1	lncRNA	-1.33716	7.322e-10
Gm10436	ENSMUSG00000066027.7	protein_coding	-4.80172	7.51836e-10
Rassf7	ENSMUSG00000038618.12	protein_coding	-1.84955	7.6345e-10
Zfp882	ENSMUSG00000089857.9	protein_coding	1.22942	7.77227e-10
Fbxo40	ENSMUSG00000047746.14	protein_coding	1.06518	8.16022e-10
Tmem95	ENSMUSG00000094845.2	protein_coding	1.93042	9.08902e-10
Prxl2b	ENSMUSG00000029059.9	protein_coding	2.53486	9.80613e-10
Cilp2	ENSMUSG00000044006.8	protein_coding	4.31363	9.82534e-10
Il17d	ENSMUSG00000050222.11	protein_coding	2.09597	9.87462e-10
AC124430.1	ENSMUSG00000118370.1	lncRNA	5.63662	1.00547e-09
Ccna2	ENSMUSG00000027715.9	protein_coding	-1.13218	1.05548e-09
Krba1	ENSMUSG00000042810.14	protein_coding	3.28968	1.204e-09
Prtn3	ENSMUSG00000057729.12	protein_coding	3.02824	1.23678e-09
Gm30794	ENSMUSG00000117545.1	lncRNA	-1.79345	1.26704e-09
9030407P20Rik	ENSMUSG00000097343.2	lncRNA	-1.14846	1.27022e-09
Il15ra	ENSMUSG00000023206.16	protein_coding	1.37591	1.29454e-09
Nhsl1	ENSMUSG00000039835.16	protein_coding	1.32401	1.30878e-09
Dnaic2	ENSMUSG00000034706.16	protein_coding	1.10737	1.30973e-09
Wdr66	ENSMUSG00000029442.18	protein_coding	1.69307	1.54781e-09
Prkn	ENSMUSG00000023826.16	protein_coding	1.92785	1.63148e-09
B4galnt1	ENSMUSG00000006731.10	protein_coding	1.64109	1.76187e-09
Krt23	ENSMUSG00000006777.7	protein_coding	6.5815	1.77713e-09
Rorc	ENSMUSG00000028150.14	protein_coding	4.93078	1.82976e-09
Cd14	ENSMUSG00000051439.7	protein_coding	1.12201	1.83915e-09
Glp2r	ENSMUSG00000049928.15	protein_coding	-4.61556	1.84195e-09
Ptges	ENSMUSG00000050737.13	protein_coding	2.51655	1.84604e-09
Clmn	ENSMUSG00000021097.15	protein_coding	1.61426	2.01691e-09
Wnt2b	ENSMUSG00000027840.5	protein_coding	3.848	2.08899e-09
Gm12504	ENSMUSG00000084274.2	transcribed_processed_pseudogene	3.42921	2.08961e-09
Gm5541	ENSMUSG00000103406.1	unprocessed_pseudogene	-2.5269	2.1627e-09
Shisal1	ENSMUSG00000062760.10	protein_coding	5.47359	2.17947e-09
Zfp462	ENSMUSG00000060206.11	protein_coding	1.17152	2.25598e-09
Gm10419	ENSMUSG00000072769.6	lncRNA	2.12794	2.26612e-09
A330023F24Rik	ENSMUSG00000096929.7	lncRNA	2.50414	2.31024e-09
Neurl1a	ENSMUSG00000006435.16	protein_coding	-2.14161	2.50942e-09
Ehhadh	ENSMUSG00000022853.7	protein_coding	1.93359	2.51756e-09
Cdca5	ENSMUSG00000024791.10	protein_coding	-1.00955	2.86041e-09
4833411C07Rik	ENSMUSG00000109089.1	lncRNA	7.00453	2.9008e-09
Ch25h	ENSMUSG00000050370.5	protein_coding	7.25951	2.9924e-09
A930002H24Rik	ENSMUSG00000045506.3	protein_coding	-3.16848	3.23302e-09
Gm16094	ENSMUSG00000090103.1	lncRNA	7.62813	3.49298e-09
Cracr2a	ENSMUSG00000061414.8	protein_coding	1.87676	4.17292e-09
Espl1	ENSMUSG00000058290.4	protein_coding	-1.10334	4.57115e-09
Tec	ENSMUSG00000029217.16	protein_coding	4.2449	4.66236e-09
Col4a3	ENSMUSG00000079465.8	protein_coding	6.06036	4.73114e-09
Camk2a	ENSMUSG00000024617.16	protein_coding	1.60783	5.05721e-09
Bmx	ENSMUSG00000031377.11	protein_coding	2.10626	5.35329e-09
Ckap2l	ENSMUSG00000048327.6	protein_coding	-1.15104	5.41444e-09
Mok	ENSMUSG00000056458.16	protein_coding	-1.82258	5.50353e-09
Cd274	ENSMUSG00000016496.7	protein_coding	1.40297	5.58097e-09
Apol8	ENSMUSG00000056656.6	protein_coding	-2.39268	5.75763e-09
Hpca	ENSMUSG00000028785.13	protein_coding	7.24171	5.99207e-09
Mob3b	ENSMUSG00000073910.10	protein_coding	1.67551	6.23987e-09
Gm45495	ENSMUSG00000106981.1	lncRNA	2.46094	6.3932e-09
Gm43205	ENSMUSG00000105419.1	TEC	1.8425	6.54643e-09
Cfd	ENSMUSG00000061780.6	protein_coding	12.3359	6.55872e-09
Car1	ENSMUSG00000027556.15	protein_coding	-5.65409	6.82034e-09
Gm21655	ENSMUSG00000105052.4	lncRNA	-2.07388	7.0585e-09
Plk1	ENSMUSG00000030867.7	protein_coding	-1.32007	7.29687e-09
Ror1	ENSMUSG00000035305.5	protein_coding	1.53286	7.42419e-09
Msc	ENSMUSG00000025930.6	protein_coding	1.80741	7.4605e-09
Mccc1os	ENSMUSG00000086392.9	lncRNA	3.94111	7.56704e-09
Rtn2	ENSMUSG00000030401.16	protein_coding	-2.28712	7.5884e-09
Slc17a1	ENSMUSG00000021335.13	protein_coding	-4.51981	7.7874e-09
Oip5	ENSMUSG00000072980.3	protein_coding	-1.09765	7.83367e-09
Cfap69	ENSMUSG00000040473.15	protein_coding	-1.08715	8.14082e-09
Wnt7b	ENSMUSG00000022382.15	protein_coding	4.8846	8.30729e-09
St6galnac2	ENSMUSG00000110170.1	protein_coding	2.21983	8.8824e-09
Mtfp1	ENSMUSG00000004748.5	protein_coding	2.27856	8.8824e-09
Slurp1	ENSMUSG00000022596.3	protein_coding	-1.45799	9.4707e-09
Gm867	ENSMUSG00000050157.6	protein_coding	6.97	9.52486e-09
Gm20684	ENSMUSG00000093405.1	lncRNA	-2.82981	9.61402e-09
Hrh2	ENSMUSG00000034987.4	protein_coding	7.78994	9.73577e-09
Gipc3	ENSMUSG00000034872.6	protein_coding	-3.09872	9.99154e-09
1700029J03Rik	ENSMUSG00000099968.7	lncRNA	7.09801	1.00387e-08
Lncbate1	ENSMUSG00000110613.1	lncRNA	7.13281	1.04906e-08
Alcam	ENSMUSG00000022636.13	protein_coding	-6.84102	1.0589e-08
Stx1b	ENSMUSG00000030806.6	protein_coding	1.70938	1.06037e-08
Pcdh1	ENSMUSG00000051375.15	protein_coding	1.07947	1.06682e-08
1810053B23Rik	ENSMUSG00000100277.8	lncRNA	2.9564	1.14028e-08
B430010I23Rik	ENSMUSG00000084960.1	lncRNA	7.61989	1.20048e-08
Iqgap3	ENSMUSG00000028068.14	protein_coding	-1.05552	1.20431e-08
Gm536	ENSMUSG00000116597.1	lncRNA	-1.96509	1.21239e-08
4430402I18Rik	ENSMUSG00000064202.15	protein_coding	-1.35026	1.25639e-08
Acer2	ENSMUSG00000038007.14	protein_coding	1.79163	1.26464e-08
Nfe2l3	ENSMUSG00000029832.16	protein_coding	5.52593	1.32425e-08
Pet2	ENSMUSG00000035395.11	protein_coding	3.49612	1.39191e-08
Pm20d2	ENSMUSG00000054659.13	protein_coding	4.87767	1.42422e-08
D630003M21Rik	ENSMUSG00000037813.13	protein_coding	2.87686	1.48455e-08
Ism2	ENSMUSG00000050671.12	protein_coding	-2.83291	1.4973e-08
Sucnr1	ENSMUSG00000027762.6	protein_coding	6.69533	1.51229e-08
9530018F02Rik	ENSMUSG00000112150.1	lncRNA	-2.49956	1.52019e-08
4833422C13Rik	ENSMUSG00000074782.3	lncRNA	5.69868	1.52711e-08
Abi3	ENSMUSG00000018381.15	protein_coding	2.97979	1.59522e-08
Gm10046	ENSMUSG00000109143.1	transcribed_unprocessed_pseudogene	3.47006	1.61175e-08
Rnase10	ENSMUSG00000021872.8	protein_coding	-1.72583	1.7039e-08
Gm43489	ENSMUSG00000106339.1	TEC	1.58408	1.72398e-08
1700017G19Rik	ENSMUSG00000037884.6	lncRNA	6.9536	1.76503e-08
Shank1	ENSMUSG00000038738.15	protein_coding	2.67011	1.78654e-08
Orm3	ENSMUSG00000028359.4	protein_coding	1.85132	1.78787e-08
Gm37570	ENSMUSG00000102559.1	TEC	1.75236	1.79402e-08
Gm36283	ENSMUSG00000112532.1	lncRNA	1.19266	1.88777e-08
Ryr3	ENSMUSG00000057378.15	protein_coding	-2.37419	1.88777e-08
Prlr	ENSMUSG00000005268.20	protein_coding	7.28425	1.88879e-08
Gfra2	ENSMUSG00000022103.10	protein_coding	8.64859	1.91519e-08
Gpr35	ENSMUSG00000026271.15	protein_coding	2.75916	1.95869e-08
Zfp422	ENSMUSG00000059878.12	protein_coding	1.24163	1.96406e-08
Gstt3	ENSMUSG00000001665.11	protein_coding	1.64896	2.02047e-08
Tedc1	ENSMUSG00000037466.13	protein_coding	-1.00044	2.02111e-08
Spata24	ENSMUSG00000024352.12	protein_coding	-1.21375	2.29215e-08
Spc24	ENSMUSG00000074476.6	protein_coding	-1.13722	2.37731e-08
Gm4813	ENSMUSG00000114822.1	processed_pseudogene	2.11435	2.38241e-08
B230217C12Rik	ENSMUSG00000050538.8	protein_coding	-1.01575	2.58519e-08
Cdh1	ENSMUSG00000000303.12	protein_coding	4.34444	2.62546e-08
Rspo1	ENSMUSG00000028871.7	protein_coding	5.23096	2.71148e-08
Chrdl1	ENSMUSG00000031283.16	protein_coding	2.17804	2.77382e-08
Serpinb9c	ENSMUSG00000021404.12	protein_coding	-5.04324	2.79771e-08
Aspm	ENSMUSG00000033952.14	protein_coding	-1.26335	2.82673e-08
Gdap10	ENSMUSG00000096954.1	lncRNA	1.1859	3.09028e-08
Prxl2a	ENSMUSG00000021792.15	protein_coding	1.30143	3.16124e-08
Folh1	ENSMUSG00000001773.14	protein_coding	5.1661	3.19711e-08
Cox8b	ENSMUSG00000025488.9	protein_coding	8.11895	3.31972e-08
Acot6	ENSMUSG00000043487.4	protein_coding	1.56195	3.35704e-08
Gm21698	ENSMUSG00000096045.7	protein_coding	-6.98414	3.35704e-08
Vstm2a	ENSMUSG00000048834.16	protein_coding	-2.62622	3.58786e-08
Aatk	ENSMUSG00000025375.15	protein_coding	4.88815	3.59366e-08
Wfdc3	ENSMUSG00000076434.9	protein_coding	-3.6236	3.69675e-08
Gm45546	ENSMUSG00000110030.1	TEC	-1.95697	3.80098e-08
Rai2	ENSMUSG00000043518.7	protein_coding	1.25519	3.8113e-08
Abat	ENSMUSG00000057880.12	protein_coding	3.48397	4.23971e-08
A430018G15Rik	ENSMUSG00000085315.7	lncRNA	-1.67022	4.2937e-08
Gm28876	ENSMUSG00000101356.1	lncRNA	3.82992	4.41911e-08
Ccl6	ENSMUSG00000018927.3	protein_coding	-2.94795	4.42906e-08
Nkx3-2	ENSMUSG00000049691.8	protein_coding	1.7257	4.53994e-08
Fanca	ENSMUSG00000032815.16	protein_coding	-1.00457	4.53994e-08
Pla2g4c	ENSMUSG00000033847.15	protein_coding	1.74742	4.71616e-08
Gm454	ENSMUSG00000089783.1	lncRNA	7.54207	4.74919e-08
Lcp2	ENSMUSG00000002699.13	protein_coding	-7.02541	4.84336e-08
Pcdhb4	ENSMUSG00000045689.3	protein_coding	1.89274	4.8464e-08
1700030C10Rik	ENSMUSG00000099759.1	lncRNA	-1.19748	4.89271e-08
Depdc1a	ENSMUSG00000028175.15	protein_coding	-1.02885	5.01649e-08
Ccdc141	ENSMUSG00000044033.16	protein_coding	1.21682	5.0209e-08
Gm36033	ENSMUSG00000111058.1	lncRNA	-1.72106	5.07903e-08
Oas1c	ENSMUSG00000001166.17	protein_coding	-1.79307	5.10258e-08
Gm45925	ENSMUSG00000112719.1	transcribed_processed_pseudogene	6.73808	5.157e-08
Gm7160	ENSMUSG00000099843.1	lncRNA	-1.34513	5.63972e-08
Tmem121b	ENSMUSG00000094626.1	protein_coding	3.14356	5.74952e-08
Kifc5b	ENSMUSG00000024301.10	protein_coding	-1.05183	5.92089e-08
A730020M07Rik	ENSMUSG00000044522.8	lncRNA	4.73508	5.95086e-08
Ces1f	ENSMUSG00000031725.8	protein_coding	-1.01793	5.97429e-08
Zfp467	ENSMUSG00000068551.12	protein_coding	2.91792	5.98907e-08
Ptgir	ENSMUSG00000043017.9	protein_coding	-1.16958	6.23498e-08
Tns4	ENSMUSG00000017607.9	protein_coding	2.5622	6.45381e-08
Csf2ra	ENSMUSG00000059326.7	protein_coding	1.28594	6.90405e-08
Cdk15	ENSMUSG00000026023.16	protein_coding	-2.60299	7.05574e-08
Jph2	ENSMUSG00000017817.11	protein_coding	5.1923	7.10466e-08
Hoxc5	ENSMUSG00000022485.3	protein_coding	-1.234	7.20929e-08
Chmp4c	ENSMUSG00000027536.6	protein_coding	-5.13521	7.20929e-08
Spink5	ENSMUSG00000055561.9	protein_coding	-3.2861	7.41389e-08
Nrm	ENSMUSG00000059791.14	protein_coding	-1.03555	7.42253e-08
AC133103.7	ENSMUSG00000096100.1	protein_coding	5.47851	7.65133e-08
Serpinb9e	ENSMUSG00000062342.3	protein_coding	-6.58264	7.84517e-08
Lrfn1	ENSMUSG00000030600.15	protein_coding	2.04007	8.02813e-08
Ndc80	ENSMUSG00000024056.10	protein_coding	-1.10292	8.09089e-08
Gm49125	ENSMUSG00000115148.1	TEC	2.63184	8.10427e-08
Gm20658	ENSMUSG00000093765.7	lncRNA	-2.15526	8.31633e-08
Zbtb12	ENSMUSG00000049823.9	protein_coding	-1.12554	8.78455e-08
Gm28515	ENSMUSG00000099812.1	lncRNA	6.73981	8.86428e-08
Depp1	ENSMUSG00000048489.12	protein_coding	2.65442	8.9406e-08
Ptpre	ENSMUSG00000041836.10	protein_coding	1.09871	9.26145e-08
Adamts15	ENSMUSG00000033453.8	protein_coding	5.56451	9.51209e-08
Pard3bos3	ENSMUSG00000085400.1	lncRNA	2.93197	9.71488e-08
Proser2	ENSMUSG00000045319.13	protein_coding	2.84875	9.93429e-08
Prkaa2	ENSMUSG00000028518.8	protein_coding	2.70582	9.93429e-08
Gm42815	ENSMUSG00000104686.1	TEC	-1.37643	1.02374e-07
Oasl2	ENSMUSG00000029561.17	protein_coding	1.05087	1.06337e-07
Mki67	ENSMUSG00000031004.8	protein_coding	-1.09335	1.07705e-07
Hmcn1	ENSMUSG00000066842.18	protein_coding	-4.94605	1.08909e-07
Hist1h2be	ENSMUSG00000047246.7	protein_coding	1.56568	1.15873e-07
Gm7818	ENSMUSG00000117234.1	processed_pseudogene	5.44621	1.1748e-07
Gm6560	ENSMUSG00000104913.1	processed_pseudogene	-1.43895	1.19074e-07
Gm12840	ENSMUSG00000086320.1	lncRNA	5.40076	1.25458e-07
Rasl11b	ENSMUSG00000049907.8	protein_coding	4.9815	1.26485e-07
D630039A03Rik	ENSMUSG00000052117.5	protein_coding	4.29212	1.26901e-07
Gm9951	ENSMUSG00000054618.8	lncRNA	5.30893	1.28307e-07
Nostrin	ENSMUSG00000034738.8	protein_coding	2.21053	1.29045e-07
Tnfaip6	ENSMUSG00000053475.5	protein_coding	-1.23421	1.29045e-07
Lrrc24	ENSMUSG00000033707.9	protein_coding	3.74735	1.36085e-07
3930402G23Rik	ENSMUSG00000038917.4	lncRNA	6.90821	1.36912e-07
Kcnk2	ENSMUSG00000037624.15	protein_coding	2.02733	1.40437e-07
Mbl1	ENSMUSG00000037780.3	protein_coding	6.34475	1.43406e-07
Col20a1	ENSMUSG00000016356.18	protein_coding	1.11423	1.47345e-07
Zfp641	ENSMUSG00000022987.12	protein_coding	2.72264	1.50921e-07
Map3k19	ENSMUSG00000051590.10	protein_coding	-2.72172	1.52476e-07
Plekhh1	ENSMUSG00000060716.7	protein_coding	1.82817	1.5346e-07
Ugt1a8	ENSMUSG00000089675.1	protein_coding	6.70997	1.53613e-07
Bace2	ENSMUSG00000040605.7	protein_coding	7.04438	1.59635e-07
Myom1	ENSMUSG00000024049.15	protein_coding	-1.42057	1.60369e-07
Prkd1	ENSMUSG00000002688.8	protein_coding	-2.44241	1.65304e-07
Sapcd2	ENSMUSG00000026955.13	protein_coding	-1.33503	1.67001e-07
Gm7582	ENSMUSG00000061852.8	unprocessed_pseudogene	2.17309	1.67419e-07
Apoc1	ENSMUSG00000040564.14	protein_coding	3.1689	1.70513e-07
Mir99ahg	ENSMUSG00000090386.10	lncRNA	1.13202	1.77602e-07
Gm26737	ENSMUSG00000097467.2	lncRNA	-1.09237	1.80125e-07
Gm10603	ENSMUSG00000099137.1	lncRNA	-1.35897	2.03179e-07
Kcna4	ENSMUSG00000042604.5	protein_coding	-3.35306	2.04443e-07
Srpx	ENSMUSG00000090084.7	protein_coding	7.0394	2.21483e-07
Slc22a3	ENSMUSG00000023828.3	protein_coding	-1.30545	2.21702e-07
Gm29771	ENSMUSG00000103334.1	lncRNA	5.34574	2.35397e-07
Pcdha11	ENSMUSG00000007440.10	protein_coding	1.89204	2.37979e-07
Gm33055	ENSMUSG00000117426.1	lncRNA	-3.68742	2.38156e-07
Gm42858	ENSMUSG00000107276.1	TEC	-2.76634	2.47108e-07
Scel	ENSMUSG00000022123.9	protein_coding	-2.44978	2.47451e-07
Epop	ENSMUSG00000043439.5	protein_coding	-1.35913	2.52818e-07
Henmt1	ENSMUSG00000045662.17	protein_coding	4.26571	2.57916e-07
Hrasls5	ENSMUSG00000024973.16	protein_coding	4.76914	2.61182e-07
Gm43067	ENSMUSG00000107204.1	lncRNA	-4.84589	2.63284e-07
Fstl3	ENSMUSG00000020325.10	protein_coding	-1.03463	2.67796e-07
Krt17	ENSMUSG00000035557.9	protein_coding	-6.87332	2.70956e-07
C78859	ENSMUSG00000110710.1	lncRNA	2.72648	2.71948e-07
Gm42517	ENSMUSG00000105867.2	protein_coding	1.88262	2.74589e-07
Gm29246	ENSMUSG00000102062.1	lncRNA	5.48659	2.80418e-07
Cgref1	ENSMUSG00000029161.7	protein_coding	1.06097	2.80854e-07
St8sia4	ENSMUSG00000040710.10	protein_coding	-4.31296	2.87609e-07
Oacyl	ENSMUSG00000046610.15	protein_coding	-3.51352	2.97834e-07
Gm45629	ENSMUSG00000110010.1	TEC	2.28456	2.99632e-07
Gm42732	ENSMUSG00000107331.1	TEC	1.23972	3.05444e-07
2810408A11Rik	ENSMUSG00000018570.17	protein_coding	-1.40678	3.08027e-07
Slc15a5	ENSMUSG00000044378.12	protein_coding	7.15788	3.11317e-07
Csta2	ENSMUSG00000095620.7	protein_coding	3.09604	3.11486e-07
Gm10851	ENSMUSG00000102329.1	lncRNA	6.54692	3.20466e-07
Gm49087	ENSMUSG00000115724.1	lncRNA	4.66811	3.3498e-07
AC132444.2	ENSMUSG00000094728.1	protein_coding	7.2196	3.35315e-07
Fam209	ENSMUSG00000027505.2	protein_coding	-5.38836	3.40037e-07
Gm17473	ENSMUSG00000097805.2	lncRNA	1.66714	3.53487e-07
Gm5608	ENSMUSG00000110278.1	lncRNA	4.01066	3.53699e-07
Enkur	ENSMUSG00000026679.3	protein_coding	-2.59104	3.63498e-07
Ppp1r14c	ENSMUSG00000040653.6	protein_coding	-4.00929	3.65113e-07
Gm14401	ENSMUSG00000078872.9	protein_coding	6.528	3.83686e-07
Ly6d	ENSMUSG00000034634.7	protein_coding	2.7968	3.8749e-07
Stxbp2	ENSMUSG00000004626.14	protein_coding	2.24589	3.90662e-07
5830408C22Rik	ENSMUSG00000110148.1	lncRNA	-1.25357	4.01778e-07
Rgs11	ENSMUSG00000024186.15	protein_coding	1.18112	4.06492e-07
Gm35339	ENSMUSG00000109179.2	protein_coding	1.46883	4.09937e-07
Slc38a4	ENSMUSG00000022464.14	protein_coding	-3.60708	4.19761e-07
A530046M15Rik	ENSMUSG00000113338.1	lncRNA	-7.08027	4.72435e-07
Kpna2-ps	ENSMUSG00000083672.1	processed_pseudogene	-2.03793	5.37932e-07
Upk1b	ENSMUSG00000049436.5	protein_coding	4.11795	5.5135e-07
Gm15551	ENSMUSG00000086679.2	lncRNA	6.5979	5.63184e-07
Il15	ENSMUSG00000031712.10	protein_coding	1.08545	5.68643e-07
Bub1	ENSMUSG00000027379.13	protein_coding	-1.09283	6.06939e-07
AB124611	ENSMUSG00000057191.13	protein_coding	4.20578	6.12906e-07
Ptger1	ENSMUSG00000019464.6	protein_coding	-1.04504	6.2194e-07
Il20rb	ENSMUSG00000044244.18	protein_coding	-1.6467	6.4709e-07
Nos3	ENSMUSG00000028978.12	protein_coding	7.34471	6.62515e-07
Lca5l	ENSMUSG00000045275.16	protein_coding	-1.39363	6.81121e-07
Neb	ENSMUSG00000026950.18	protein_coding	-2.9948	6.87109e-07
Pax8	ENSMUSG00000026976.15	protein_coding	-1.52982	6.96211e-07
Gm28802	ENSMUSG00000099719.1	unprocessed_pseudogene	4.76547	6.98516e-07
Tek	ENSMUSG00000006386.15	protein_coding	3.0244	7.19305e-07
Aurka	ENSMUSG00000027496.15	protein_coding	-1.24265	7.26735e-07
Cnnm1	ENSMUSG00000025189.9	protein_coding	1.704	7.32431e-07
Kcnab3	ENSMUSG00000018470.8	protein_coding	-1.88239	7.32658e-07
Gm47175	ENSMUSG00000111343.1	TEC	-1.35535	7.3461e-07
Nhlrc4	ENSMUSG00000090113.7	protein_coding	-5.09065	7.37627e-07
Mettl24	ENSMUSG00000045555.3	protein_coding	3.72981	7.65077e-07
Gm43413	ENSMUSG00000104951.1	TEC	3.89257	7.67566e-07
Tnfrsf21	ENSMUSG00000023915.5	protein_coding	1.03994	7.88112e-07
Myadm	ENSMUSG00000068566.12	protein_coding	-1.42989	7.90781e-07
Flt1	ENSMUSG00000029648.13	protein_coding	5.9061	7.95985e-07
Gm35048	ENSMUSG00000103292.1	TEC	4.58829	8.08583e-07
Tafa1	ENSMUSG00000059187.12	protein_coding	7.41391	8.19269e-07
Cerkl	ENSMUSG00000075256.9	protein_coding	2.71872	8.22141e-07
Gm5784	ENSMUSG00000093908.2	lncRNA	-2.78216	8.22416e-07
Rnd1	ENSMUSG00000054855.13	protein_coding	-1.8019	8.28813e-07
Pcdhb18	ENSMUSG00000048347.5	protein_coding	1.11547	8.30063e-07
Zfp977	ENSMUSG00000092335.1	protein_coding	2.33335	8.83156e-07
Gm26616	ENSMUSG00000102425.1	TEC	1.66599	9.11886e-07
Acsm3	ENSMUSG00000030935.15	protein_coding	6.33118	9.18303e-07
Syt17	ENSMUSG00000058420.8	protein_coding	1.9569	9.18658e-07
Nkain1	ENSMUSG00000078532.9	protein_coding	1.1681	9.29401e-07
Camk2b	ENSMUSG00000057897.14	protein_coding	1.86906	9.4234e-07
Ero1lb	ENSMUSG00000057069.7	protein_coding	1.16789	9.93591e-07
Cacna1h	ENSMUSG00000024112.16	protein_coding	-4.47604	1.00104e-06
Ccrl2	ENSMUSG00000043953.12	protein_coding	3.94642	1.01535e-06
Gm44997	ENSMUSG00000108446.1	lncRNA	4.97478	1.03893e-06
Als2cr12	ENSMUSG00000047528.13	protein_coding	3.71062	1.05502e-06
Hspa12b	ENSMUSG00000074793.10	protein_coding	2.53641	1.06299e-06
Gm47513	ENSMUSG00000114165.1	TEC	-3.93741	1.06519e-06
Zfp456	ENSMUSG00000078995.10	protein_coding	3.29422	1.0703e-06
G430095P16Rik	ENSMUSG00000074203.4	protein_coding	-2.14815	1.11633e-06
Saa3	ENSMUSG00000040026.8	protein_coding	4.34002	1.11666e-06
Gm16364	ENSMUSG00000087014.1	lncRNA	6.51015	1.12893e-06
Pcdhb6	ENSMUSG00000051678.4	protein_coding	2.3523	1.21035e-06
Fancd2	ENSMUSG00000034023.16	protein_coding	-1.01097	1.21245e-06
Ptger3	ENSMUSG00000040016.16	protein_coding	4.25151	1.24277e-06
Rgs7bp	ENSMUSG00000021719.9	protein_coding	3.34672	1.29024e-06
9430065F17Rik	ENSMUSG00000097360.8	lncRNA	-2.55025	1.30622e-06
Fjx1	ENSMUSG00000075012.4	protein_coding	-1.36154	1.35674e-06
Epb41	ENSMUSG00000028906.16	protein_coding	-2.42354	1.39879e-06
Sdr42e1	ENSMUSG00000034308.13	protein_coding	1.16075	1.39919e-06
Khdrbs3	ENSMUSG00000022332.8	protein_coding	-1.53247	1.41844e-06
Cntnap5b	ENSMUSG00000067028.11	protein_coding	-3.18282	1.4457e-06
Sh3tc1	ENSMUSG00000036553.16	protein_coding	1.40173	1.44908e-06
Gm12022	ENSMUSG00000085675.1	lncRNA	-1.21775	1.49879e-06
Morn3	ENSMUSG00000029477.14	protein_coding	5.01642	1.55732e-06
Hk1os	ENSMUSG00000085347.1	lncRNA	-1.51662	1.57835e-06
Lcat	ENSMUSG00000035237.7	protein_coding	1.73163	1.60401e-06
Gm32531	ENSMUSG00000109701.1	lncRNA	3.63968	1.6451e-06
Gm43481	ENSMUSG00000107000.1	TEC	1.38031	1.6714e-06
Krt36	ENSMUSG00000020916.8	protein_coding	-7.74462	1.6778e-06
Itm2a	ENSMUSG00000031239.5	protein_coding	-3.83087	1.73008e-06
Pif1	ENSMUSG00000041064.13	protein_coding	-1.44334	1.75426e-06
Tesmin	ENSMUSG00000024905.15	protein_coding	-2.77376	1.81483e-06
Gm29684	ENSMUSG00000112481.1	lncRNA	5.24169	1.82374e-06
Il1rl1	ENSMUSG00000026069.15	protein_coding	2.31626	1.85097e-06
Extl1	ENSMUSG00000028838.11	protein_coding	4.11187	1.86009e-06
Psmc3ip	ENSMUSG00000019303.14	protein_coding	-1.21525	1.86102e-06
Nxnl1	ENSMUSG00000034829.8	protein_coding	6.787	1.86636e-06
Eme1	ENSMUSG00000039055.4	protein_coding	-1.24552	1.89762e-06
Krt19	ENSMUSG00000020911.14	protein_coding	-6.49038	1.90411e-06
Apol9b	ENSMUSG00000068246.6	protein_coding	-1.62631	1.90445e-06
Adamts9	ENSMUSG00000030022.14	protein_coding	2.36824	1.99931e-06
Gm8174	ENSMUSG00000052482.6	processed_pseudogene	6.25491	2.01805e-06
Frat2	ENSMUSG00000047604.3	protein_coding	1.47653	2.16655e-06
Gm43173	ENSMUSG00000107194.1	TEC	-2.09147	2.23495e-06
Bpifc	ENSMUSG00000050108.12	protein_coding	-2.97281	2.30431e-06
Gm4524	ENSMUSG00000090257.1	lncRNA	-2.29908	2.32322e-06
Gm18619	ENSMUSG00000113829.1	processed_pseudogene	-4.29092	2.3658e-06
Adap1	ENSMUSG00000056413.16	protein_coding	2.59159	2.47917e-06
Gm38342	ENSMUSG00000102457.1	TEC	-4.37994	2.51928e-06
Ube2c	ENSMUSG00000001403.13	protein_coding	-1.12289	2.54394e-06
Wfdc1	ENSMUSG00000023336.6	protein_coding	4.67179	2.55398e-06
Vmn2r1	ENSMUSG00000027824.5	protein_coding	-3.25512	2.59123e-06
Gm43254	ENSMUSG00000105957.1	lncRNA	-1.03723	2.66583e-06
Krt80	ENSMUSG00000037185.9	protein_coding	1.08306	2.69905e-06
Cxcl10	ENSMUSG00000034855.13	protein_coding	4.21365	2.753e-06
Nrg4	ENSMUSG00000032311.17	protein_coding	3.61685	2.77611e-06
Pilrb2	ENSMUSG00000066682.11	protein_coding	2.50004	2.79809e-06
Ydjc	ENSMUSG00000041774.16	protein_coding	-1.05795	2.82168e-06
Gm14412	ENSMUSG00000078868.3	protein_coding	1.16055	2.85504e-06
Gm16299	ENSMUSG00000089679.1	lncRNA	1.62802	2.8993e-06
Gm12523	ENSMUSG00000084863.1	lncRNA	6.64131	2.91511e-06
Strip2	ENSMUSG00000039629.14	protein_coding	2.26402	2.92139e-06
Cmpk2	ENSMUSG00000020638.8	protein_coding	1.01537	2.99408e-06
Cd37	ENSMUSG00000030798.15	protein_coding	4.32293	3.02479e-06
Fbxw10	ENSMUSG00000090173.8	protein_coding	-2.05234	3.02596e-06
Epb41l4aos	ENSMUSG00000087590.2	lncRNA	-1.22612	3.10739e-06
D030028A08Rik	ENSMUSG00000078700.10	lncRNA	3.05173	3.18628e-06
Klf15	ENSMUSG00000030087.11	protein_coding	3.79607	3.2522e-06
Kbtbd8	ENSMUSG00000030031.14	protein_coding	1.80118	3.27691e-06
Sh2d4a	ENSMUSG00000053886.4	protein_coding	3.20251	3.29448e-06
Sim1	ENSMUSG00000019913.4	protein_coding	2.8473	3.33836e-06
Dlx1	ENSMUSG00000041911.3	protein_coding	-1.11144	3.42378e-06
B3gnt3	ENSMUSG00000031803.8	protein_coding	1.53916	3.49961e-06
Abcb5	ENSMUSG00000072791.11	protein_coding	6.46668	3.6971e-06
Chchd10	ENSMUSG00000049422.7	protein_coding	2.08812	3.80259e-06
Ldhd	ENSMUSG00000031958.16	protein_coding	2.7254	3.83535e-06
Ybx2	ENSMUSG00000018554.13	protein_coding	4.05434	3.91774e-06
Mettl7b	ENSMUSG00000025347.4	protein_coding	3.2311	3.94549e-06
Olfm2	ENSMUSG00000032172.8	protein_coding	5.43678	3.95037e-06
Gm16244	ENSMUSG00000090235.1	lncRNA	-1.97563	4.00226e-06
Gm7336	ENSMUSG00000078636.4	processed_pseudogene	-1.15665	4.05607e-06
Aldh3b2	ENSMUSG00000075296.5	protein_coding	5.2388	4.08163e-06
BC049987	ENSMUSG00000110755.1	lncRNA	6.722	4.12222e-06
Actn3	ENSMUSG00000006457.4	protein_coding	1.86154	4.15935e-06
4732491K20Rik	ENSMUSG00000097350.2	lncRNA	-1.21319	4.30104e-06
Gm5460	ENSMUSG00000072624.3	protein_coding	6.55178	4.58007e-06
Gm11379	ENSMUSG00000086144.2	lncRNA	5.15213	4.70526e-06
Trp53cor1	ENSMUSG00000085912.2	lncRNA	-1.58014	4.71198e-06
Tmem71	ENSMUSG00000036944.6	protein_coding	3.14778	4.77103e-06
A230056P14Rik	ENSMUSG00000087178.7	lncRNA	1.29389	4.82284e-06
Coro6	ENSMUSG00000020836.15	protein_coding	1.11739	4.86358e-06
Lrfn3	ENSMUSG00000036957.8	protein_coding	2.13723	4.88819e-06
Gm33091	ENSMUSG00000112501.1	lncRNA	3.62047	4.90889e-06
Adcy7	ENSMUSG00000031659.13	protein_coding	1.79794	5.02667e-06
Rsph10b	ENSMUSG00000075569.10	protein_coding	2.61738	5.03051e-06
Cyp2e1	ENSMUSG00000025479.9	protein_coding	6.79608	5.03434e-06
Moxd1	ENSMUSG00000020000.7	protein_coding	4.06199	5.17965e-06
C230021G24Rik	ENSMUSG00000097869.1	lncRNA	2.04435	5.22153e-06
Twist2	ENSMUSG00000007805.4	protein_coding	-1.06681	5.23498e-06
Calr4	ENSMUSG00000028558.14	protein_coding	1.19212	5.34024e-06
AC132444.1	ENSMUSG00000079222.2	protein_coding	3.97032	5.3822e-06
4930458D05Rik	ENSMUSG00000087611.1	lncRNA	1.17323	5.49455e-06
Rundc3b	ENSMUSG00000040570.14	protein_coding	-4.40318	5.58065e-06
Gm43667	ENSMUSG00000105135.1	TEC	1.19093	5.67109e-06
Ociad2	ENSMUSG00000029153.11	protein_coding	-1.27774	5.92658e-06
Pik3ap1	ENSMUSG00000025017.10	protein_coding	6.80598	6.00222e-06
Gm47533	ENSMUSG00000114400.1	lncRNA	6.6259	6.03753e-06
Plxnb3	ENSMUSG00000031385.14	protein_coding	-2.36494	6.32587e-06
Pik3c2b	ENSMUSG00000026447.16	protein_coding	1.3499	6.38808e-06
Fzd3	ENSMUSG00000007989.7	protein_coding	-2.57933	6.47323e-06
Apol10b	ENSMUSG00000050014.8	protein_coding	2.0425	6.54048e-06
Gm26867	ENSMUSG00000097873.1	lncRNA	-5.37759	6.66651e-06
Serpinb1b	ENSMUSG00000051029.8	protein_coding	-4.90405	6.75315e-06
Gm12503	ENSMUSG00000087326.1	lncRNA	3.78428	6.85816e-06
Gm34150	ENSMUSG00000115278.1	lncRNA	4.29294	6.85943e-06
Gdnf	ENSMUSG00000022144.4	protein_coding	1.34753	6.93416e-06
Ctf1	ENSMUSG00000042340.6	protein_coding	3.82377	6.96198e-06
Scarletltr	ENSMUSG00000093759.1	lncRNA	-2.0993	6.99934e-06
Gm29675	ENSMUSG00000113515.1	lncRNA	2.22309	7.1538e-06
Lgals1	ENSMUSG00000068220.6	protein_coding	-1.09327	7.37287e-06
Gm13270	ENSMUSG00000086358.2	lncRNA	-1.71765	7.38182e-06
Gm26407	ENSMUSG00000089129.1	misc_RNA	-3.63681	7.48074e-06
Btnl4	ENSMUSG00000058435.6	protein_coding	-1.16977	7.52125e-06
H2-K2	ENSMUSG00000067203.8	transcribed_unprocessed_pseudogene	1.35511	7.52398e-06
Armh1	ENSMUSG00000060268.12	protein_coding	-1.51176	7.63983e-06
Gm26839	ENSMUSG00000097917.2	lncRNA	6.74759	7.83347e-06
1700047M11Rik	ENSMUSG00000100147.2	lncRNA	6.66855	7.95194e-06
Ptch2	ENSMUSG00000028681.11	protein_coding	4.68537	7.9772e-06
2010003K11Rik	ENSMUSG00000042041.7	protein_coding	4.06584	7.98114e-06
Tnfsf13	ENSMUSG00000089669.7	protein_coding	2.11814	8.11939e-06
Ltc4s	ENSMUSG00000020377.15	protein_coding	1.02232	8.16078e-06
Gm15694	ENSMUSG00000081404.1	processed_pseudogene	-3.57565	8.16706e-06
Nat14	ENSMUSG00000035285.6	protein_coding	1.04146	8.42981e-06
Ccdc69	ENSMUSG00000049588.13	protein_coding	6.81689	8.88328e-06
A530001N23Rik	ENSMUSG00000114452.1	lncRNA	2.43744	8.94468e-06
Gm11636	ENSMUSG00000086105.1	lncRNA	3.20459	9.09745e-06
Tnfsfm13	ENSMUSG00000018752.19	protein_coding	1.02324	9.22801e-06
Col10a1	ENSMUSG00000039462.4	protein_coding	-1.54337	9.557e-06
Tnni3k	ENSMUSG00000040086.13	protein_coding	-4.83978	9.557e-06
Gm6264	ENSMUSG00000089716.7	transcribed_unprocessed_pseudogene	4.8282	9.69564e-06
Il18bp	ENSMUSG00000070427.4	protein_coding	1.65633	9.72724e-06
Lzts1	ENSMUSG00000036306.13	protein_coding	2.65278	9.75555e-06
4930570G19Rik	ENSMUSG00000085084.7	lncRNA	3.93102	1.03697e-05
Gm12426	ENSMUSG00000087500.1	lncRNA	4.93104	1.05311e-05
Slamf8	ENSMUSG00000053318.7	protein_coding	7.07711	1.06998e-05
Lingo1	ENSMUSG00000049556.5	protein_coding	-1.86477	1.08727e-05
B230209E15Rik	ENSMUSG00000109006.2	lncRNA	3.46146	1.09486e-05
Lockd	ENSMUSG00000098318.7	lncRNA	-1.14746	1.10054e-05
Zfp109	ENSMUSG00000074283.5	protein_coding	1.59467	1.11994e-05
Pclaf	ENSMUSG00000040204.6	protein_coding	-1.06073	1.12184e-05
Pcdhgc5	ENSMUSG00000102543.5	protein_coding	-1.42234	1.12739e-05
Gm20518	ENSMUSG00000092470.1	protein_coding	4.79085	1.13491e-05
E230025N22Rik	ENSMUSG00000044719.5	protein_coding	1.25294	1.1485e-05
2810029C07Rik	ENSMUSG00000096995.2	lncRNA	-1.58938	1.18593e-05
Gm11816	ENSMUSG00000086233.1	lncRNA	-1.76841	1.28048e-05
Aig1	ENSMUSG00000019806.13	protein_coding	1.63299	1.34134e-05
Enho	ENSMUSG00000028445.7	protein_coding	-2.98866	1.38927e-05
Trim67	ENSMUSG00000036913.15	protein_coding	2.64871	1.40952e-05
Ccnb1	ENSMUSG00000041431.16	protein_coding	-1.0109	1.42945e-05
Edar	ENSMUSG00000003227.4	protein_coding	3.71907	1.43262e-05
Gm3919	ENSMUSG00000115911.1	processed_pseudogene	-3.5075	1.51945e-05
2010106E10Rik	ENSMUSG00000025528.10	protein_coding	4.47683	1.52573e-05
2810030D12Rik	ENSMUSG00000099338.1	lncRNA	4.3706	1.5341e-05
Gm12407	ENSMUSG00000095298.2	unprocessed_pseudogene	4.05196	1.55971e-05
Rag1	ENSMUSG00000061311.6	protein_coding	4.23806	1.56729e-05
Gm2666	ENSMUSG00000096292.1	processed_pseudogene	2.43497	1.62312e-05
Gm11423	ENSMUSG00000085175.7	lncRNA	-1.29862	1.62601e-05
Ppfia3	ENSMUSG00000003863.18	protein_coding	-1.44796	1.64863e-05
Gm38255	ENSMUSG00000102788.1	TEC	6.74908	1.6508e-05
Ablim3	ENSMUSG00000032735.15	protein_coding	-2.85036	1.68752e-05
Rab33a	ENSMUSG00000031104.2	protein_coding	-6.44879	1.70259e-05
S100a3	ENSMUSG00000001021.13	protein_coding	-2.58094	1.70833e-05
Gm42568	ENSMUSG00000103703.2	TEC	3.18706	1.74889e-05
Lrrc14b	ENSMUSG00000021579.4	protein_coding	3.25322	1.79537e-05
Gm16731	ENSMUSG00000085990.1	lncRNA	6.52937	1.84475e-05
Nxph4	ENSMUSG00000040258.6	protein_coding	1.90844	1.86344e-05
4930556H04Rik	ENSMUSG00000114190.1	TEC	3.33579	1.88364e-05
Abcc3	ENSMUSG00000020865.16	protein_coding	-4.97567	1.94096e-05
Rnf152	ENSMUSG00000047496.6	protein_coding	-5.5009	1.9906e-05
Dnaaf4	ENSMUSG00000092192.7	protein_coding	2.21876	2.04612e-05
Ptprf	ENSMUSG00000033295.14	protein_coding	-2.1458	2.05251e-05
1700029I15Rik	ENSMUSG00000044916.10	protein_coding	1.45393	2.07654e-05
Pdzrn3	ENSMUSG00000035357.16	protein_coding	1.4893	2.08012e-05
Mgarp	ENSMUSG00000037161.14	protein_coding	-1.86763	2.09839e-05
Entpd2	ENSMUSG00000015085.8	protein_coding	3.92782	2.12715e-05
Atp8b4	ENSMUSG00000060131.11	protein_coding	-2.04638	2.1275e-05
Igfals	ENSMUSG00000046070.9	protein_coding	2.28523	2.13395e-05
Gm30938	ENSMUSG00000117486.1	lncRNA	6.81971	2.18009e-05
1700023F06Rik	ENSMUSG00000020940.13	protein_coding	-3.94344	2.18361e-05
Prox2os	ENSMUSG00000093629.1	lncRNA	1.40725	2.21372e-05
Impg2	ENSMUSG00000035270.15	protein_coding	1.94161	2.2241e-05
Nat1	ENSMUSG00000025588.4	protein_coding	4.54482	2.29161e-05
Lysmd2	ENSMUSG00000032184.5	protein_coding	1.1316	2.31906e-05
Magea8	ENSMUSG00000079350.2	protein_coding	6.18828	2.38009e-05
A530084C06Rik	ENSMUSG00000090863.1	protein_coding	1.87645	2.41915e-05
Gm5300	ENSMUSG00000098052.1	processed_pseudogene	3.39855	2.42587e-05
Cfap74	ENSMUSG00000078490.10	protein_coding	-1.89984	2.49911e-05
Gm21663	ENSMUSG00000104824.1	protein_coding	-6.15914	2.56912e-05
Ccdc8	ENSMUSG00000041117.8	protein_coding	3.79991	2.56995e-05
Mrvi1	ENSMUSG00000005611.15	protein_coding	3.5261	2.57033e-05
5830432E09Rik	ENSMUSG00000097471.8	lncRNA	1.86856	2.63178e-05
Gm26801	ENSMUSG00000097892.2	lncRNA	-2.32107	2.63178e-05
Icam5	ENSMUSG00000032174.5	protein_coding	1.2475	2.63479e-05
Nlrc3	ENSMUSG00000049871.14	protein_coding	-3.08522	2.67212e-05
Foxq1	ENSMUSG00000038415.10	protein_coding	1.91771	2.68967e-05
Fam189a2	ENSMUSG00000071604.5	protein_coding	1.52776	2.72156e-05
Gm5831	ENSMUSG00000111133.1	processed_pseudogene	3.06199	2.72588e-05
Hist1h4k	ENSMUSG00000064288.4	protein_coding	1.67475	2.74091e-05
Mlf1	ENSMUSG00000048416.15	protein_coding	-1.83622	2.7414e-05
Sctr	ENSMUSG00000026387.15	protein_coding	4.04946	2.786e-05
Plcl1	ENSMUSG00000038349.10	protein_coding	-2.16146	2.79316e-05
Fam222a	ENSMUSG00000041930.7	protein_coding	2.29217	2.861e-05
Gm28809	ENSMUSG00000101191.6	lncRNA	-1.10138	2.86737e-05
Fcor	ENSMUSG00000089665.2	protein_coding	2.4278	2.88149e-05
C3ar1	ENSMUSG00000040552.8	protein_coding	6.011	2.97684e-05
Insl3	ENSMUSG00000079019.2	protein_coding	2.21905	3.01449e-05
Ces4a	ENSMUSG00000060560.8	protein_coding	-3.8248	3.05283e-05
Eldr	ENSMUSG00000087060.7	lncRNA	-1.51985	3.08585e-05
Gm49991	ENSMUSG00000117417.1	lncRNA	-6.19861	3.14138e-05
Ror2	ENSMUSG00000021464.14	protein_coding	-1.59917	3.15673e-05
Gm10642	ENSMUSG00000074213.3	lncRNA	-1.51157	3.19995e-05
Hsd3b6	ENSMUSG00000027869.14	protein_coding	-5.73771	3.23751e-05
C2cd4c	ENSMUSG00000045912.9	protein_coding	-3.70922	3.23751e-05
Il20ra	ENSMUSG00000020007.4	protein_coding	-1.03972	3.31402e-05
Scarf1	ENSMUSG00000038188.17	protein_coding	1.12927	3.32231e-05
Wdr27	ENSMUSG00000046991.12	protein_coding	-1.32507	3.36903e-05
Gja3	ENSMUSG00000048582.7	protein_coding	-3.07301	3.37089e-05
Gm8300	ENSMUSG00000079034.2	protein_coding	2.0059	3.40917e-05
Mroh7	ENSMUSG00000047502.14	protein_coding	2.84639	3.43863e-05
Hist1h2bk	ENSMUSG00000062727.4	protein_coding	-4.00091	3.44886e-05
Cdc42ep5	ENSMUSG00000063838.6	protein_coding	1.03225	3.46075e-05
Fam228b	ENSMUSG00000050545.10	protein_coding	2.67333	3.56486e-05
4930447F24Rik	ENSMUSG00000102224.5	lncRNA	5.71185	3.60194e-05
Gm45187	ENSMUSG00000109130.1	lncRNA	4.40641	3.64082e-05
Gm20522	ENSMUSG00000092241.1	lncRNA	-1.66128	3.64771e-05
A930001C03Rik	ENSMUSG00000087132.8	lncRNA	-1.43622	3.64881e-05
Gm42600	ENSMUSG00000107278.1	TEC	-1.38759	3.80745e-05
Ifitm1	ENSMUSG00000025491.14	protein_coding	-2.03333	3.95992e-05
Ccdc152	ENSMUSG00000091119.2	protein_coding	3.26535	3.96455e-05
Depdc1b	ENSMUSG00000021697.12	protein_coding	-1.24254	3.98822e-05
Gm13394	ENSMUSG00000083773.4	processed_pseudogene	-1.31675	3.99165e-05
Dnah7c	ENSMUSG00000101337.6	protein_coding	2.9985	4.02222e-05
Egln3	ENSMUSG00000035105.5	protein_coding	6.81849	4.13994e-05
Gm12216	ENSMUSG00000081769.9	protein_coding	1.02298	4.21783e-05
Begain	ENSMUSG00000040867.12	protein_coding	2.06766	4.23332e-05
Scp2-ps2	ENSMUSG00000058492.5	transcribed_unprocessed_pseudogene	1.10798	4.2452e-05
Dhdh	ENSMUSG00000011382.8	protein_coding	4.92017	4.29959e-05
4933425D22Rik	ENSMUSG00000107164.1	lncRNA	-3.32181	4.31308e-05
Gm8835	ENSMUSG00000092457.3	unprocessed_pseudogene	5.88743	4.35235e-05
4930502A04Rik	ENSMUSG00000111303.1	lncRNA	6.59678	4.44597e-05
Cfap100	ENSMUSG00000048794.14	protein_coding	-2.08018	4.45001e-05
Nudt15	ENSMUSG00000033405.4	protein_coding	1.19186	4.45518e-05
Syna	ENSMUSG00000085957.4	protein_coding	2.31235	4.47601e-05
Spsb4	ENSMUSG00000046997.5	protein_coding	-1.19291	4.48125e-05
Gm11496	ENSMUSG00000085152.1	lncRNA	-3.9879	4.49757e-05
Ppp3r2	ENSMUSG00000028310.2	protein_coding	3.57937	4.67839e-05
Tnnc1	ENSMUSG00000091898.8	protein_coding	1.04139	4.76491e-05
Gm26792	ENSMUSG00000096996.1	lncRNA	2.50815	4.78432e-05
Gm12500	ENSMUSG00000056411.2	lncRNA	-3.20584	4.80713e-05
Ankrd1	ENSMUSG00000024803.9	protein_coding	5.12713	4.81091e-05
Trarg1	ENSMUSG00000046275.2	protein_coding	1.73121	5.035e-05
1700003F12Rik	ENSMUSG00000038523.10	protein_coding	-2.54692	5.04114e-05
Slc44a5	ENSMUSG00000028360.9	protein_coding	-6.11447	5.13936e-05
Gm10638	ENSMUSG00000074178.3	lncRNA	-1.35822	5.15845e-05
Gm11131	ENSMUSG00000079505.2	lncRNA	1.27074	5.20708e-05
Slc6a7	ENSMUSG00000052026.8	protein_coding	-1.04589	5.26743e-05
Gm43820	ENSMUSG00000106062.1	TEC	1.76935	5.36569e-05
Gm10134	ENSMUSG00000063611.5	lncRNA	2.8624	5.44418e-05
Gm12610	ENSMUSG00000086035.1	lncRNA	-1.5354	5.47486e-05
Eln	ENSMUSG00000029675.12	protein_coding	9.69607	5.53425e-05
Col17a1	ENSMUSG00000025064.15	protein_coding	-2.59605	5.6118e-05
4933413C19Rik	ENSMUSG00000089952.1	lncRNA	-6.33741	5.61777e-05
Dnajc12	ENSMUSG00000036764.12	protein_coding	-1.47195	5.63912e-05
Tekt2	ENSMUSG00000028845.15	protein_coding	1.73082	5.66141e-05
Tm4sf4	ENSMUSG00000027801.7	protein_coding	-6.08959	5.83208e-05
Gm44891	ENSMUSG00000109555.1	TEC	3.02733	5.83229e-05
Fmnl1	ENSMUSG00000055805.15	protein_coding	1.6212	5.8739e-05
Clip4	ENSMUSG00000024059.10	protein_coding	2.27697	5.9056e-05
C79130	ENSMUSG00000105741.1	TEC	1.59472	5.93781e-05
Gm49271	ENSMUSG00000115635.1	lncRNA	-2.73836	5.96618e-05
B930018H19Rik	ENSMUSG00000109819.1	lncRNA	3.55815	6.00192e-05
Gm45257	ENSMUSG00000110084.1	TEC	2.29711	6.00766e-05
Zbtb16	ENSMUSG00000066687.5	protein_coding	1.67761	6.05987e-05
Nek10	ENSMUSG00000042567.20	protein_coding	2.09407	6.06226e-05
Gm11767	ENSMUSG00000085207.1	lncRNA	-1.76193	6.11713e-05
Dok3	ENSMUSG00000035711.5	protein_coding	1.91913	6.15264e-05
Sspo	ENSMUSG00000029797.13	protein_coding	4.13913	6.15846e-05
Gm3912	ENSMUSG00000109654.1	transcribed_unprocessed_pseudogene	2.22937	6.17424e-05
AC132404.1	ENSMUSG00000117799.1	lncRNA	-1.76748	6.28554e-05
Lrrc7	ENSMUSG00000028176.12	protein_coding	4.69638	6.32762e-05
Gm9396	ENSMUSG00000063328.6	processed_pseudogene	-1.2611	6.46442e-05
Cndp1	ENSMUSG00000056162.14	protein_coding	1.34892	6.48521e-05
Tpd52l1	ENSMUSG00000000296.8	protein_coding	-1.33617	6.5715e-05
Mpeg1	ENSMUSG00000046805.10	protein_coding	2.8162	6.76154e-05
Cep295nl	ENSMUSG00000076433.4	protein_coding	-1.21374	6.79906e-05
Gm15638	ENSMUSG00000085826.1	lncRNA	-2.74014	6.81164e-05
Srcin1	ENSMUSG00000038453.17	protein_coding	4.22891	6.88064e-05
Fam221a	ENSMUSG00000047115.15	protein_coding	-1.53347	7.03238e-05
6330408M09Rik	ENSMUSG00000116733.1	lncRNA	-1.87134	7.03238e-05
Gm37783	ENSMUSG00000102523.1	TEC	-2.53774	7.05421e-05
Hist1h2bj	ENSMUSG00000069300.3	protein_coding	-2.89403	7.18525e-05
Sh3gl3	ENSMUSG00000030638.13	protein_coding	-4.87251	7.19943e-05
Xlr	ENSMUSG00000054626.11	protein_coding	1.05402	7.27163e-05
Plet1	ENSMUSG00000032068.14	protein_coding	2.3263	7.32085e-05
Ccr7	ENSMUSG00000037944.8	protein_coding	3.88287	7.64957e-05
Gm37045	ENSMUSG00000102365.1	TEC	-2.97776	7.84478e-05
Fank1	ENSMUSG00000053111.13	protein_coding	-3.79844	7.97792e-05
Gm32914	ENSMUSG00000108161.1	lncRNA	4.3384	7.97812e-05
Casq2	ENSMUSG00000027861.13	protein_coding	-5.32445	8.22619e-05
Adamtsl2	ENSMUSG00000036040.14	protein_coding	6.17779	8.46193e-05
Ubd	ENSMUSG00000035186.6	protein_coding	3.38009	8.51934e-05
March11	ENSMUSG00000022269.13	protein_coding	3.95445	8.51934e-05
Gm7278	ENSMUSG00000080950.1	processed_pseudogene	-3.8186	8.68235e-05
Mapk13	ENSMUSG00000004864.13	protein_coding	-2.9682	8.88157e-05
Cyp27b1	ENSMUSG00000006724.12	protein_coding	2.69128	8.88481e-05
Cers1	ENSMUSG00000087408.10	protein_coding	1.37434	8.97168e-05
Ntf5	ENSMUSG00000074121.3	protein_coding	-3.16428	9.0026e-05
AC133103.2	ENSMUSG00000094054.1	processed_pseudogene	2.74414	9.0995e-05
Mdrl	ENSMUSG00000097468.1	lncRNA	-1.97104	9.10736e-05
Gm15742	ENSMUSG00000087605.1	lncRNA	5.78645	9.14543e-05
Lvrn	ENSMUSG00000024481.5	protein_coding	-3.67516	9.29579e-05
Mt2	ENSMUSG00000031762.7	protein_coding	1.33098	9.38228e-05
Hist1h1e	ENSMUSG00000051627.3	protein_coding	1.40675	9.41948e-05
Gm46212	ENSMUSG00000111888.1	lncRNA	4.80514	9.65455e-05
Gm35725	ENSMUSG00000113666.1	lncRNA	-1.57928	9.66951e-05
4930466K18Rik	ENSMUSG00000112332.1	TEC	1.38518	9.7617e-05
Teddm2	ENSMUSG00000045968.7	protein_coding	2.06699	9.81006e-05
Tmsb15b1	ENSMUSG00000089768.2	protein_coding	-3.45646	9.848e-05
Gm11769	ENSMUSG00000085636.1	lncRNA	-1.70956	9.91692e-05
Wfikkn2	ENSMUSG00000044177.4	protein_coding	-3.22226	0.000102738
Cda	ENSMUSG00000028755.3	protein_coding	-1.21205	0.000103225
Kcnmb4	ENSMUSG00000054934.10	protein_coding	-2.05621	0.000103244
Gm35037	ENSMUSG00000107985.1	lncRNA	-5.8932	0.000103257
9930111J21Rik1	ENSMUSG00000069893.10	protein_coding	1.17206	0.000104793
Arhgap6	ENSMUSG00000031355.16	protein_coding	2.83482	0.000105212
Hectd2os	ENSMUSG00000087579.7	lncRNA	1.58932	0.000106097
Gm15353	ENSMUSG00000079146.2	lncRNA	2.19512	0.000106272
Gm14443	ENSMUSG00000078902.3	protein_coding	1.34899	0.000107198
Rpl5-ps1	ENSMUSG00000082193.1	processed_pseudogene	-1.20739	0.000109149
Apob	ENSMUSG00000020609.14	protein_coding	-3.02206	0.000109822
Rpl35a-ps2	ENSMUSG00000081214.3	processed_pseudogene	-1.03426	0.000111219
Mfap4	ENSMUSG00000042436.12	protein_coding	4.11398	0.000111442
Ccdc103	ENSMUSG00000020930.9	protein_coding	-1.75593	0.000113375
Lat2	ENSMUSG00000040751.12	protein_coding	-2.35708	0.000114226
Nek11	ENSMUSG00000035032.12	protein_coding	-2.46921	0.000117004
Dgkeos	ENSMUSG00000063109.13	lncRNA	3.41714	0.000117545
3830417A13Rik	ENSMUSG00000031179.14	protein_coding	1.81676	0.000120095
Nrg1	ENSMUSG00000062991.8	protein_coding	3.73053	0.000120498
Gml	ENSMUSG00000068349.12	protein_coding	-6.20997	0.000120723
Haao	ENSMUSG00000000673.9	protein_coding	-6.17704	0.000123008
Gm19684	ENSMUSG00000092277.1	protein_coding	3.53008	0.000124137
6820426E19Rik	ENSMUSG00000108020.1	lncRNA	-1.19144	0.000129693
Gm8013	ENSMUSG00000106357.1	lncRNA	-3.12951	0.000132005
Ednra	ENSMUSG00000031616.7	protein_coding	1.39297	0.000133345
Lrrc73	ENSMUSG00000071073.5	protein_coding	-1.27984	0.000133345
Folr1	ENSMUSG00000001827.12	protein_coding	-3.94237	0.00013467
Llgl2	ENSMUSG00000020782.18	protein_coding	1.60185	0.000135152
Spry3	ENSMUSG00000061654.3	protein_coding	-1.22077	0.000143683
Gm11534	ENSMUSG00000086255.1	lncRNA	-2.56739	0.000145774
H2-T10	ENSMUSG00000079491.9	polymorphic_pseudogene	2.09019	0.000149532
4930577N17Rik	ENSMUSG00000087440.2	TEC	-1.11877	0.000150578
AV356131	ENSMUSG00000108461.1	lncRNA	-2.46082	0.000158627
Myo15b	ENSMUSG00000034427.17	protein_coding	-2.98424	0.000159426
Klkb1	ENSMUSG00000109764.1	protein_coding	2.80746	0.000163444
Slc22a1	ENSMUSG00000023829.9	protein_coding	-3.39021	0.000165402
Fbxo47	ENSMUSG00000070336.3	protein_coding	-1.84649	0.000169704
Rtl9	ENSMUSG00000085584.3	protein_coding	3.02204	0.000172143
Col7a1	ENSMUSG00000025650.13	protein_coding	-1.08783	0.00017342
Gm6139	ENSMUSG00000057244.6	processed_pseudogene	-1.03734	0.000175878
Efcab5	ENSMUSG00000050944.14	protein_coding	-1.02253	0.000177418
Mbp	ENSMUSG00000041607.17	protein_coding	-2.6179	0.000177888
Slc25a34	ENSMUSG00000040740.7	protein_coding	1.65054	0.000178148
Gm10359	ENSMUSG00000094708.1	processed_pseudogene	-1.02728	0.000180579
Gm10548	ENSMUSG00000073607.2	transcribed_processed_pseudogene	2.44737	0.000184474
Nxpe2	ENSMUSG00000032028.15	protein_coding	3.54952	0.000184889
A430027C01Rik	ENSMUSG00000104432.1	TEC	-1.81642	0.000185869
Zfp345	ENSMUSG00000074731.3	protein_coding	1.22946	0.000188103
Mgat4a	ENSMUSG00000026110.15	protein_coding	-1.64972	0.000194645
Nog	ENSMUSG00000048616.4	protein_coding	1.32371	0.0001953
Ccser1	ENSMUSG00000039578.17	protein_coding	-2.49928	0.0001953
Oas2	ENSMUSG00000032690.16	protein_coding	1.90423	0.000195757
Gm47648	ENSMUSG00000113995.1	lncRNA	-3.64302	0.000196031
[truncated: 899 more rows]
